# Supplementary material for: Crystal structure of catena-poly[[[bis­(1-benzyl­imidazole-κN)copper(II)]-μ-sulfato-κ2 O:O′-[tetra­kis­(1-benzyl­imidazole-κN)copper(II)]-μ-sulfato-κ2 O:O′] N,N-di­methyl­formamide disolvate dihydrate]
Source: Acta Crystallogr E Crystallogr Commun. 2022 Sep 6;78(Pt 10):974–8. doi: 10.1107/S2056989022008714 (PMC9535829; doi:10.1107/S2056989022008714)
Supplement: Supplementary file 1 [file e-78-00974-sup1.cif]

##############################################################################
#                                                                            #
# This CIF contains the data in a paper accepted for publication in          #
# Acta Crystallographica Section E. It conforms to the requirements of       #
# Notes for Authors for Acta Crystallographica Section E, and has been       #
# peer reviewed under the auspices of the IUCr Commission on Journals.       #
#                                                                            #
# Full details of the Crystallographic Information File format               #
# are given in the paper "The Crystallographic Information File (CIF):       #
# a New Standard Archive File for Crystallography" by S. R. Hall, F. H.      #
# Allen and I. D. Brown [Acta Cryst. (1991), A47, 655-685].                  #
#                                                                            #
# The current version of the core CIF dictionary is obtainable from          #
# ftp://ftp.iucr.org/pub/cif_core.dic.                                       #
#                                                                            #
# Software is freely available for graphical display of the structure(s)     #
# in this CIF. For information consult the CIF software page                 #
# http://www.iucr.org/resources/cif/software.                                #
#                                                                            #
# This file may be used for bona fide research purposes within the           #
# scientific community so long as proper attribution is given to the journal # 
# article from which it was obtained.                                        #
#                                                                            #
##############################################################################
data_I
_audit_creation_method
;
Olex2 1.5
(compiled 2022.04.07 svn.rca3783a0 for OlexSys, GUI svn.r6498)
;
_journal_date_recd_electronic     2022-07-25
_journal_date_accepted     2022-08-30
_journal_name_full     'Acta Crystallographica, Section E'
_journal_year     2022
_journal_volume     78
_journal_issue     10
_journal_page_first     0
_journal_page_last     0
_journal_paper_category     GM
_journal_paper_doi     10.1107/S2056989022008714
_journal_coeditor_code     WM5658
_publ_contact_author_name     'Nanthawat Wannarit'
_publ_contact_author_address
;
Department of Chemistry, Faculty of Science and Technology, Thammasat
 University, Klong Luang, Pathum Thani 12121, Thailand
Thammasat University Research Unit in Multifunctional Crystalline Materials and
Applications (TU-MCMA), Faculty of Science and Technology, Thammasat
University, Klong Luang, Pathum Thani 12121, Thailand
;
_publ_contact_author_email
;
nwan0110@tu.ac.th
;
_publ_contact_author_fax     ?
_publ_contact_author_phone     ?
_publ_section_title
;\
Crystal structure of
<i>catena</i>-poly[[[bis(1-benzylimidazole-\k<i>N</i>)copper(II)]-\m-sulfato-\
\k^2^<i>O</i>:<i>O'</i>-[tetrakis(1-benzylimidazole-\k<i>N</i>)copper(II)]-\
\m-sulfato-\k^2^<i>O</i>:<i>O'</i>] <i>N</i>,<i>N</i>-dimethylformamide
disolvate dihydrate]
;
loop_
    _publ_author_name
    _publ_author_footnote
    _publ_author_address
    'Meebua, Nareekarn' .
;
Department of Chemistry, Faculty of Science and Technology,
Thammasat University, Klong Luang, Pathum Thani 12121, Thailand
;
    'Pentes, Wanatchaporn' .
;
Department of Chemistry, Faculty of Science and Technology,
Thammasat University, Klong Luang, Pathum Thani 12121, Thailand
;
    'Chainok, Kittipong' .
;
Thammasat University Research Unit in Multifunctional Crystalline Materials \
and Applications (TU-MCMA), Faculty of Science and Technology,
Thammasat University, Klong Luang, Pathum Thani 12121, Thailand
;
    'Laksee, Sakchai' .
;
Nuclear Technology Research and Development Center,
Thailand Institute of Nuclear Technology (Public Organization),
Nakhon Nayok 26120, Thailand
;
    'Wannarit, Nanthawat' .
;
Department of Chemistry, Faculty of Science and Technology,
Thammasat University, Klong Luang, Pathum Thani 12121, Thailand
Thammasat University Research Unit in Multifunctional Crystalline Materials \
and Applications (TU-MCMA), Faculty of Science and Technology,
Thammasat University, Klong Luang, Pathum Thani 12121, Thailand
;
_publ_section_synopsis
;
The crystal structure of the title compound comprises polymeric chains formed
by two independent copper(II) polyhedra, [CuN~2~O~2~] and [CuN~4~O~2~], which
are linked by sulfate anions and stabilized by extended hydrogen-bonding,
C---H...\p and \p--\p interactions.
;
_chemical_name_systematic
;\
<i>catena</i>-Poly[[[bis(1-benzylimidazole-\k<i>N</i>)copper(II)]-\m-sulfato-\
\k^2^<i>O</i>:<i>O'</i>-[tetrakis(1-benzylimidazole-\k<i>N</i>)copper(II)]-\
\m-sulfato-\k^2^<i>O</i>:<i>O'</i>]
<i>N</i>,<i>N</i>-dimethylformamide disolvate dihydrate]
;
_chemical_name_common     ?
_chemical_formula_moiety     'C30 H30 Cu N6 O4 S, C3 H7 N O, H2 O'
_chemical_formula_sum     'C33 H39 Cu N7 O6 S'
_chemical_formula_iupac     '[Cu (S O4) (C10 H10 N2)3], C3 H7 N O, H2 O'
_chemical_formula_weight     725.31
_chemical_melting_point     ?
_space_group_crystal_system     monoclinic
_space_group_name_H-M_alt     'P 1 21/c 1'
_space_group_name_Hall     '-P 2ybc'
loop_
    _space_group_symop_operation_xyz
    'x, y, z'
    '-x, y+1/2, -z+1/2'
    '-x, -y, -z'
    'x, -y-1/2, z-1/2'
_cell_length_a     15.8896(10)
_cell_length_b     18.1195(11)
_cell_length_c     12.2238(7)
_cell_angle_alpha     90
_cell_angle_beta     94.239(2)
_cell_angle_gamma     90
_cell_volume     3509.7(4)
_cell_formula_units_Z     4
_cell_measurement_reflns_used     9903
_cell_measurement_theta_min     2.32
_cell_measurement_theta_max     29.87
_cell_measurement_temperature     296.15
_exptl_crystal_description     block
_exptl_crystal_colour     'dark blue'
_exptl_crystal_size_max     0.38
_exptl_crystal_size_mid     0.35
_exptl_crystal_size_min     0.32
_exptl_crystal_density_diffrn     1.373
_exptl_crystal_density_meas     ?
_exptl_crystal_density_method     ?
_exptl_crystal_F_000     1516
_exptl_absorpt_coefficient_mu     0.735
_exptl_absorpt_correction_type     multi-scan
_exptl_absorpt_process_details
;
(<i>SADABS</i>; Krause <i>et al.</i>, 2015).
;
_exptl_absorpt_correction_T_min     0.6404
_exptl_absorpt_correction_T_max     0.7461
_diffrn_ambient_temperature     296.15
_diffrn_source     'sealed x-ray tube'
_diffrn_source_power     1.5
_diffrn_source_voltage     50.0
_diffrn_source_current     30.0
_diffrn_radiation_type     MoK\a
_diffrn_radiation_wavelength     0.71073
_diffrn_radiation_monochromator     graphite
_diffrn_measurement_device_type     'BRUKER D8 QUEST CMOS PHOTON II'
_diffrn_measurement_device     'four-circle KAPPA diffractometer'
_diffrn_measurement_method     '\w and \f scans'
_diffrn_detector     'Bruker PHOTON 200 area detector'
_diffrn_detector_area_resol_mean     7.39
_diffrn_reflns_number     50998
_diffrn_reflns_av_R_equivalents     0.0535
_diffrn_reflns_av_unetI/netI     0.0431
_diffrn_reflns_theta_min     2.321
_diffrn_reflns_theta_max     30.501
_diffrn_reflns_theta_full     25.242
_diffrn_measured_fraction_theta_max     0.998
_diffrn_measured_fraction_theta_full     0.997
_diffrn_reflns_limit_h_min     -22
_diffrn_reflns_limit_h_max     22
_diffrn_reflns_limit_k_min     -25
_diffrn_reflns_limit_k_max     21
_diffrn_reflns_limit_l_min     -14
_diffrn_reflns_limit_l_max     17
_diffrn_standards_number     0
_diffrn_radiation_probe     x-ray
_refine_special_details     ?
_reflns_number_total     10697
_reflns_number_gt     7310
_reflns_threshold_expression     'I > 2\s(I)'
_refine_ls_structure_factor_coef     Fsqd
_refine_ls_matrix_type     full
_refine_ls_R_factor_all     0.0738
_refine_ls_R_factor_gt     0.0436
_refine_ls_wR_factor_gt     0.1038
_refine_ls_wR_factor_ref     0.1173
_refine_ls_goodness_of_fit_ref     1.018
_refine_ls_restrained_S_all     1.018
_refine_ls_number_reflns     10697
_refine_ls_number_parameters     441
_refine_ls_number_restraints     0
_refine_ls_hydrogen_treatment     constr
_refine_ls_weighting_scheme     calc
_refine_ls_weighting_details
              'w=1/[\s^2^(Fo^2^)+(0.0490P)^2^+1.1168P] where P=(Fo^2^+2Fc^2^)/3'
_atom_sites_solution_hydrogens     mixed
_atom_sites_solution_primary     dual
_atom_sites_solution_secondary     ?
_refine_ls_shift/su_max     0.001
_refine_ls_shift/su_mean     0.000
_refine_diff_density_max     0.390
_refine_diff_density_min     -0.351
_refine_ls_extinction_method     none
_refine_ls_extinction_coef     .
loop_
    _atom_type_symbol
    _atom_type_description
    _atom_type_scat_dispersion_real
    _atom_type_scat_dispersion_imag
    _atom_type_scat_source
    'C' 'C' 0.0033 0.0016
                         'International Tables Vol C Tables 4.2.6.8 and 6.1.1.4'
    'H' 'H' 0.0000 0.0000
                         'International Tables Vol C Tables 4.2.6.8 and 6.1.1.4'
    'Cu' 'Cu' 0.3201 1.2651
                         'International Tables Vol C Tables 4.2.6.8 and 6.1.1.4'
    'N' 'N' 0.0061 0.0033
                         'International Tables Vol C Tables 4.2.6.8 and 6.1.1.4'
    'O' 'O' 0.0106 0.0060
                         'International Tables Vol C Tables 4.2.6.8 and 6.1.1.4'
    'S' 'S' 0.1246 0.1234
                         'International Tables Vol C Tables 4.2.6.8 and 6.1.1.4'
_computing_data_collection
;
APEX3 (Bruker, 2016)
;
_computing_cell_refinement
;
SAINT (Bruker, 2016)
;
_computing_data_reduction
;
SAINT (Bruker, 2016)
;
_computing_structure_solution
;
SHELXT (Sheldrick, 2015a)
;
_computing_structure_refinement
;
ShelXL (Sheldrick, 2015b)
;
_computing_molecular_graphics
;
<i>OLEX2</i> (Dolomanov <i>et al.</i>,  2009)
;
_computing_publication_material
;
publCIF (Westrip, 2010)
;
loop_
    _atom_site_type_symbol
    _atom_site_label
    _atom_site_fract_x
    _atom_site_fract_y
    _atom_site_fract_z
    _atom_site_U_iso_or_equiv
    _atom_site_adp_type
    _atom_site_calc_flag
    _atom_site_occupancy
    _atom_site_disorder_assembly
    _atom_site_disorder_group
    Cu Cu1 0.500000 0.500000 1.000000 0.02929(8) Uani d 1 . .
    Cu Cu2 0.500000 0.500000 0.500000 0.03313(8) Uani d 1 . .
    S S1 0.45600(3) 0.57757(2) 0.78307(3) 0.03415(10) Uani d 1 . .
    O O1 0.52363(8) 0.53965(7) 0.85659(10) 0.0390(3) Uani d 1 . .
    O O2 0.44811(9) 0.53635(7) 0.67969(10) 0.0422(3) Uani d 1 . .
    O O3 0.48237(10) 0.65349(8) 0.76450(11) 0.0478(3) Uani d 1 . .
    O O4 0.37859(10) 0.57424(9) 0.83974(13) 0.0548(4) Uani d 1 . .
    N N1 0.45657(10) 0.40654(8) 0.93045(12) 0.0348(3) Uani d 1 . .
    N N2 0.40670(10) 0.32616(8) 0.80834(12) 0.0371(3) Uani d 1 . .
    N N3 0.38640(9) 0.45109(8) 0.46926(12) 0.0360(3) Uani d 1 . .
    N N4 0.25298(9) 0.42410(10) 0.48218(13) 0.0421(4) Uani d 1 . .
    N N5 0.55242(10) 0.40576(8) 0.55904(12) 0.0360(3) Uani d 1 . .
    N N6 0.61544(11) 0.29797(9) 0.55906(14) 0.0452(4) Uani d 1 . .
    C C1 0.43083(13) 0.39607(10) 0.82595(14) 0.0386(4) Uani d 1 . .
    H H1 0.429704 0.432455 0.772195 0.046 Uiso calc 1 . .
    C C2 0.44734(13) 0.33958(10) 0.98116(16) 0.0423(4) Uani d 1 . .
    H H2 0.460152 0.330123 1.055305 0.051 Uiso calc 1 . .
    C C3 0.41682(14) 0.28984(11) 0.90649(16) 0.0461(5) Uani d 1 . .
    H H3 0.404953 0.240457 0.919213 0.055 Uiso calc 1 . .
    C C4 0.37274(13) 0.29476(12) 0.70396(15) 0.0448(5) Uani d 1 . .
    H H4A 0.403354 0.249878 0.689678 0.054 Uiso calc 1 . .
    H H4B 0.381868 0.329382 0.645483 0.054 Uiso calc 1 . .
    C C5 0.28021(14) 0.27738(11) 0.70233(16) 0.0431(4) Uani d 1 . .
    C C6 0.24550(18) 0.22769(15) 0.6250(2) 0.0642(7) Uani d 1 . .
    H H6 0.279780 0.205532 0.575961 0.077 Uiso calc 1 . .
    C C7 0.1604(2) 0.21093(19) 0.6203(3) 0.0835(9) Uani d 1 . .
    H H7 0.137660 0.178043 0.567717 0.100 Uiso calc 1 . .
    C C8 0.1095(2) 0.24268(19) 0.6930(3) 0.0829(9) Uani d 1 . .
    H H8 0.052397 0.230936 0.690094 0.099 Uiso calc 1 . .
    C C9 0.14248(17) 0.29133(18) 0.7694(2) 0.0735(8) Uani d 1 . .
    H H9 0.107963 0.312823 0.818691 0.088 Uiso calc 1 . .
    C C10 0.22742(15) 0.30879(13) 0.77361(19) 0.0560(6) Uani d 1 . .
    H H10 0.249295 0.342443 0.825678 0.067 Uiso calc 1 . .
    C C11 0.31994(12) 0.46172(12) 0.52597(16) 0.0418(4) Uani d 1 . .
    H H11 0.319568 0.491353 0.588053 0.050 Uiso calc 1 . .
    C C12 0.35995(12) 0.40518(11) 0.38466(17) 0.0433(4) Uani d 1 . .
    H H12 0.393428 0.388213 0.330678 0.052 Uiso calc 1 . .
    C C13 0.27752(13) 0.38826(12) 0.39170(19) 0.0497(5) Uani d 1 . .
    H H13 0.244297 0.358230 0.344333 0.060 Uiso calc 1 . .
    C C14 0.16745(13) 0.42591(15) 0.52061(19) 0.0547(6) Uani d 1 . .
    H H14A 0.169174 0.449836 0.591730 0.066 Uiso calc 1 . .
    H H14B 0.147524 0.375799 0.529264 0.066 Uiso calc 1 . .
    C C15 0.10724(13) 0.46645(15) 0.44190(18) 0.0512(5) Uani d 1 . .
    C C16 0.05359(16) 0.42953(19) 0.3673(2) 0.0764(8) Uani d 1 . .
    H H16 0.054466 0.378218 0.366189 0.092 Uiso calc 1 . .
    C C17 -0.00141(19) 0.4666(3) 0.2943(3) 0.0967(11) Uani d 1 . .
    H H17 -0.036817 0.440720 0.243896 0.116 Uiso calc 1 . .
    C C18 -0.0031(2) 0.5408(3) 0.2970(3) 0.0937(11) Uani d 1 . .
    H H18 -0.040304 0.566072 0.248004 0.112 Uiso calc 1 . .
    C C19 0.0481(2) 0.5794(2) 0.3696(3) 0.0999(11) Uani d 1 . .
    H H19 0.045884 0.630676 0.370829 0.120 Uiso calc 1 . .
    C C20 0.1044(2) 0.54141(18) 0.4426(2) 0.0764(8) Uani d 1 . .
    H H20 0.140257 0.567632 0.492089 0.092 Uiso calc 1 . .
    C C21 0.56890(12) 0.34753(10) 0.49988(16) 0.0398(4) Uani d 1 . .
    H H21 0.550585 0.341533 0.426391 0.048 Uiso calc 1 . .
    C C22 0.59092(14) 0.39326(13) 0.66186(16) 0.0494(5) Uani d 1 . .
    H H22 0.590355 0.425125 0.721445 0.059 Uiso calc 1 . .
    C C23 0.62978(16) 0.32677(14) 0.66178(18) 0.0596(6) Uani d 1 . .
    H H23 0.660522 0.304825 0.720784 0.072 Uiso calc 1 . .
    C C24 0.64896(16) 0.22883(12) 0.5175(2) 0.0573(6) Uani d 1 . .
    H H24A 0.615387 0.214479 0.451417 0.069 Uiso calc 1 . .
    H H24B 0.643667 0.190319 0.571681 0.069 Uiso calc 1 . .
    C C25 0.73985(16) 0.23489(12) 0.4922(2) 0.0534(5) Uani d 1 . .
    C C26 0.7648(2) 0.28263(17) 0.4128(2) 0.0751(8) Uani d 1 . .
    H H26 0.725232 0.313005 0.375349 0.090 Uiso calc 1 . .
    C C27 0.8488(3) 0.2855(2) 0.3887(3) 0.1061(13) Uani d 1 . .
    H H27 0.865192 0.317801 0.335160 0.127 Uiso calc 1 . .
    C C28 0.9074(3) 0.2412(3) 0.4429(5) 0.1199(16) Uani d 1 . .
    H H28 0.963483 0.243075 0.425907 0.144 Uiso calc 1 . .
    C C29 0.8836(2) 0.1941(3) 0.5221(4) 0.1134(14) Uani d 1 . .
    H H29 0.923590 0.164019 0.559236 0.136 Uiso calc 1 . .
    C C30 0.80019(19) 0.19079(17) 0.5476(3) 0.0774(8) Uani d 1 . .
    H H30 0.784610 0.158837 0.602104 0.093 Uiso calc 1 . .
    O O5 0.22185(17) 0.5284(2) 0.7504(2) 0.1226(10) Uani d 1 . .
    H H5A 0.267379 0.551864 0.766519 0.184 Uiso d 1 . .
    H H5B 0.206889 0.512904 0.811700 0.184 Uiso d 1 . .
    O O6 0.1289(3) 0.4550(2) 0.9369(3) 0.1648(15) Uani d 1 . .
    N N7 0.20211(14) 0.50470(13) 1.07952(19) 0.0669(6) Uani d 1 . .
    C C31 0.1313(2) 0.4916(2) 1.0252(3) 0.0986(11) Uani d 1 . .
    H H31 0.081506 0.509183 1.051085 0.118 Uiso calc 1 . .
    C C32 0.2811(3) 0.4808(3) 1.0442(4) 0.1303(17) Uani d 1 . .
    H H32A 0.271751 0.451665 0.978836 0.195 Uiso calc 1 . .
    H H32B 0.309898 0.451514 1.100831 0.195 Uiso calc 1 . .
    H H32C 0.314949 0.522959 1.029282 0.195 Uiso calc 1 . .
    C C33 0.2076(3) 0.5490(3) 1.1787(3) 0.1280(15) Uani d 1 . .
    H H33A 0.153125 0.569099 1.190220 0.192 Uiso calc 1 . .
    H H33B 0.247100 0.588469 1.171281 0.192 Uiso calc 1 . .
    H H33C 0.226384 0.518652 1.240114 0.192 Uiso calc 1 . .
loop_
    _atom_site_aniso_label
    _atom_site_aniso_U_11
    _atom_site_aniso_U_22
    _atom_site_aniso_U_33
    _atom_site_aniso_U_12
    _atom_site_aniso_U_13
    _atom_site_aniso_U_23
    Cu1 0.03603(16) 0.02569(14) 0.02567(14) -0.00356(12) -0.00096(10)
                                                                    -0.00254(10)
    Cu2 0.02823(15) 0.02747(15) 0.04268(17) -0.00080(12) -0.00426(12)
                                                                     0.00424(12)
    S1 0.0459(3) 0.0306(2) 0.02570(19) -0.00432(19) 0.00091(16) -0.00219(16)
    O1 0.0489(8) 0.0388(7) 0.0286(6) -0.0049(6) -0.0020(5) 0.0017(5)
    O2 0.0630(9) 0.0373(7) 0.0259(6) -0.0068(6) 0.0003(6) -0.0048(5)
    O3 0.0747(10) 0.0305(7) 0.0370(7) -0.0090(7) -0.0045(6) 0.0008(5)
    O4 0.0518(9) 0.0589(10) 0.0553(9) -0.0014(8) 0.0141(7) -0.0097(7)
    N1 0.0442(9) 0.0290(7) 0.0308(7) -0.0054(6) 0.0001(6) -0.0032(6)
    N2 0.0465(9) 0.0310(8) 0.0330(8) -0.0052(7) -0.0022(6) -0.0068(6)
    N3 0.0316(8) 0.0333(8) 0.0425(8) -0.0007(6) -0.0027(6) 0.0010(6)
    N4 0.0295(8) 0.0479(9) 0.0482(9) -0.0023(7) -0.0026(6) 0.0014(7)
    N5 0.0375(8) 0.0316(8) 0.0379(8) 0.0011(6) -0.0037(6) 0.0031(6)
    N6 0.0533(10) 0.0346(8) 0.0474(9) 0.0085(8) 0.0022(7) 0.0087(7)
    C1 0.0544(11) 0.0304(9) 0.0307(9) -0.0062(8) 0.0018(8) -0.0022(7)
    C2 0.0549(12) 0.0320(9) 0.0383(10) -0.0076(9) -0.0090(8) 0.0025(7)
    C3 0.0626(13) 0.0283(9) 0.0452(11) -0.0068(9) -0.0114(9) 0.0005(8)
    C4 0.0595(13) 0.0415(10) 0.0325(9) -0.0064(9) -0.0021(8) -0.0120(8)
    C5 0.0552(12) 0.0354(10) 0.0370(10) -0.0037(9) -0.0086(8) 0.0009(8)
    C6 0.0745(17) 0.0597(14) 0.0563(14) -0.0149(13) -0.0090(12) -0.0150(12)
    C7 0.080(2) 0.083(2) 0.083(2) -0.0319(18) -0.0231(16) -0.0080(17)
    C8 0.0575(16) 0.094(2) 0.094(2) -0.0167(16) -0.0151(16) 0.0204(18)
    C9 0.0572(16) 0.086(2) 0.0769(18) 0.0080(15) -0.0006(13) 0.0101(15)
    C10 0.0585(14) 0.0544(13) 0.0533(13) 0.0036(11) -0.0082(10) -0.0055(10)
    C11 0.0338(9) 0.0503(12) 0.0404(10) -0.0012(9) -0.0030(7) -0.0024(8)
    C12 0.0384(10) 0.0371(10) 0.0542(12) 0.0016(8) 0.0018(8) -0.0109(8)
    C13 0.0376(10) 0.0459(12) 0.0644(13) -0.0046(9) -0.0037(9) -0.0163(10)
    C14 0.0331(10) 0.0757(16) 0.0555(13) -0.0050(11) 0.0040(9) 0.0079(11)
    C15 0.0326(10) 0.0720(16) 0.0493(12) 0.0029(10) 0.0054(8) -0.0023(11)
    C16 0.0492(14) 0.094(2) 0.0830(19) -0.0083(14) -0.0131(13) -0.0027(16)
    C17 0.0540(17) 0.150(4) 0.082(2) 0.000(2) -0.0196(14) -0.007(2)
    C18 0.071(2) 0.137(4) 0.074(2) 0.039(2) 0.0059(16) 0.010(2)
    C19 0.107(3) 0.086(2) 0.108(3) 0.039(2) 0.017(2) 0.001(2)
    C20 0.0769(19) 0.079(2) 0.0731(18) 0.0134(16) 0.0012(14) -0.0134(15)
    C21 0.0464(11) 0.0326(9) 0.0390(10) 0.0001(8) -0.0055(8) 0.0051(7)
    C22 0.0575(13) 0.0541(13) 0.0356(10) 0.0108(10) -0.0028(9) 0.0034(9)
    C23 0.0733(16) 0.0623(15) 0.0419(12) 0.0227(12) -0.0052(10) 0.0143(10)
    C24 0.0644(15) 0.0319(10) 0.0764(16) 0.0059(10) 0.0105(12) 0.0048(10)
    C25 0.0597(14) 0.0374(11) 0.0635(14) 0.0041(10) 0.0076(11) -0.0038(10)
    C26 0.082(2) 0.0669(18) 0.0775(19) -0.0057(15) 0.0153(15) 0.0040(15)
    C27 0.105(3) 0.107(3) 0.112(3) -0.034(3) 0.047(2) -0.012(2)
    C28 0.070(2) 0.127(4) 0.167(5) -0.008(2) 0.031(3) -0.035(3)
    C29 0.062(2) 0.112(3) 0.163(4) 0.018(2) -0.016(2) -0.018(3)
    C30 0.0710(19) 0.0675(18) 0.092(2) 0.0128(15) -0.0051(15) 0.0025(15)
    O5 0.0773(16) 0.200(3) 0.0881(17) -0.0242(18) -0.0116(13) -0.028(2)
    O6 0.211(4) 0.168(3) 0.105(2) -0.027(3) -0.061(2) -0.021(2)
    N7 0.0562(13) 0.0857(17) 0.0590(13) 0.0047(11) 0.0061(10) 0.0064(11)
    C31 0.080(2) 0.117(3) 0.095(3) -0.005(2) -0.0134(19) 0.013(2)
    C32 0.089(3) 0.170(4) 0.135(4) 0.038(3) 0.036(3) 0.036(3)
    C33 0.133(4) 0.161(4) 0.088(3) -0.021(3) -0.004(2) -0.021(3)
_geom_special_details
;
 All esds (except the esd in the dihedral angle between two l.s. planes)
 are estimated using the full covariance matrix.  The cell esds are taken
 into account individually in the estimation of esds in distances, angles
 and torsion angles; correlations between esds in cell parameters are only
 used when they are defined by crystal symmetry.  An approximate (isotropic)
 treatment of cell esds is used for estimating esds involving l.s. planes.
;
loop_
    _geom_bond_atom_site_label_1
    _geom_bond_atom_site_label_2
    _geom_bond_site_symmetry_2
    _geom_bond_distance
    _geom_bond_publ_flag
    Cu1 O1 3_667 1.9564(12) ?
    Cu1 O1 . 1.9564(12) ?
    Cu1 N1 3_667 1.9951(14) ?
    Cu1 N1 . 1.9951(14) ?
    Cu2 O2 . 2.4912(12) ?
    Cu2 N3 3_666 2.0210(15) ?
    Cu2 N3 . 2.0210(15) ?
    Cu2 N5 . 2.0103(15) ?
    Cu2 N5 3_666 2.0103(15) ?
    S1 O1 . 1.5139(13) ?
    S1 O2 . 1.4653(13) ?
    S1 O3 . 1.4608(14) ?
    S1 O4 . 1.4567(15) ?
    N1 C1 . 1.326(2) ?
    N1 C2 . 1.375(2) ?
    N2 C1 . 1.336(2) ?
    N2 C3 . 1.367(2) ?
    N2 C4 . 1.463(2) ?
    N3 C11 . 1.320(2) ?
    N3 C12 . 1.369(2) ?
    N4 C11 . 1.341(2) ?
    N4 C13 . 1.364(3) ?
    N4 C14 . 1.471(3) ?
    N5 C21 . 1.316(2) ?
    N5 C22 . 1.375(2) ?
    N6 C21 . 1.341(2) ?
    N6 C23 . 1.363(3) ?
    N6 C24 . 1.467(3) ?
    C1 H1 . 0.9300 ?
    C2 H2 . 0.9300 ?
    C2 C3 . 1.347(3) ?
    C3 H3 . 0.9300 ?
    C4 H4A . 0.9700 ?
    C4 H4B . 0.9700 ?
    C4 C5 . 1.502(3) ?
    C5 C6 . 1.390(3) ?
    C5 C10 . 1.377(3) ?
    C6 H6 . 0.9300 ?
    C6 C7 . 1.382(4) ?
    C7 H7 . 0.9300 ?
    C7 C8 . 1.372(5) ?
    C8 H8 . 0.9300 ?
    C8 C9 . 1.360(4) ?
    C9 H9 . 0.9300 ?
    C9 C10 . 1.383(4) ?
    C10 H10 . 0.9300 ?
    C11 H11 . 0.9300 ?
    C12 H12 . 0.9300 ?
    C12 C13 . 1.354(3) ?
    C13 H13 . 0.9300 ?
    C14 H14A . 0.9700 ?
    C14 H14B . 0.9700 ?
    C14 C15 . 1.498(3) ?
    C15 C16 . 1.375(3) ?
    C15 C20 . 1.359(4) ?
    C16 H16 . 0.9300 ?
    C16 C17 . 1.377(4) ?
    C17 H17 . 0.9300 ?
    C17 C18 . 1.345(6) ?
    C18 H18 . 0.9300 ?
    C18 C19 . 1.354(5) ?
    C19 H19 . 0.9300 ?
    C19 C20 . 1.398(4) ?
    C20 H20 . 0.9300 ?
    C21 H21 . 0.9300 ?
    C22 H22 . 0.9300 ?
    C22 C23 . 1.354(3) ?
    C23 H23 . 0.9300 ?
    C24 H24A . 0.9700 ?
    C24 H24B . 0.9700 ?
    C24 C25 . 1.503(3) ?
    C25 C26 . 1.380(4) ?
    C25 C30 . 1.386(4) ?
    C26 H26 . 0.9300 ?
    C26 C27 . 1.389(4) ?
    C27 H27 . 0.9300 ?
    C27 C28 . 1.363(6) ?
    C28 H28 . 0.9300 ?
    C28 C29 . 1.366(6) ?
    C29 H29 . 0.9300 ?
    C29 C30 . 1.384(5) ?
    C30 H30 . 0.9300 ?
    O5 H5A . 0.8500 ?
    O5 H5B . 0.8499 ?
    O6 C31 . 1.266(5) ?
    N7 C31 . 1.285(4) ?
    N7 C32 . 1.425(4) ?
    N7 C33 . 1.451(4) ?
    C31 H31 . 0.9300 ?
    C32 H32A . 0.9600 ?
    C32 H32B . 0.9600 ?
    C32 H32C . 0.9600 ?
    C33 H33A . 0.9600 ?
    C33 H33B . 0.9600 ?
    C33 H33C . 0.9600 ?
loop_
    _geom_angle_atom_site_label_1
    _geom_angle_atom_site_label_2
    _geom_angle_atom_site_label_3
    _geom_angle_site_symmetry_1
    _geom_angle_site_symmetry_3
    _geom_angle
    _geom_angle_publ_flag
    O1 Cu1 O1 3_667 . 180.0 ?
    O1 Cu1 N1 . 3_667 89.25(6) ?
    O1 Cu1 N1 . . 90.75(6) ?
    O1 Cu1 N1 3_667 3_667 90.75(6) ?
    O1 Cu1 N1 3_667 . 89.25(6) ?
    N1 Cu1 N1 3_667 . 180.0 ?
    N3 Cu2 O2 . . 86.02(5) ?
    N3 Cu2 O2 3_666 . 93.98(5) ?
    N3 Cu2 N3 . 3_666 180.0 ?
    N5 Cu2 O2 . . 93.63(5) ?
    N5 Cu2 O2 3_666 . 86.36(5) ?
    N5 Cu2 N3 . 3_666 88.00(6) ?
    N5 Cu2 N3 . . 92.00(6) ?
    N5 Cu2 N3 3_666 . 87.99(6) ?
    N5 Cu2 N3 3_666 3_666 92.00(6) ?
    N5 Cu2 N5 3_666 . 180.00(4) ?
    O2 S1 O1 . . 106.99(8) ?
    O3 S1 O1 . . 108.69(8) ?
    O3 S1 O2 . . 110.68(8) ?
    O4 S1 O1 . . 106.63(9) ?
    O4 S1 O2 . . 111.57(9) ?
    O4 S1 O3 . . 112.02(10) ?
    S1 O1 Cu1 . . 121.58(8) ?
    S1 O2 Cu2 . . 151.93(9) ?
    C1 N1 Cu1 . . 127.18(13) ?
    C1 N1 C2 . . 105.82(15) ?
    C2 N1 Cu1 . . 127.00(12) ?
    C1 N2 C3 . . 107.53(15) ?
    C1 N2 C4 . . 126.30(16) ?
    C3 N2 C4 . . 126.14(16) ?
    C11 N3 Cu2 . . 125.23(13) ?
    C11 N3 C12 . . 105.81(16) ?
    C12 N3 Cu2 . . 128.84(13) ?
    C11 N4 C13 . . 107.44(16) ?
    C11 N4 C14 . . 125.85(18) ?
    C13 N4 C14 . . 126.58(17) ?
    C21 N5 Cu2 . . 125.28(12) ?
    C21 N5 C22 . . 106.07(16) ?
    C22 N5 Cu2 . . 127.77(14) ?
    C21 N6 C23 . . 106.77(17) ?
    C21 N6 C24 . . 125.82(18) ?
    C23 N6 C24 . . 127.27(18) ?
    N1 C1 N2 . . 110.80(16) ?
    N1 C1 H1 . . 124.6 ?
    N2 C1 H1 . . 124.6 ?
    N1 C2 H2 . . 125.4 ?
    C3 C2 N1 . . 109.25(16) ?
    C3 C2 H2 . . 125.4 ?
    N2 C3 H3 . . 126.7 ?
    C2 C3 N2 . . 106.60(17) ?
    C2 C3 H3 . . 126.7 ?
    N2 C4 H4A . . 109.0 ?
    N2 C4 H4B . . 109.0 ?
    N2 C4 C5 . . 112.99(16) ?
    H4A C4 H4B . . 107.8 ?
    C5 C4 H4A . . 109.0 ?
    C5 C4 H4B . . 109.0 ?
    C6 C5 C4 . . 118.9(2) ?
    C10 C5 C4 . . 123.13(18) ?
    C10 C5 C6 . . 118.0(2) ?
    C5 C6 H6 . . 119.7 ?
    C7 C6 C5 . . 120.5(3) ?
    C7 C6 H6 . . 119.7 ?
    C6 C7 H7 . . 119.9 ?
    C8 C7 C6 . . 120.2(3) ?
    C8 C7 H7 . . 119.9 ?
    C7 C8 H8 . . 120.0 ?
    C9 C8 C7 . . 120.0(3) ?
    C9 C8 H8 . . 120.0 ?
    C8 C9 H9 . . 120.0 ?
    C8 C9 C10 . . 120.0(3) ?
    C10 C9 H9 . . 120.0 ?
    C5 C10 C9 . . 121.3(2) ?
    C5 C10 H10 . . 119.3 ?
    C9 C10 H10 . . 119.3 ?
    N3 C11 N4 . . 110.99(18) ?
    N3 C11 H11 . . 124.5 ?
    N4 C11 H11 . . 124.5 ?
    N3 C12 H12 . . 125.2 ?
    C13 C12 N3 . . 109.52(18) ?
    C13 C12 H12 . . 125.2 ?
    N4 C13 H13 . . 126.9 ?
    C12 C13 N4 . . 106.24(17) ?
    C12 C13 H13 . . 126.9 ?
    N4 C14 H14A . . 109.3 ?
    N4 C14 H14B . . 109.3 ?
    N4 C14 C15 . . 111.54(18) ?
    H14A C14 H14B . . 108.0 ?
    C15 C14 H14A . . 109.3 ?
    C15 C14 H14B . . 109.3 ?
    C16 C15 C14 . . 121.5(3) ?
    C20 C15 C14 . . 120.4(2) ?
    C20 C15 C16 . . 118.1(3) ?
    C15 C16 H16 . . 119.2 ?
    C15 C16 C17 . . 121.7(3) ?
    C17 C16 H16 . . 119.2 ?
    C16 C17 H17 . . 120.5 ?
    C18 C17 C16 . . 119.0(3) ?
    C18 C17 H17 . . 120.5 ?
    C17 C18 H18 . . 119.3 ?
    C17 C18 C19 . . 121.3(3) ?
    C19 C18 H18 . . 119.3 ?
    C18 C19 H19 . . 120.3 ?
    C18 C19 C20 . . 119.3(4) ?
    C20 C19 H19 . . 120.3 ?
    C15 C20 C19 . . 120.5(3) ?
    C15 C20 H20 . . 119.7 ?
    C19 C20 H20 . . 119.7 ?
    N5 C21 N6 . . 111.39(17) ?
    N5 C21 H21 . . 124.3 ?
    N6 C21 H21 . . 124.3 ?
    N5 C22 H22 . . 125.7 ?
    C23 C22 N5 . . 108.54(19) ?
    C23 C22 H22 . . 125.7 ?
    N6 C23 H23 . . 126.4 ?
    C22 C23 N6 . . 107.22(18) ?
    C22 C23 H23 . . 126.4 ?
    N6 C24 H24A . . 109.0 ?
    N6 C24 H24B . . 109.0 ?
    N6 C24 C25 . . 112.82(19) ?
    H24A C24 H24B . . 107.8 ?
    C25 C24 H24A . . 109.0 ?
    C25 C24 H24B . . 109.0 ?
    C26 C25 C24 . . 121.4(2) ?
    C26 C25 C30 . . 118.7(3) ?
    C30 C25 C24 . . 119.9(2) ?
    C25 C26 H26 . . 119.9 ?
    C25 C26 C27 . . 120.2(3) ?
    C27 C26 H26 . . 119.9 ?
    C26 C27 H27 . . 119.7 ?
    C28 C27 C26 . . 120.5(4) ?
    C28 C27 H27 . . 119.7 ?
    C27 C28 H28 . . 120.1 ?
    C27 C28 C29 . . 119.8(4) ?
    C29 C28 H28 . . 120.1 ?
    C28 C29 H29 . . 119.8 ?
    C28 C29 C30 . . 120.5(4) ?
    C30 C29 H29 . . 119.8 ?
    C25 C30 H30 . . 119.9 ?
    C29 C30 C25 . . 120.3(3) ?
    C29 C30 H30 . . 119.9 ?
    H5A O5 H5B . . 104.5 ?
    C31 N7 C32 . . 123.0(4) ?
    C31 N7 C33 . . 122.0(3) ?
    C32 N7 C33 . . 114.9(3) ?
    O6 C31 N7 . . 120.5(4) ?
    O6 C31 H31 . . 119.7 ?
    N7 C31 H31 . . 119.7 ?
    N7 C32 H32A . . 109.5 ?
    N7 C32 H32B . . 109.5 ?
    N7 C32 H32C . . 109.5 ?
    H32A C32 H32B . . 109.5 ?
    H32A C32 H32C . . 109.5 ?
    H32B C32 H32C . . 109.5 ?
    N7 C33 H33A . . 109.5 ?
    N7 C33 H33B . . 109.5 ?
    N7 C33 H33C . . 109.5 ?
    H33A C33 H33B . . 109.5 ?
    H33A C33 H33C . . 109.5 ?
    H33B C33 H33C . . 109.5 ?
loop_
    _geom_torsion_atom_site_label_1
    _geom_torsion_atom_site_label_2
    _geom_torsion_atom_site_label_3
    _geom_torsion_atom_site_label_4
    _geom_torsion_site_symmetry_1
    _geom_torsion_site_symmetry_2
    _geom_torsion_site_symmetry_3
    _geom_torsion_site_symmetry_4
    _geom_torsion
    _geom_torsion_publ_flag
    Cu1 N1 C1 N2 . . . . 179.36(13) ?
    Cu1 N1 C2 C3 . . . . -179.47(15) ?
    Cu2 N3 C11 N4 . . . . 177.06(12) ?
    Cu2 N3 C12 C13 . . . . -176.47(14) ?
    Cu2 N5 C21 N6 . . . . 170.35(13) ?
    Cu2 N5 C22 C23 . . . . -169.85(16) ?
    O1 S1 O2 Cu2 . . . . -74.37(19) ?
    O2 S1 O1 Cu1 . . . . -121.26(9) ?
    O3 S1 O1 Cu1 . . . . 119.19(9) ?
    O3 S1 O2 Cu2 . . . . 43.9(2) ?
    O4 S1 O1 Cu1 . . . . -1.75(11) ?
    O4 S1 O2 Cu2 . . . . 169.36(16) ?
    N1 C2 C3 N2 . . . . -0.2(2) ?
    N2 C4 C5 C6 . . . . -160.3(2) ?
    N2 C4 C5 C10 . . . . 20.2(3) ?
    N3 C12 C13 N4 . . . . -0.2(2) ?
    N4 C14 C15 C16 . . . . 99.3(3) ?
    N4 C14 C15 C20 . . . . -80.7(3) ?
    N5 C22 C23 N6 . . . . 0.0(3) ?
    N6 C24 C25 C26 . . . . -62.5(3) ?
    N6 C24 C25 C30 . . . . 118.9(3) ?
    C1 N1 C2 C3 . . . . 0.4(2) ?
    C1 N2 C3 C2 . . . . -0.2(2) ?
    C1 N2 C4 C5 . . . . -108.7(2) ?
    C2 N1 C1 N2 . . . . -0.5(2) ?
    C3 N2 C1 N1 . . . . 0.4(2) ?
    C3 N2 C4 C5 . . . . 68.9(3) ?
    C4 N2 C1 N1 . . . . 178.41(17) ?
    C4 N2 C3 C2 . . . . -178.14(19) ?
    C4 C5 C6 C7 . . . . -179.3(2) ?
    C4 C5 C10 C9 . . . . 180.0(2) ?
    C5 C6 C7 C8 . . . . -0.7(5) ?
    C6 C5 C10 C9 . . . . 0.4(4) ?
    C6 C7 C8 C9 . . . . 0.6(5) ?
    C7 C8 C9 C10 . . . . 0.0(5) ?
    C8 C9 C10 C5 . . . . -0.6(4) ?
    C10 C5 C6 C7 . . . . 0.2(4) ?
    C11 N3 C12 C13 . . . . -0.3(2) ?
    C11 N4 C13 C12 . . . . 0.6(2) ?
    C11 N4 C14 C15 . . . . 108.7(2) ?
    C12 N3 C11 N4 . . . . 0.7(2) ?
    C13 N4 C11 N3 . . . . -0.9(2) ?
    C13 N4 C14 C15 . . . . -66.4(3) ?
    C14 N4 C11 N3 . . . . -176.80(18) ?
    C14 N4 C13 C12 . . . . 176.5(2) ?
    C14 C15 C16 C17 . . . . -179.5(3) ?
    C14 C15 C20 C19 . . . . -179.8(3) ?
    C15 C16 C17 C18 . . . . -0.7(5) ?
    C16 C15 C20 C19 . . . . 0.3(4) ?
    C16 C17 C18 C19 . . . . 0.2(5) ?
    C17 C18 C19 C20 . . . . 0.5(5) ?
    C18 C19 C20 C15 . . . . -0.7(5) ?
    C20 C15 C16 C17 . . . . 0.5(4) ?
    C21 N5 C22 C23 . . . . -0.2(3) ?
    C21 N6 C23 C22 . . . . 0.2(3) ?
    C21 N6 C24 C25 . . . . 98.7(3) ?
    C22 N5 C21 N6 . . . . 0.4(2) ?
    C23 N6 C21 N5 . . . . -0.4(2) ?
    C23 N6 C24 C25 . . . . -76.5(3) ?
    C24 N6 C21 N5 . . . . -176.43(19) ?
    C24 N6 C23 C22 . . . . 176.2(2) ?
    C24 C25 C26 C27 . . . . -178.0(3) ?
    C24 C25 C30 C29 . . . . 177.7(3) ?
    C25 C26 C27 C28 . . . . 0.1(6) ?
    C26 C25 C30 C29 . . . . -1.0(4) ?
    C26 C27 C28 C29 . . . . -0.5(7) ?
    C27 C28 C29 C30 . . . . 0.2(7) ?
    C28 C29 C30 C25 . . . . 0.5(6) ?
    C30 C25 C26 C27 . . . . 0.7(4) ?
    C32 N7 C31 O6 . . . . 1.1(6) ?
    C33 N7 C31 O6 . . . . 177.5(4) ?
loop_
    _geom_hbond_atom_site_label_D
    _geom_hbond_atom_site_label_H
    _geom_hbond_atom_site_label_A
    _geom_hbond_site_symmetry_A
    _geom_hbond_distance_DH
    _geom_hbond_distance_HA
    _geom_hbond_distance_DA
    _geom_hbond_angle_DHA
    _geom_hbond_publ_flag
    O5 H5A O4 1_555 0.85 1.96 2.772(3) 159 yes
    O5 H5B O6 1_555 0.85 2.29 3.106(5) 160 yes
    C1 H1 O2 . 0.93 2.23 3.131(2) 164 yes
    C2 H2 O1 3_667 0.93 2.60 2.966(2) 104 no
    C2 H2 O3 3_667 0.93 2.34 3.227(2) 159 yes
    C4 H4A O3 2_646 0.97 2.55 3.445(3) 153 yes
    C10 H10 N2 . 0.93 2.54 2.866(3) 101 yes
    C11 H11 O2 . 0.93 2.40 2.990(2) 121 yes
    C12 H12 O3 3_666 0.93 2.48 3.378(2) 162 yes
    C14 H14A O5 1_555 0.97 2.50 3.425(4) 159 yes
    C21 H21 O2 3_666 0.93 2.57 3.038(2) 112 yes
    C21 H21 O3 3_666 0.93 2.36 3.274(2) 170 yes
    C24 H24B O4 2_646 0.97 2.40 3.346(3) 164 yes
    C32 H32A O6 . 0.96 2.29 2.705(7) 105 yes
    C13 H13 Cg4 4_565 0.93 2.87 3.759(3) 161 yes
    C14 H14B Cg4 4_565 0.97 2.99 3.711(3) 132 yes
_shelx_space_group_comment
;
The symmetry employed for this shelxl refinement is uniquely defined
by the following loop, which should always be used as a source of
symmetry information in preference to the above space-group names.
They are only intended as comments.
;
_shelx_estimated_absorpt_T_min     0.768
_shelx_estimated_absorpt_T_max     0.799
_shelx_hkl_file
;
   0   0   3   -2.30    2.00
   0   0  -3   -1.00    1.80
   0   0   4 7436.46  328.27
   0   0   4 7552.44  330.27
   0   0  -4 7566.14  330.27
   0   0  -5   -1.20    2.30
   0   0   5   -0.20    0.90
   0   0   5    0.60    1.10
   0   0   5   -3.30    2.50
   0   0  -6 2563.04  113.49
   0   0   6 2544.15  110.29
   0   0   6 2515.65  110.29
   0   0   6 2422.46  113.29
   0   0   7   -0.80    1.00
   0   0   7    0.50    1.00
   0   0   7   -0.20    3.60
   0   0  -7   -2.50    2.90
   0   0  -8  219.78   14.90
   0   0   8  223.88   15.20
   0   0  -9   -3.30    3.60
   0   0   9    0.60    3.90
   0   0 -10  686.23   35.40
   0   0  10  610.24   35.00
   0   0 -11    6.20    5.50
   0   0  11    0.70    5.10
   0   0 -12  121.29   15.00
   0   0  12  125.59   14.80
   0   0  13   11.30    7.50
   0   0  14  331.07   24.90
   0   0  15   -4.70    7.20
   0   0  16   17.20    9.40
   0   0  17   -0.90    9.30
   0   1   2  148.69    7.40
   0  -1   2  144.39    7.50
   0  -1  -2  108.19    7.00
   0   1  -3  580.04   27.60
   0   1   3  572.24   27.50
   0  -1   3  619.04   26.70
   0  -1   3  557.64   27.60
   0  -1  -3  603.34   27.60
   0   1  -4  776.72   37.10
   0   1   4  782.42   37.00
   0  -1   4  812.32   35.70
   0  -1   4  798.82   37.20
   0  -1  -4  778.92   37.00
   0   1  -5    9.50    3.30
   0   1   5   19.20    4.00
   0  -1  -5   10.50    3.40
   0  -1   5   10.30    3.80
   0  -1   5   10.00    2.00
   0   1   6  312.07   18.10
   0   1  -6  321.37   18.10
   0  -1   6  316.17   15.60
   0  -1   6  342.97   18.50
   0  -1   6  327.47   15.60
   0  -1  -6  323.77   18.00
   0   1   7  394.06   22.50
   0   1  -7  421.76   22.70
   0  -1   7  417.16   22.90
   0  -1   7  424.36   19.60
   0  -1  -7  384.66   22.90
   0  -1   7  419.96   19.50
   0   1   8   30.80    6.30
   0   1  -8   15.80    5.40
   0  -1   8   27.60    5.80
   0  -1  -8   24.30    5.40
   0  -1   8   30.70    3.10
   0  -1   8   27.80    3.10
   0   1  -9   56.99    8.20
   0   1   9   57.79    8.30
   0  -1  -9   79.39    9.30
   0  -1   9   61.29    4.20
   0  -1   9   58.89    4.10
   0  -1   9   47.30    7.90
   0   1 -10   66.79    9.20
   0   1  10   77.59   10.10
   0  -1  10   74.99   10.30
   0  -1  10   63.09    4.00
   0  -1 -10   67.19    9.70
   0  -1  10   58.99    3.70
   0   1 -11   41.80    8.40
   0   1  11   42.70    8.70
   0  -1  11   33.80    9.10
   0  -1 -11   60.59   11.30
   0   1  12  100.39   13.00
   0   1 -12  104.39   19.70
   0  -1  12  161.48   16.80
   0  -1 -12  105.29   14.00
   0   1  13  166.88   17.10
   0  -1  13  199.68   17.70
   0   1  14   20.80    8.90
   0  -1  14    8.50    7.90
   0   1  15    6.50    7.30
   0  -1  15   12.50    8.30
   0   1  16    1.90    8.20
   0  -1  16    6.50    8.70
   0   1  17    8.40    9.20
   0  -1  17  -15.70    7.20
   0   2   1  134.19    6.90
   0  -2   1  139.19    7.10
   0   2  -2 3061.99  138.49
   0   2   2 3114.99  138.39
   0  -2   2 3132.59  138.59
   0  -2   2 3341.57  138.39
   0  -2  -2 3229.98  137.59
   0  -2  -2 2981.20  138.29
   0   2  -3   83.69    6.00
   0   2   3   74.49    5.70
   0  -2  -3   83.29    4.00
   0  -2  -3   76.89    5.60
   0  -2   3   88.69    5.30
   0  -2   3   83.79    6.00
   0  -2  -3   70.49    3.90
   0   2   4 2857.91  128.79
   0   2  -4 2855.01  128.99
   0  -2   4 3029.60  127.89
   0  -2  -4 2891.61  128.79
   0  -2   4 2840.92  128.99
   0   2  -5   46.40    5.30
   0   2   5   42.40    5.50
   0  -2  -5   38.90    5.00
   0  -2   5   33.40    3.70
   0  -2   5   29.00    4.70
   0   2   6 2012.00   94.39
   0   2  -6 2135.99   94.79
   0  -2   6 2123.39   92.59
   0  -2   6 2082.89   94.79
   0  -2  -6 2138.69   94.59
   0  -2   6 1981.40   92.49
   0   2   7  818.92   41.90
   0   2  -7  899.31   42.40
   0  -2  -7  938.21   44.50
   0  -2   7  836.72   39.50
   0  -2   7  866.41   42.40
   0  -2   7  817.52   39.40
   0   2  -8  365.76   21.70
   0   2   8  383.26   21.80
   0  -2   8  373.76   18.50
   0  -2   8  364.86   21.70
   0  -2   8  377.76   18.50
   0  -2  -8  367.66   21.50
   0   2  -9  186.48   13.70
   0   2   9  151.38   13.10
   0  -2  -9  170.78   13.20
   0  -2   9  153.98    9.30
   0  -2   9  154.48   12.80
   0  -2   9  168.48    9.30
   0   2  10   94.59   11.50
   0   2 -10   72.49   10.10
   0  -2  10   78.09    5.70
   0  -2  10   76.69    5.70
   0  -2  10   88.89   11.40
   0  -2 -10   96.39   11.30
   0   2  11   87.29   11.30
   0   2 -11   85.69   11.30
   0  -2  11   94.99    6.00
   0  -2  11   98.79   12.10
   0  -2  11  105.09    6.30
   0  -2 -11  110.09   14.20
   0   2  12  172.78   16.70
   0  -2  12  217.18   17.90
   0  -2 -12  178.28   16.30
   0   2  13   30.60   10.60
   0  -2  13   20.60    8.20
   0   2  14  172.58   19.00
   0  -2  14  172.98   17.90
   0   2  15   20.30    8.90
   0  -2  15   17.70   10.00
   0   2  16   36.20   11.10
   0  -2  16   45.40   10.70
   0   2  17   28.40   10.70
   0  -2  17   24.50   11.60
   0   3   0    0.10    1.00
   0  -3   0   -1.50    0.90
   0   3   1   79.19    4.90
   0   3  -1   79.79    4.90
   0  -3   1   81.79    5.00
   0  -3  -1   82.39    4.80
   0  -3   1   66.69    5.20
   0   3   2  209.28   11.40
   0   3  -2  217.28   11.70
   0  -3  -2  236.58   11.50
   0  -3  -2  229.58   11.00
   0  -3   2  234.08   11.80
   0  -3   2  218.88   11.70
   0   3  -3  250.27   13.70
   0   3   3  252.47   13.40
   0  -3   3  276.97   13.40
   0  -3   3  251.67   13.70
   0  -3  -3  246.58   12.20
   0  -3  -3  270.57   12.20
   0  -3  -3  252.17   13.30
   0   3  -4   41.20    5.00
   0   3   4   56.89    5.60
   0  -3   4   46.20    4.50
   0  -3   4   45.50    5.20
   0  -3  -4   47.00    2.90
   0  -3  -4   43.90    2.90
   0  -3  -4   49.40    5.00
   0   3   5 1081.09   52.49
   0   3  -5 1071.19   52.59
   0  -3   5 1158.98   51.59
   0  -3   5 1190.98   53.09
   0  -3  -5 1148.39   52.59
   0   3  -6    0.60    3.10
   0   3   6    3.80    3.30
   0  -3  -6   -0.10    3.20
   0  -3   6   -0.20    2.00
   0  -3   6    0.50    3.60
   0  -3   6    1.70    2.10
   0   3   7  134.49   10.80
   0   3  -7  147.69   11.20
   0  -3   7  152.28    9.30
   0  -3   7  162.78   11.80
   0  -3   7  132.59    9.00
   0  -3  -7  157.38   11.20
   0   3   8  141.69   11.50
   0   3  -8  125.69   11.10
   0  -3   8  143.49    9.00
   0  -3   8  133.59    8.80
   0  -3   8  137.89   11.70
   0  -3  -8  134.19   11.20
   0   3   9    9.90    5.30
   0   3  -9    7.30    4.70
   0  -3   9   14.20    5.80
   0  -3  -9   12.30    5.00
   0  -3   9   15.30    3.00
   0  -3   9    8.10    3.10
   0   3 -10  123.59   12.20
   0   3  10   95.29   11.60
   0  -3  10  116.39    8.00
   0  -3  10  134.69   13.90
   0  -3 -10  108.69   11.60
   0  -3  10  116.39    8.00
   0   3  11   14.20    6.10
   0   3 -11   17.60    6.80
   0  -3  11    7.60    2.80
   0  -3  11   -1.70    6.20
   0  -3  11   15.10    3.10
   0   3  12  142.49   14.90
   0  -3 -12  178.48   15.80
   0  -3  12  171.08   16.00
   0  -3  12  141.69    9.00
   0  -3  12  157.88    8.90
   0   3  13   60.69   12.20
   0  -3  13   63.59   11.10
   0   3  14   73.79   12.60
   0  -3  14   62.29   13.00
   0   3  15   39.00    9.90
   0  -3  15   33.20   10.10
   0   3  16    8.70    9.40
   0  -3  16   14.20    9.10
   0   3  17    3.60    8.90
   0  -3  17    8.30   10.30
   0   4  -1 4320.77  189.68
   0  -4   1 4514.15  190.28
   0  -4   1 4204.58  189.68
   0  -4  -1 4226.98  189.58
   0   4   2 5778.32  265.27
   0   4  -2 5904.61  265.57
   0  -4   2 6363.86  265.97
   0  -4  -2 6088.29  265.17
   0  -4  -2 6107.99  265.37
   0   4   3 3845.02  171.58
   0   4  -3 3746.83  171.78
   0  -4  -3 3897.31  170.68
   0  -4   3 3949.90  171.88
   0  -4  -3 3836.02  171.48
   0  -4  -3 3933.01  170.68
   0  -4   3 3984.20  171.78
   0   4   4 3117.09  138.89
   0   4  -4 3167.88  139.29
   0  -4   4 2898.81  138.49
   0  -4   4 3149.19  139.29
   0  -4  -4 3117.69  137.19
   0  -4  -4 3303.67  138.99
   0  -4  -4 3111.99  137.29
   0   4   5  162.78   11.00
   0   4  -5  180.08   11.60
   0  -4  -5  174.28    8.50
   0  -4  -5  163.68   10.80
   0  -4  -5  181.78    8.60
   0  -4   5  171.18   10.50
   0  -4   5  178.28   11.50
   0   4   6  675.93   34.80
   0   4  -6  735.23   35.70
   0  -4  -6  701.73   34.90
   0  -4   6  718.23   33.90
   0   4  -7  131.19   10.90
   0   4   7  148.49   10.80
   0  -4   7  137.39    9.20
   0  -4  -7  142.69   10.60
   0  -4   7  111.89    8.90
   0  -4   7  134.79   11.00
   0   4   8  353.46   22.60
   0   4  -8  446.96   24.00
   0  -4   8  406.26   21.10
   0  -4   8  413.06   21.30
   0  -4  -8  409.76   23.10
   0  -4   8  420.76   23.80
   0   4  -9   -0.30    4.50
   0   4   9   -1.10    4.60
   0  -4  -9   -1.70    3.50
   0  -4   9   -0.40    2.30
   0  -4   9    4.70    5.10
   0  -4   9    6.60    3.30
   0   4 -10  550.34   32.20
   0   4  10  570.44   32.00
   0  -4  10  606.84   28.60
   0  -4  10  562.44   28.50
   0  -4  10  568.04   32.60
   0  -4 -10  582.24   32.00
   0   4  11  146.39   13.60
   0   4 -11  128.89   13.10
   0  -4  11  128.69   14.50
   0  -4  11  120.99    9.10
   0  -4  11  140.49    9.30
   0  -4 -11  146.09   15.20
   0   4  12  109.29   13.80
   0  -4  12  127.09    8.80
   0  -4 -12  126.39   14.30
   0  -4  12  118.19   14.40
   0  -4  12  120.49    8.60
   0   4  13   29.40    8.10
   0  -4  13   41.50    4.70
   0  -4  13   34.00    4.20
   0  -4  13   42.70   10.30
   0   4  14  103.79   15.10
   0  -4  14   71.59   13.20
   0   4  15   61.89   12.30
   0  -4  15   80.49   13.80
   0   4  16   54.89   12.30
   0  -4  16   64.49   12.90
   0   4  17    3.70    9.70
   0  -4  17   -3.50    9.10
   0  -5   0   -0.50    2.10
   0  -5   0    1.70    1.50
   0   5  -1 4716.93  204.48
   0  -5   1 4527.55  204.98
   0  -5  -1 4749.22  204.38
   0  -5  -1 4663.73  204.78
   0  -5   1 4574.84  204.38
   0   5  -2   38.80    4.30
   0   5   2   38.20    4.10
   0  -5   2   22.90    4.10
   0  -5  -2   36.80    3.80
   0  -5  -2   39.00    4.10
   0  -5   2   31.80    4.00
   0   5  -3 1381.56   61.59
   0   5   3 1345.07   61.19
   0  -5  -3 1381.66   60.69
   0  -5   3 1222.18   61.39
   0  -5   3 1414.86   61.69
   0  -5  -3 1358.36   61.09
   0  -5  -3 1326.57   60.59
   0   5  -4 1065.99   49.60
   0   5   4 1042.80   49.20
   0  -5  -4 1084.39   49.20
   0  -5  -4 1027.60   47.80
   0  -5  -4 1037.20   47.90
   0  -5   4 1074.29   49.70
   0  -5   4 1091.69   49.40
   0   5   5  314.17   17.80
   0  -5   5  330.57   18.30
   0  -5   5  313.17   17.40
   0  -5  -5  320.97   15.60
   0  -5  -5  349.37   17.90
   0  -5  -5  326.57   15.70
   0   5  -6    2.60    5.50
   0   5   6    3.60    3.60
   0  -5   6    6.40    3.20
   0  -5   6    6.00    4.30
   0  -5  -6    4.40    1.50
   0  -5  -6    7.10    1.50
   0  -5  -6    0.80    3.00
   0   5  -7  736.33   38.50
   0   5   7  797.12   38.40
   0  -5   7  746.63   36.90
   0  -5   7  736.63   38.40
   0  -5  -7  767.72   38.10
   0  -5   7  795.22   37.20
   0   5   8   20.60    5.50
   0   5  -8   20.20    5.60
   0  -5   8   15.20    3.80
   0  -5   8   20.10    5.80
   0  -5  -8   16.80    5.50
   0  -5   8   15.70    4.30
   0   5   9   81.59   10.20
   0   5  -9   82.59   10.40
   0  -5   9   80.99    7.80
   0  -5  -9   82.29    9.80
   0  -5   9   76.09    9.80
   0  -5   9   96.59    7.80
   0   5 -10  152.78   14.60
   0   5  10  166.58   14.30
   0  -5  10  155.88   11.00
   0  -5 -10  154.38   13.80
   0  -5  10  156.88   11.30
   0  -5  10  163.88   14.10
   0   5  11   16.00    6.30
   0   5 -11   11.10    6.60
   0  -5  11   11.90    7.20
   0  -5  11   10.10    4.30
   0  -5 -11   13.20    6.40
   0  -5  11    9.00    3.70
   0   5  12   -3.00    6.30
   0  -5 -12    2.50    6.90
   0  -5  12   -0.20    3.20
   0  -5  12    7.20    3.20
   0  -5  12   -2.20    5.90
   0   5  13    1.20    6.50
   0  -5  13   -5.80    5.80
   0  -5  13    0.20    2.60
   0  -5  13    2.50    3.00
   0   5  14    5.50    6.80
   0  -5  14   11.20    3.20
   0  -5  14    8.30    3.00
   0  -5  14   -2.50    6.80
   0   5  15    6.70    7.30
   0  -5  15   -7.60    7.00
   0   5  16   11.50    9.30
   0  -5  16   35.90   10.40
   0   5  17   21.70   10.30
   0  -5  17    7.10   10.40
   0  -6   0   27.40    3.40
   0  -6   0   37.20    4.70
   0   6  -1  108.49    7.00
   0  -6  -1  104.09    7.40
   0  -6   1   88.59    7.50
   0  -6   1  107.79    7.00
   0  -6  -1  105.59    6.80
   0   6   2 2187.78   98.39
   0   6  -2 2161.48   98.49
   0  -6  -2 2211.58   98.49
   0  -6  -2 2122.69   98.09
   0  -6   2 2177.68   98.49
   0  -6   2 2342.67   99.29
   0   6   3  516.85   26.30
   0   6  -3  561.94   26.90
   0  -6  -3  536.55   26.10
   0  -6   3  537.15   27.00
   0  -6   3  564.84   26.90
   0  -6  -3  536.75   26.10
   0  -6  -3  544.25   26.30
   0   6  -4 3414.26  153.78
   0   6   4 3561.94  153.58
   0  -6   4 3365.96  153.78
   0  -6   4 3420.16  153.78
   0  -6  -4 3544.85  152.48
   0  -6  -4 3407.36  152.38
   0  -6  -4 3417.46  153.28
   0   6  -5  553.54   29.90
   0   6   5  621.74   29.90
   0  -6  -5  588.54   29.60
   0  -6  -5  642.34   28.10
   0  -6  -5  599.24   28.00
   0  -6   5  603.14   30.30
   0  -6   5  555.04   29.60
   0   6   6  774.82   38.10
   0   6  -6  767.52   38.40
   0  -6   6  745.83   38.40
   0  -6  -6  759.42   35.30
   0  -6  -6  740.13   37.80
   0  -6  -6  823.12   35.50
   0  -6   6  782.72   37.80
   0   6  -7  177.88   13.00
   0   6   7  171.48   12.40
   0  -6  -7  170.58    8.60
   0  -6   7  149.79   11.40
   0  -6  -7  175.88   12.10
   0  -6  -7  164.18    8.40
   0  -6   7  163.28   11.60
   0  -6   7  192.88   13.30
   0   6   8  628.34   33.80
   0   6  -8  667.43   34.50
   0  -6   8  668.23   33.00
   0  -6   8  593.44   32.40
   0  -6  -8  667.33   33.90
   0  -6   8  666.93   34.70
   0   6  -9  127.59   12.50
   0   6   9  148.19   12.70
   0  -6   9  130.09   13.20
   0  -6   9  151.58   11.30
   0  -6   9  138.39   10.60
   0  -6  -9  138.49   12.20
   0   6  10  204.98   16.20
   0  -6  10  183.08   16.20
   0  -6  10  198.38   13.80
   0  -6 -10  225.88   16.10
   0  -6  10  209.28   13.80
   0   6 -11   14.40    6.10
   0   6  11   18.60    6.70
   0  -6  11   19.90    5.80
   0  -6  11   16.70    4.60
   0  -6  11    7.70    6.00
   0  -6 -11   27.50    7.60
   0   6  12  504.65   30.80
   0  -6  12  476.15   26.30
   0  -6  12  533.65   31.40
   0   6  13   10.90    6.10
   0  -6  13   -0.80    3.30
   0  -6  13   -3.60    6.00
   0  -6  13    0.90    3.20
   0   6  14   14.60    8.50
   0  -6  14   14.30    4.30
   0  -6  14   22.00    8.40
   0  -6  14   14.60    4.00
   0   6  15   -2.30    8.00
   0  -6  15    2.90    7.90
   0  -6  15   -0.20    2.70
   0  -6  15    2.60    3.40
   0   6  16  132.09   18.40
   0  -6  16  160.18   22.20
   0  -7   0    0.80    1.80
   0  -7   0    0.00    2.80
   0   7  -1  160.48    9.80
   0  -7   1  172.08    9.90
   0  -7  -1  171.88    9.90
   0  -7   1  147.99   10.50
   0  -7  -1  154.28    9.60
   0  -7  -1  164.58   10.50
   0   7  -2   22.60    3.80
   0  -7  -2   32.70    4.50
   0  -7  -2   17.60    3.20
   0  -7   2   30.10    4.30
   0  -7   2   17.00    4.20
   0   7  -3  511.95   26.30
   0   7   3  514.95   26.00
   0  -7  -3  523.95   25.90
   0  -7  -3  520.35   25.80
   0  -7  -3  535.15   25.80
   0  -7   3  496.05   26.10
   0  -7   3  571.04   27.10
   0   7  -4  821.42   39.90
   0   7   4  822.12   39.50
   0  -7  -4  836.22   39.40
   0  -7  -4  808.32   38.70
   0  -7   4  828.72   40.00
   0  -7  -4  847.22   38.90
   0  -7   4  818.12   40.10
   0   7   5   54.99    6.60
   0   7  -5   64.59    7.40
   0  -7  -5   48.80    5.10
   0  -7  -5   49.00    4.90
   0  -7  -5   50.89    6.10
   0  -7   5   50.69    6.60
   0   7  -6  428.06   23.90
   0  -7   6  404.16   23.30
   0  -7   6  424.06   23.90
   0  -7  -6  445.06   21.30
   0  -7  -6  451.95   23.70
   0  -7  -6  452.35   21.40
   0   7  -7   -1.40    3.40
   0   7   7    3.10    4.00
   0  -7   7    2.30    3.50
   0  -7  -7    0.40    1.60
   0  -7  -7    3.30    3.60
   0  -7   7    2.70    3.50
   0  -7  -7    3.30    1.80
   0  -7   7    3.20    4.20
   0   7   8   34.50    7.10
   0   7  -8   19.30    5.60
   0  -7   8   23.30    7.30
   0  -7   8   30.80    6.40
   0  -7  -8   27.90    2.40
   0  -7   8   18.40    6.20
   0  -7  -8   27.20    2.60
   0  -7  -8   36.00    6.30
   0   7   9   27.10    6.30
   0   7  -9   31.90    7.20
   0  -7  -9   24.40    6.60
   0  -7   9   36.10    6.30
   0  -7   9   28.00    6.00
   0  -7   9   29.20    7.60
   0   7 -10   -4.50    4.80
   0   7  10    0.90    5.40
   0  -7  10   -2.20    4.00
   0  -7  10   -2.30    3.20
   0  -7 -10    0.30    4.90
   0  -7  10   -2.50    4.70
   0   7 -11   23.80   12.80
   0   7  11    9.20    6.10
   0  -7 -11   14.30    6.40
   0  -7  11   13.30    5.40
   0  -7  11   17.60    7.60
   0  -7  11   14.90    4.90
   0   7  12   17.80    7.50
   0  -7  12   17.80    5.70
   0  -7  12   13.20    4.60
   0  -7  12    9.80    7.20
   0   7  13   31.90    8.90
   0  -7  13   27.30    5.20
   0  -7  13   30.90    6.20
   0  -7  13   25.90    9.10
   0   7  14   -9.70    6.20
   0  -7  14    1.80    3.70
   0  -7  14    7.50    3.90
   0  -7  14   -2.30    6.70
   0   7  15   23.00    8.20
   0  -7  15    2.70    4.70
   0  -7  15   13.10    7.20
   0  -7  15    7.20    8.70
   0   7  16   19.30    8.90
   0  -8   0  730.93   36.30
   0  -8   0  753.72   35.30
   0   8  -1  337.67   18.10
   0  -8   1  348.87   19.10
   0  -8  -1  335.57   18.80
   0  -8  -1  331.77   17.90
   0  -8  -1  346.17   18.10
   0  -8   1  355.46   18.10
   0   8  -2 2883.91  133.19
   0  -8   2 2922.31  133.09
   0  -8  -2 3053.39  132.99
   0  -8   2 2961.60  134.19
   0  -8  -2 3083.39  133.59
   0   8   3   83.89    7.20
   0   8  -3   88.59    7.40
   0  -8   3   72.49    7.70
   0  -8  -3   86.39    7.50
   0  -8   3   82.89    7.50
   0  -8  -3   73.89    6.60
   0  -8  -3   79.29    7.20
   0   8  -4  551.14   28.00
   0   8   4  508.75   27.40
   0  -8   4  582.44   28.20
   0  -8  -4  517.35   26.90
   0  -8   4  577.04   28.60
   0  -8  -4  542.15   26.90
   0  -8  -4  539.55   27.30
   0   8  -5  317.17   18.00
   0   8   5  309.17   17.40
   0  -8  -5  299.27   16.20
   0  -8   5  280.37   17.60
   0  -8  -5  302.27   16.20
   0  -8  -5  293.27   17.10
   0   8   6  556.14   29.40
   0   8  -6  558.14   29.60
   0  -8   6  583.64   29.90
   0  -8   6  530.95   29.40
   0  -8  -6  559.44   27.10
   0  -8  -6  540.15   27.00
   0  -8   6  584.24   31.90
   0   8   7   73.69    8.70
   0   8  -7   83.09    9.60
   0  -8   7   84.59    8.70
   0  -8  -7   75.99    6.10
   0  -8  -7   94.19    9.80
   0  -8   7   70.89    8.30
   0  -8   7   69.59    8.90
   0  -8  -7   80.89    6.00
   0   8   8  842.82   42.00
   0   8  -8  820.42   42.50
   0  -8  -8  846.12   37.70
   0  -8   8  825.72   42.50
   0  -8  -8  784.42   37.40
   0  -8   8  847.72   41.50
   0  -8  -8  825.72   41.60
   0  -8   8  786.52   41.40
   0   8  -9    6.80    4.90
   0   8   9   -1.80    4.60
   0  -8   9    8.20    5.30
   0  -8   9    6.90    3.60
   0  -8  -9    4.80    5.40
   0  -8   9   -2.70    4.50
   0   8 -10  389.56   24.30
   0   8  10  380.16   23.70
   0  -8  10  372.76   22.40
   0  -8 -10  359.66   23.20
   0  -8  10  346.17   21.80
   0  -8  10  394.06   24.60
   0   8  11  234.48   17.80
   0  -8  11  224.88   18.00
   0  -8  11  206.68   15.10
   0  -8  11  188.58   14.70
   0  -8 -11  208.58   17.20
   0   8  12  454.65   28.80
   0  -8  12  410.16   25.20
   0  -8  12  503.75   29.90
   0  -8  12  446.46   25.40
   0   8  13   10.50    7.00
   0  -8  13    7.00    6.70
   0  -8  13   -2.50    3.90
   0  -8  13    1.40    4.10
   0   8  14   20.60    8.00
   0  -8  14   15.70    5.30
   0  -8  14   15.90    5.00
   0  -8  14   10.00    8.90
   0   8  15   31.40    9.60
   0  -8  15   11.70    9.20
   0  -8  15    6.10    4.50
   0  -8  15   18.40    5.80
   0   8  16   97.49   15.00
   0  -8  16  101.09   16.40
   0  -9   0    0.00    3.10
   0  -9   0    1.80    2.30
   0   9  -1  367.86   19.50
   0  -9  -1  346.37   20.00
   0  -9  -1  376.66   19.30
   0  -9  -1  362.36   19.20
   0  -9   1  354.46   20.30
   0  -9   1  367.66   19.20
   0   9  -2  144.89   10.00
   0  -9   2  147.79   11.20
   0  -9  -2  147.89   10.50
   0  -9  -2  150.78   10.60
   0  -9   2  136.39    9.80
   0  -9  -2  140.89    9.60
   0   9  -3  940.11   45.60
   0  -9  -3  900.11   44.90
   0  -9   3  960.20   45.60
   0  -9   3 1046.70   47.30
   0  -9  -3  947.41   45.60
   0  -9  -3  943.91   45.50
   0   9   4   12.70    3.60
   0   9  -4    6.90    3.80
   0  -9  -4    4.20    3.20
   0  -9   4    1.00    3.90
   0  -9  -4    3.60    2.90
   0  -9  -4   11.10    3.20
   0   9   5   14.20    4.30
   0   9  -5   17.70    4.40
   0  -9   5   11.50    4.40
   0  -9   5   16.40    5.20
   0  -9  -5   13.10    4.00
   0  -9  -5   12.00    3.50
   0  -9  -5   14.10    4.00
   0   9   6  381.86   23.20
   0   9  -6  443.16   24.20
   0  -9   6  394.66   23.80
   0  -9  -6  436.46   22.00
   0  -9   6  430.26   24.40
   0  -9  -6  414.36   23.30
   0  -9  -6  435.56   22.00
   0  -9   6  477.15   24.60
   0   9   7  223.88   15.30
   0   9  -7  194.58   15.20
   0  -9  -7  212.88   14.80
   0  -9   7  224.38   15.70
   0  -9  -7  216.68   12.70
   0  -9  -7  227.78   12.70
   0  -9   7  226.08   15.90
   0  -9   7  231.38   15.60
   0   9  -8   11.40    5.30
   0   9   8    4.80    4.70
   0  -9   8    1.20    4.90
   0  -9   8    0.20    4.70
   0  -9  -8    3.80    2.30
   0  -9   8    2.40    4.10
   0  -9  -8    3.80    4.50
   0  -9  -8    4.80    2.40
   0   9   9    2.70    5.80
   0   9  -9   12.20   10.40
   0  -9   9    2.10    4.40
   0  -9  -9    8.00    1.90
   0  -9  -9    3.30    5.60
   0  -9   9    5.50    5.40
   0  -9  -9    6.90    2.00
   0  -9   9   10.90    5.10
   0   9 -10   16.20    6.70
   0   9  10    7.20    5.60
   0  -9 -10   -0.80    5.20
   0  -9  10    1.30    6.10
   0  -9  10   -5.90    4.50
   0  -9  10    4.00    4.60
   0   9  11   79.89   11.10
   0  -9 -11   44.40    9.20
   0  -9  11   61.59    9.50
   0  -9  11   61.59    8.80
   0  -9  11   83.19   12.30
   0   9  12   12.70    7.70
   0  -9  12   13.00    5.20
   0  -9  12    2.70    8.30
   0  -9  12    4.70    5.40
   0   9  13    8.30    7.20
   0  -9  13   14.30    5.80
   0  -9  13   18.70    8.20
   0  -9  13   11.30    5.90
   0   9  14   -6.70    5.70
   0  -9  14    5.50    7.70
   0  -9  14    5.60    4.90
   0  -9  14    2.40    5.20
   0   9  15   -8.10    7.20
   0  -9  15   -1.70    5.50
   0  -9  15    5.30    7.90
   0  -9  15    2.40    4.70
   0   9  16   -2.90    8.80
   0  -9  16    0.90    4.70
   0  -9  16   -1.60    8.90
   0 -10   0 1945.41   88.39
   0  10  -1   -1.30    2.50
   0 -10   1   -0.40    2.40
   0 -10  -1   -2.50    2.40
   0 -10  -1    0.10    2.50
   0 -10   1    0.50    4.10
   0 -10  -1    2.70    3.40
   0  10  -2 1290.57   60.49
   0 -10  -2 1316.47   61.19
   0 -10  -2 1331.97   60.59
   0 -10   2 1270.27   60.29
   0 -10   2 1344.97   61.79
   0 -10  -2 1218.28   60.79
   0 -10  -2 1280.27   59.99
   0  10  -3  361.66   19.90
   0 -10  -3  344.87   19.70
   0 -10  -3  373.06   20.20
   0 -10   3  338.07   19.60
   0 -10  -3  347.37   19.20
   0  10  -4  113.09    9.70
   0 -10   4  119.99   10.40
   0 -10  -4  107.89    8.70
   0 -10  -4  103.69    9.20
   0 -10  -4  109.29    9.10
   0 -10   4  117.49    9.90
   0  10   5  112.29   11.20
   0  10  -5  111.89   10.00
   0 -10   5   93.39   10.20
   0 -10   5  121.09   10.50
   0 -10  -5  105.59    9.20
   0 -10  -5  125.39    9.20
   0  10  -6   36.60    7.00
   0  10   6   49.00    7.60
   0 -10   6   36.10    6.80
   0 -10  -6   39.70    5.80
   0 -10   6   22.00    5.90
   0 -10   6   36.00    7.10
   0 -10  -6   34.70    5.90
   0 -10  -6   33.60    5.20
   0  10  -7    4.50    4.90
   0  10   7    0.70    3.80
   0 -10   7    5.60    5.20
   0 -10   7    9.30    5.70
   0 -10  -7    2.60    3.80
   0 -10  -7    9.70    3.50
   0 -10  -7    7.60    3.50
   0 -10   7    4.30    4.70
   0  10   8  125.59   12.10
   0  10  -8  124.09   12.60
   0 -10   8  148.69   12.40
   0 -10   8  141.59   13.00
   0 -10  -8  132.29    9.00
   0 -10  -8  123.99    8.90
   0 -10   8  155.28   13.30
   0 -10  -8  121.29   11.60
   0  10   9   11.50    6.40
   0  10  -9    1.90    5.00
   0 -10   9    6.70    4.90
   0 -10  -9    8.50    5.30
   0 -10   9    9.90    5.80
   0 -10   9    7.70    5.60
   0 -10  -9    8.10    2.50
   0 -10  -9    7.40    2.40
   0  10 -10  299.77   21.00
   0  10  10  291.27   20.60
   0 -10  10  295.67   19.60
   0 -10  10  296.57   20.10
   0 -10  10  241.78   20.10
   0  10  11   31.10    8.20
   0 -10  11   32.80    6.80
   0 -10  11   28.80    7.40
   0 -10  11   28.10   11.90
   0 -10 -11   25.40    6.90
   0  10  12  140.39   18.40
   0 -10  12  127.79   15.70
   0 -10  12  116.69   13.00
   0 -10  12  111.69   12.30
   0  10  13   44.10   10.30
   0 -10  13   47.70    8.80
   0 -10  13   42.80   10.10
   0 -10  13   46.70    8.60
   0  10  14  109.49   14.50
   0 -10  14  108.19   16.10
   0 -10  14   93.99   11.80
   0 -10  14  112.49   12.90
   0  10  15   43.30   11.30
   0 -10  15   48.20    8.10
   0 -10  15   52.89   13.10
   0 -10  15   38.70    8.80
   0  10  16   49.50   13.10
   0 -10  16   38.60   12.00
   0 -10  16   36.60    7.40
   0 -11   0    3.20    3.90
   0 -11   0   -0.30    2.50
   0  11  -1   50.89    6.60
   0 -11  -1   61.69    7.00
   0 -11   1   50.89    6.40
   0 -11   1   52.39    7.20
   0 -11  -1   50.49    7.40
   0 -11  -1   49.99    7.30
   0 -11  -1   45.10    6.00
   0  11  -2  135.29   10.50
   0 -11  -2  127.89   10.10
   0 -11  -2  143.49   10.00
   0 -11  -2  143.59   15.40
   0 -11   2  136.59   10.50
   0 -11   2  154.28   12.00
   0 -11  -2  149.19   11.50
   0  11  -3    4.60    3.60
   0 -11  -3    4.50    3.40
   0 -11  -3    1.10    2.80
   0 -11   3    4.90    3.40
   0 -11   3    0.40    3.90
   0  11  -4  339.67   20.60
   0 -11   4  293.27   20.80
   0 -11   4  382.06   21.10
   0 -11  -4  383.76   20.70
   0 -11  -4  362.96   20.70
   0 -11  -4  382.76   20.30
   0  11  -5  439.06   24.70
   0  11   5  453.05   24.40
   0 -11  -5  445.56   23.90
   0 -11   5  410.26   24.40
   0 -11  -5  411.06   23.30
   0 -11   5  441.06   25.70
   0 -11   5  456.05   25.50
   0 -11  -5  423.46   23.60
   0  11  -6    2.40    4.50
   0  11   6   -6.10    3.30
   0 -11  -6   -7.70    3.10
   0 -11   6   -6.00    4.10
   0 -11  -6   -3.20    3.00
   0 -11   6    1.40    4.60
   0 -11   6    2.50    4.80
   0 -11  -6    3.60    4.00
   0  11   7  555.84   30.50
   0  11  -7  519.45   30.70
   0 -11   7  559.54   31.60
   0 -11   7  604.04   31.60
   0 -11  -7  538.55   29.70
   0 -11   7  518.75   30.70
   0 -11  -7  578.84   28.60
   0 -11  -7  567.64   28.50
   0  11   8  334.97   21.20
   0  11  -8  328.07   21.50
   0 -11  -8  345.27   18.20
   0 -11  -8  344.57   21.10
   0 -11   8  288.37   20.70
   0 -11   8  317.67   21.70
   0 -11   8  351.26   22.30
   0 -11  -8  318.57   17.90
   0  11  -9   -9.90    5.00
   0  11   9    0.20    4.90
   0 -11  -9    0.70    2.50
   0 -11   9   -5.10    4.90
   0 -11  -9    8.80    5.50
   0 -11  -9    5.30    2.60
   0 -11   9   -0.30    5.20
   0 -11   9    1.10    4.90
   0  11  10    5.10    5.40
   0 -11  10    5.00    5.60
   0 -11 -10    0.90    1.80
   0 -11  10    2.00    5.30
   0 -11 -10    1.60    1.60
   0 -11  10    7.30    5.70
   0 -11 -10    3.30    5.60
   0  11  11   11.80    7.20
   0 -11 -11    0.50    6.70
   0 -11  11    2.60    7.80
   0 -11  11    1.30    5.40
   0 -11  11   13.70    6.40
   0  11  12    8.00    8.00
   0 -11  12   10.10    6.60
   0 -11  12    9.00    7.10
   0 -11  12   13.60    6.60
   0  11  13   -2.60    6.30
   0 -11  13    5.30    6.50
   0 -11  13    1.10    6.60
   0 -11  13   10.20    6.20
   0  11  14   12.10    7.30
   0 -11  14   12.20    7.20
   0 -11  14   21.60   10.30
   0 -11  14   17.30    7.10
   0  11  15   10.90    9.00
   0 -11  15    8.40    6.10
   0 -12   0 1233.48   59.39
   0 -12   0 1151.48   58.79
   0 -12   0 1255.07   57.49
   0 -12  -1  488.45   26.60
   0 -12  -1  451.15   25.90
   0 -12   1  453.05   26.60
   0 -12  -1  464.25   24.70
   0 -12   1  458.05   26.30
   0 -12  -1  478.45   25.00
   0  12  -2  632.44   33.40
   0 -12  -2  651.43   33.30
   0 -12   2  620.14   33.30
   0 -12  -2  604.94   32.60
   0 -12  -2  649.93   31.70
   0 -12   2  607.54   31.70
   0 -12  -2  619.24   31.90
   0 -12   2  578.54   33.30
   0  12  -3   16.20    4.10
   0 -12   3   27.20    6.70
   0 -12  -3   24.00    4.90
   0 -12  -3   23.50    5.60
   0 -12  -3   11.20    4.30
   0 -12   3   22.00    5.50
   0 -12   3   25.20    6.70
   0  12  -4 1742.63   78.49
   0 -12  -4 1607.94   77.89
   0 -12   4 1627.04   77.89
   0 -12   4 1638.44   79.39
   0 -12   4 1605.04   79.49
   0 -12  -4 1686.63   77.49
   0 -12  -4 1744.03   78.49
   0  12  -5   -3.60    3.70
   0 -12  -5    2.70    3.50
   0 -12  -5    4.60    4.40
   0 -12   5   -3.50    4.00
   0 -12   5    2.20    4.70
   0 -12   5    2.80    5.60
   0 -12  -5    3.50    4.50
   0  12  -6  592.24   32.90
   0  12   6  631.64   32.60
   0 -12   6  608.24   33.60
   0 -12   6  583.74   33.70
   0 -12   6  595.34   32.80
   0 -12  -6  607.74   31.90
   0 -12  -6  596.94   31.30
   0  12   7   -1.90    4.20
   0  12  -7   -0.60    4.60
   0 -12   7    3.50    5.10
   0 -12   7   -0.90    4.70
   0 -12  -7    1.90    3.60
   0 -12  -7    1.40    3.30
   0 -12  -7    0.10    3.70
   0 -12   7   -0.80    4.90
   0  12   8  495.25   28.40
   0  12  -8  466.45   30.50
   0 -12  -8  443.76   25.10
   0 -12   8  491.95   28.90
   0 -12   8  505.25   29.10
   0 -12  -8  485.85   25.60
   0 -12  -8  492.15   27.70
   0 -12   8  519.65   29.80
   0  12  -9    9.90    6.00
   0  12   9    0.10    4.90
   0 -12   9   -2.50    5.40
   0 -12  -9    1.50    4.90
   0 -12  -9    2.50    3.10
   0 -12   9    1.10    5.10
   0 -12  -9    3.10    2.90
   0 -12   9   -1.60    5.60
   0  12  10  365.16   23.20
   0 -12 -10  328.17   17.50
   0 -12 -10  312.47   17.50
   0 -12  10  382.66   26.90
   0 -12 -10  353.46   23.40
   0 -12  10  378.26   24.10
   0  12  11   21.70    8.20
   0 -12  11   35.90    7.90
   0 -12  11   16.90    8.20
   0 -12  11   35.90    8.50
   0  12  12  114.29   14.50
   0 -12  12   91.59   12.50
   0 -12  12  103.99   14.40
   0 -12  12  120.89   14.10
   0  12  13   14.30    7.20
   0 -12  13    1.40    5.50
   0 -12  13    7.80    8.20
   0 -12  13   -0.40    7.30
   0  12  14  176.98   18.30
   0 -12  14  165.28   19.70
   0 -12  14  177.78   15.80
   0  12  15   -1.00    8.20
   0 -12  15    5.20    9.40
   0 -12  15   -1.00    6.70
   0 -13   0    3.70    4.50
   0 -13   0    1.50    3.30
   0 -13   0   -0.80    4.40
   0 -13   1  229.38   16.50
   0 -13  -1  248.28   15.00
   0 -13   1  221.98   14.80
   0 -13  -1  254.97   16.80
   0 -13  -1  214.68   16.60
   0 -13   1  222.18   16.60
   0  13  -2   39.50    6.60
   0 -13  -2   35.70    7.30
   0 -13  -2   39.50    6.40
   0 -13   2   26.30    5.40
   0 -13  -2   32.20    6.60
   0 -13   2   28.70    7.10
   0 -13   2   47.80    7.90
   0 -13  -2   28.20    6.10
   0  13  -3   22.70    5.50
   0 -13  -3   48.10    7.30
   0 -13   3   41.30    8.30
   0 -13   3   27.70    6.90
   0 -13  -3   41.40    6.70
   0 -13  -3   37.60    7.10
   0 -13  -3   36.80    6.50
   0 -13   3   32.20    6.60
   0  13  -4   38.70    7.10
   0 -13   4   25.90    7.30
   0 -13  -4   27.00    6.50
   0 -13  -4   33.50    7.30
   0 -13  -4   25.40    5.30
   0 -13   4   23.00    7.00
   0 -13   4   29.90    6.70
   0  13  -5  202.48   15.30
   0 -13   5  222.78   16.50
   0 -13  -5  197.98   14.60
   0 -13   5  216.78   17.40
   0 -13   5  187.28   15.20
   0 -13  -5  195.78   14.30
   0 -13  -5  211.48   15.20
   0  13  -6    1.40    4.10
   0 -13   6    4.40    5.50
   0 -13   6   16.40    6.80
   0 -13  -6    7.60    4.40
   0 -13  -6   12.40    4.80
   0 -13  -6    1.10    4.20
   0 -13   6    5.60    5.10
   0  13   7  185.18   14.80
   0  13  -7  192.18   15.20
   0 -13   7  174.18   14.90
   0 -13  -7  144.39   12.60
   0 -13  -7  165.98   13.70
   0 -13   7  204.38   15.90
   0 -13  -7  180.48   13.10
   0 -13   7  167.28   15.80
   0  13   8    6.90    5.40
   0  13  -8    9.60    5.80
   0 -13  -8    3.70    3.90
   0 -13   8   -0.80    5.10
   0 -13   8    7.80    7.60
   0 -13  -8    5.20    5.00
   0  13   9   26.70    7.20
   0 -13   9   45.40    9.00
   0 -13  -9   41.80    5.90
   0 -13   9   31.90    7.80
   0 -13   9   35.70    8.60
   0 -13  -9   37.90    5.80
   0  13  10    2.50    5.90
   0 -13 -10    1.80    3.00
   0 -13 -10    1.00    2.60
   0 -13 -10    8.70    6.00
   0 -13  10   10.10    7.10
   0 -13  10   -3.30    6.00
   0 -13  10   -5.00    6.20
   0  13  11    3.90    6.10
   0 -13  11    7.80    6.80
   0 -13  11    8.00    6.20
   0 -13  11    4.80    6.70
   0  13  12   16.00    7.20
   0 -13  12    5.90    7.30
   0 -13  12    4.70    7.50
   0  13  13   12.10    7.70
   0 -13  13    1.90    6.60
   0 -13  13   11.10    8.50
   0  13  14   41.80   11.10
   0 -13  14   37.30   11.50
   0 -13  14   31.20   10.40
   0  13  15   30.50   10.50
   0 -13  15   10.80   10.50
   0 -13  15    8.00    7.70
   0 -14   0  740.73   44.40
   0 -14   0  968.80   43.70
   0 -14   0  906.01   45.90
   0 -14  -1  119.49   12.10
   0 -14   1  116.69   12.00
   0 -14  -1  118.89   10.40
   0 -14  -1  112.19   10.00
   0 -14   1  127.69   12.90
   0 -14  -1  124.99   11.70
   0 -14   1  115.19   10.00
   0  14  -2  433.86   25.50
   0 -14  -2  476.75   25.10
   0 -14   2  477.45   25.40
   0 -14   2  458.85   27.50
   0 -14  -2  434.56   26.30
   0 -14  -2  473.85   25.30
   0 -14  -2  441.46   26.80
   0 -14   2  399.26   26.40
   0  14  -3  126.69   11.40
   0 -14  -3  141.19   13.00
   0 -14   3  108.39   12.90
   0 -14  -3  127.39   10.70
   0 -14   3  117.69   12.80
   0 -14   3  133.89   11.50
   0 -14  -3  115.09   11.60
   0 -14  -3  124.89   11.30
   0  14  -4 1250.07   59.69
   0 -14  -4 1217.38   59.49
   0 -14  -4 1280.87   60.29
   0 -14   4 1162.58   60.69
   0 -14   4 1241.18   59.09
   0 -14  -4 1230.08   59.29
   0 -14   4 1142.69   61.09
   0 -14  -4 1172.48   58.19
   0  14  -5   19.80    6.00
   0 -14  -5   21.90    5.70
   0 -14  -5   32.20    7.30
   0 -14   5   35.30    8.80
   0 -14   5   24.20    7.20
   0 -14   5   19.70    5.50
   0 -14  -5   25.20    6.20
   0  14  -6   90.59   11.30
   0 -14  -6  104.49   11.10
   0 -14  -6   85.99    9.80
   0 -14   6   79.09   10.90
   0 -14   6   77.29   11.70
   0 -14  -6   79.09    9.50
   0  14  -7   48.50    8.90
   0 -14   7   82.59   12.10
   0 -14   7   61.59   10.40
   0 -14   7   57.49   10.00
   0 -14  -7   44.70    7.90
   0 -14  -7   68.79    8.50
   0 -14  -7   47.00    7.70
   0  14  -8  619.24   34.60
   0  14   8  616.44   33.60
   0 -14  -8  525.45   32.10
   0 -14   8  573.04   33.70
   0 -14   8  590.84   34.50
   0 -14   8  606.24   35.30
   0 -14  -8  568.34   30.90
   0 -14  -8  612.14   31.70
   0  14   9   -1.70    4.40
   0 -14  -9    1.60    5.40
   0 -14  -9    3.30    3.90
   0 -14   9    4.80    5.60
   0 -14  -9    7.20    5.50
   0 -14   9   -1.10    5.40
   0 -14   9   -9.60    5.40
   0  14  10  409.06   26.10
   0 -14 -10  393.46   25.90
   0 -14  10  441.66   27.90
   0 -14 -10  365.36   21.20
   0 -14 -10  394.86   21.60
   0 -14  10  447.56   27.60
   0 -14 -11   19.30    3.30
   0 -14  11   17.60    7.50
   0 -14  11   -1.20    7.00
   0 -14 -11   16.10    3.30
   0  14  12   54.89   11.00
   0 -14  12   24.30    9.80
   0 -14  12   20.00    8.80
   0  14  13    4.10    7.50
   0 -14  13    6.00    7.30
   0 -14  13    5.30    8.30
   0  14  14  220.68   20.80
   0 -14  14  188.38   18.40
   0 -15   0   -8.20    4.40
   0 -15   0    0.50    5.40
   0 -15   0    6.80    3.90
   0 -15  -1   -1.50    4.70
   0 -15   1   -6.60    4.30
   0 -15  -1    2.20    3.50
   0 -15  -1   -4.30    4.80
   0 -15  -1    1.00    4.00
   0 -15   1   -1.20    3.30
   0 -15   1   -3.60    4.80
   0 -15  -2   28.20    6.90
   0 -15   2   30.10    6.40
   0 -15   2   25.30    7.30
   0 -15  -2   22.10    5.60
   0 -15   2   35.40    8.80
   0 -15  -2   38.70    8.10
   0 -15  -2   24.80    6.40
   0  15  -3   69.99    9.60
   0 -15  -3   62.19   10.00
   0 -15   3   74.49   11.60
   0 -15  -3   82.89   10.10
   0 -15   3   83.49   12.40
   0 -15  -3   73.69   10.00
   0 -15   3   77.99    9.70
   0 -15  -3  107.89   10.80
   0  15  -4  191.18   15.60
   0 -15   4  224.18   16.10
   0 -15  -4  211.48   16.70
   0 -15  -4  206.08   16.50
   0 -15   4  185.68   23.10
   0 -15   4  245.98   19.20
   0 -15  -4  220.48   15.00
   0 -15  -4  208.28   15.60
   0  15  -5    6.20    5.00
   0 -15   5   -7.30    4.20
   0 -15  -5   -1.30    4.30
   0 -15   5   -2.10    5.40
   0 -15  -5   -0.50    4.50
   0 -15   5    3.50    6.30
   0 -15  -5    5.10    4.40
   0  15  -6  198.48   25.80
   0 -15  -6  200.58   14.60
   0 -15  -6  171.18   14.20
   0 -15   6  164.98   16.70
   0 -15   6  179.78   16.50
   0 -15  -6  185.08   14.70
   0 -15   6  182.08   15.20
   0  15  -7   53.99    9.60
   0 -15   7   36.20    9.50
   0 -15   7   40.30    8.60
   0 -15   7   50.49   11.00
   0 -15  -7   58.99    8.80
   0 -15  -7   56.89    8.60
   0 -15  -7   43.90    7.80
   0 -15  -8   67.69    9.10
   0 -15   8   60.19   12.60
   0 -15  -8   65.79    8.50
   0 -15   8   54.99    9.80
   0 -15  -8   58.69   10.90
   0 -15  -9   15.10    6.80
   0 -15  -9    6.00    4.00
   0 -15   9   -0.40    6.10
   0 -15  -9    6.10    4.40
   0 -15   9   17.20    7.90
   0  15  10   46.10    9.10
   0 -15  10   62.09   11.00
   0 -15  10   42.60   13.30
   0 -15 -10   44.30    5.90
   0  15  11   -3.20    5.30
   0 -15  11    9.70    6.90
   0 -15 -11   -4.90    2.70
   0 -15  11   -2.80    6.80
   0 -15 -11    5.00    3.10
   0  15  12   -0.10    5.80
   0 -15  12    0.80    6.70
   0 -15  12    8.50    7.50
   0  15  13    6.00    7.40
   0 -15  13   10.70    7.00
   0 -15  13   -8.40    6.40
   0  15  14    3.20    8.60
   0 -15  14   18.10    9.60
   0 -15  14    2.00    7.70
   0 -16   0    8.20    6.50
   0 -16   0   15.20    5.00
   0 -16   0    1.60    6.70
   0 -16  -1   88.69    9.80
   0 -16  -1  121.69   14.60
   0 -16   1  109.29   10.50
   0 -16   1  100.69   13.40
   0 -16  -1  120.39   12.60
   0 -16  -1  107.79   10.50
   0 -16  -2  344.17   21.00
   0 -16  -2  306.57   20.70
   0 -16   2  341.37   24.30
   0 -16  -2  337.77   22.80
   0 -16  -2  353.76   23.80
   0 -16   2  390.46   24.50
   0 -16   2  384.26   21.90
   0  16  -3  160.98   14.10
   0 -16  -3  185.18   15.50
   0 -16  -3  156.08   12.90
   0 -16  -3  154.98   14.70
   0 -16   3  148.49   16.60
   0 -16   3  167.38   14.10
   0 -16   3  159.58   16.30
   0 -16  -3  179.38   13.50
   0  16  -4  338.47   21.80
   0 -16  -4  326.57   20.90
   0 -16  -4  296.37   19.90
   0 -16   4  285.17   23.40
   0 -16  -4  342.67   22.40
   0 -16  -4  348.77   22.30
   0 -16   4  343.77   24.10
   0 -16   4  330.67   21.20
   0  16  -5    6.60    5.20
   0 -16   5    6.20    4.80
   0 -16  -5    0.40    4.60
   0 -16  -5    0.40    4.30
   0 -16   5   -2.50    5.70
   0 -16  -5    0.30    4.90
   0 -16  -5    7.50    5.40
   0 -16   5   -3.60    5.20
   0  16  -6  250.07   19.50
   0 -16  -6  268.57   18.50
   0 -16  -6  253.27   18.70
   0 -16   6  259.97   21.80
   0 -16  -6  299.77   19.60
   0 -16   6  288.77   19.80
   0  16  -7   58.59   10.20
   0 -16  -7   38.10    7.20
   0 -16  -7   45.60    8.00
   0 -16   7   30.80    8.70
   0 -16  -7   29.00    7.20
   0 -16   7   54.79   11.20
   0 -16  -8  161.38   13.40
   0 -16  -8  151.18   13.10
   0 -16  -8  163.78   14.70
   0 -16   8  166.68   19.20
   0 -16  -9    6.30    4.00
   0 -16   9    4.70    6.00
   0 -16  -9    0.20    5.80
   0 -16  -9   -0.10    4.10
   0 -16   9    6.80    7.70
   0 -16  10   94.29   12.80
   0 -16 -10   86.09    9.40
   0 -16 -10   89.79    9.30
   0 -16  10  103.59   14.50
   0  16  11   -0.90    6.20
   0 -16 -11    4.30    3.60
   0 -16 -11    2.10    3.50
   0 -16  11    2.20    7.70
   0 -16  11  -10.30    5.60
   0  16  12   53.19   11.60
   0 -16  12   37.90    9.80
   0 -16  12   51.89   12.00
   0  16  13    9.40    7.00
   0 -16  13    9.80   11.80
   0 -16  13   -3.90    6.80
   0 -17   0    3.60    4.30
   0 -17   0    1.10    3.90
   0 -17   0   -0.80    5.60
   0 -17   0   -6.60    6.00
   0 -17  -1   60.39    8.80
   0 -17   1   74.09   11.30
   0 -17  -1   77.49    9.90
   0 -17  -1   81.79   11.60
   0 -17  -1   57.19   10.70
   0 -17   1   84.09   12.50
   0 -17   1   54.59    8.80
   0 -17   2   78.49   10.30
   0 -17   2   73.39   12.00
   0 -17  -2   68.19   13.10
   0 -17  -2   70.89    9.30
   0 -17  -2   54.39    8.80
   0 -17   2   74.69   11.50
   0 -17  -2   70.29   12.00
   0 -17  -3   42.90    7.70
   0 -17  -3   45.90   11.10
   0 -17  -3   51.29    9.40
   0 -17   3   34.90    8.50
   0 -17   3   47.50    8.50
   0 -17  -3   44.80    7.60
   0 -17   3   54.39   10.70
   0  17  -4    4.90    5.10
   0 -17  -4    0.50    4.50
   0 -17   4    6.10    7.40
   0 -17   4    7.10    5.50
   0 -17  -4    5.30    6.10
   0 -17  -4   -0.50    4.40
   0 -17  -4   10.50    5.60
   0  17  -5   39.80    7.90
   0 -17  -5   36.70    8.20
   0 -17  -5   36.40    7.50
   0 -17   5   34.00   10.30
   0 -17  -5   39.60    8.60
   0 -17   5   35.70    7.60
   0 -17  -5   36.50    7.40
   0  17  -6   60.39   10.50
   0 -17  -6   72.19    9.60
   0 -17  -6   66.49    9.70
   0 -17  -6   70.49   11.10
   0 -17  -6   50.19    9.50
   0 -17   6   56.99    9.70
   0 -17  -7   16.00    6.60
   0 -17   7    5.10    7.60
   0 -17   7   24.70    7.60
   0 -17  -7   16.20   10.80
   0 -17  -7   13.40    5.70
   0 -17  -8   12.10    6.00
   0 -17   8   33.50    9.70
   0 -17  -8   18.70    7.50
   0 -17   8   22.60    8.00
   0 -17  -8   33.90    7.40
   0 -17   9   -4.80    6.90
   0 -17   9   -3.40    5.70
   0 -17  -9    1.70    4.50
   0 -17  -9    4.00    5.20
   0 -17  10   10.70    7.50
   0 -17  10   12.80    8.20
   0 -17 -10    2.10    4.30
   0 -17 -10    1.60    4.50
   0 -17 -11   17.40    4.80
   0 -17 -11   21.50    5.70
   0 -17  11   28.80    9.60
   0 -17  11   27.90   10.40
   0 -17  12   -4.00    9.00
   0 -17 -12   12.90    4.20
   0 -17  12    1.80    7.90
   0 -17 -12    5.40    2.90
   0 -17  13   20.10   10.20
   0 -17  13   14.50    9.60
   0 -18   0  238.98   19.40
   0 -18   0  228.68   19.80
   0 -18   0  210.38   15.80
   0 -18   0  180.68   15.60
   0 -18  -1   14.50    6.10
   0 -18   1    5.60    5.10
   0 -18   1    4.90    7.20
   0 -18  -1   15.50    7.10
   0 -18  -1   16.50    8.20
   0 -18  -1   14.70    5.40
   0 -18   2  430.96   31.30
   0 -18  -2  488.15   27.90
   0 -18  -2  481.85   30.50
   0 -18   2  506.45   28.30
   0 -18  -2  458.75   27.30
   0 -18  -2  500.15   31.20
   0 -18   3   21.10    8.70
   0 -18  -3   16.80    5.60
   0 -18  -3   10.40    7.10
   0 -18  -3   19.60    7.80
   0 -18   3   16.00    6.50
   0 -18  -3   15.50    5.90
   0  18  -4   95.79   12.30
   0 -18  -4  110.39   11.70
   0 -18  -4  113.89   11.60
   0 -18   4  139.99   18.90
   0 -18  -4  121.39   14.80
   0 -18   4  125.69   13.50
   0 -18  -4   98.69   13.80
   0  18  -5   68.09   10.70
   0 -18   5   93.09   12.30
   0 -18  -5   76.49   11.50
   0 -18  -5   81.69   12.10
   0 -18  -5   60.99    9.00
   0 -18  -5   81.99   10.80
   0 -18   5   76.99   13.70
   0 -18  -6  334.67   23.50
   0 -18  -6  310.37   22.20
   0 -18  -6  314.37   25.40
   0 -18   6  331.37   26.10
   0 -18   6  348.97   23.00
   0 -18  -7   40.90    8.00
   0 -18   7   21.10    8.70
   0 -18  -7   12.30    7.70
   0 -18   7   19.30    8.90
   0 -18  -7   26.80    7.90
   0 -18   8  155.18   16.70
   0 -18  -8  167.18   14.90
   0 -18  -8  171.18   16.80
   0 -18  -8  148.59   15.30
   0 -18   8  194.18   20.20
   0 -18  -9   14.30    6.20
   0 -18  -9    5.00    6.20
   0 -18   9    6.80    7.50
   0 -18   9   10.90    8.00
   0 -18 -10   74.59    9.70
   0 -18  10   90.39   14.70
   0 -18  10   91.69   12.80
   0 -18 -10   88.39   10.30
   0 -18  11   -7.90    7.40
   0 -18  11    5.70    8.30
   0 -18 -11    2.50    4.60
   0 -18 -11   10.80    5.20
   0 -18  12   78.29   17.90
   0 -18  12  105.69   15.70
   0 -18 -12   65.39    7.10
   0 -19   0    1.00    7.80
   0 -19   0    3.20    4.40
   0 -19   0   -0.50    4.60
   0 -19  -1   16.90    6.10
   0 -19  -1   34.50    9.50
   0 -19   1   14.10   10.60
   0 -19  -1   22.70    6.20
   0 -19   1   21.30    6.60
   0 -19  -2   -5.90    4.10
   0 -19   2    6.90    5.10
   0 -19  -2    1.90    7.10
   0 -19  -2    6.20    4.90
   0 -19   2    8.20    8.00
   0 -19  -3    5.60    4.50
   0 -19   3    0.80    7.10
   0 -19   3    5.40    6.00
   0 -19  -3   -0.90    6.40
   0 -19  -3    8.50    5.10
   0 -19  -4   20.10    6.50
   0 -19  -4   26.40    8.50
   0 -19   4   20.70    9.20
   0 -19  -4   10.80    8.50
   0 -19   4   11.20    6.40
   0 -19  -4   25.10    6.50
   0 -19  -5   45.10   10.60
   0 -19   5   52.29    9.70
   0 -19  -5   67.69   11.00
   0 -19   5   49.80   11.40
   0 -19  -5   69.49   10.10
   0 -19  -6    2.00    6.20
   0 -19  -6    8.60    5.70
   0 -19  -6    0.50    6.90
   0 -19   6   16.50    9.30
   0 -19  -6    1.20    5.30
   0 -19  -7   45.20    9.00
   0 -19   7   36.40    9.60
   0 -19  -7   56.19    9.60
   0 -19   7   16.10    9.40
   0 -19  -7   36.00    8.50
   0 -19  -7   43.70    8.70
   0 -19   8   -4.30    7.90
   0 -19  -8   11.50    7.50
   0 -19  -8   -0.40    5.40
   0 -19   8    0.60    6.50
   0 -19   9   10.70    6.60
   0 -19  -9   12.20    6.40
   0 -19   9   22.30    8.60
   0 -19  10   -6.80    8.70
   0 -19  10    3.50    7.70
   0 -19 -10    9.50    5.90
   0 -19 -10    2.10    4.70
   0 -19  11   43.50   12.40
   0 -19  11   29.40   10.40
   0 -19 -11   20.50    5.90
   0 -20   0  188.98   20.00
   0 -20   0  199.28   16.30
   0 -20   1   37.00   10.50
   0 -20  -1   45.10    8.50
   0 -20  -1   36.20   10.60
   0 -20   1   35.00    8.00
   0 -20   1   28.60    7.60
   0 -20  -2  420.76   31.00
   0 -20   2  458.05   28.00
   0 -20  -2  514.55   28.70
   0 -20   2  474.45   33.00
   0 -20   3    2.40    6.30
   0 -20   3   21.80    9.70
   0 -20  -3   35.80    7.70
   0 -20  -3    8.30    8.70
   0 -20   4   86.49   12.40
   0 -20  -4  122.09   13.10
   0 -20   4   95.09   14.80
   0 -20  -4  108.59   12.60
   0 -20  -5   14.30    6.90
   0 -20  -5    9.20    7.40
   0 -20   5   25.50    9.80
   0 -20  -5   18.70    6.80
   0 -20   6   48.40   13.20
   0 -20   6   87.89   12.60
   0 -20  -6   65.59   10.80
   0 -20  -6   74.49   10.90
   0 -20  -6   78.69   12.90
   0 -20   7    2.70    9.30
   0 -20   7   -2.30    6.60
   0 -20  -7   15.00    7.20
   0 -20  -7   17.30    6.70
   0 -20  -8   78.49   11.80
   0 -20   8   62.29   12.30
   0 -20  -8   52.29   12.10
   0 -20   8   78.89   14.60
   0 -20  -8   48.70   10.40
   0 -20   9   -8.00    7.10
   0 -20   9    7.40    8.90
   0 -20  -9   -1.90    6.50
   0 -20  -9    2.70    6.30
   0 -20  -9    4.20    7.00
   0 -20  10    0.90    9.70
   0 -20 -10   18.50    6.50
   0 -20  10   13.50    9.20
   0 -20  11   19.60    9.80
   0 -20 -11    0.70    4.90
   0 -21   0    0.50    8.10
   0 -21   0   -4.10    5.00
   0 -21   0   -2.20    5.00
   0 -21   1    0.60    7.20
   0 -21  -1   -1.20    8.30
   0 -21   1   -6.30    5.00
   0 -21   1   -4.10    5.40
   0 -21  -1    6.80    5.70
   0 -21  -1  -12.00    4.90
   0 -21   2   14.00    7.00
   0 -21  -2   19.20    6.80
   0 -21  -2   14.20    6.50
   0 -21   2   12.90    8.20
   0 -21  -2   20.50    9.30
   0 -21   3    4.90    8.40
   0 -21  -3    2.80    5.80
   0 -21   3   16.90    6.50
   0 -21  -3   -8.80    7.20
   0 -21  -3    7.30    5.90
   0 -21   4  -11.40    6.80
   0 -21   4   10.90    9.10
   0 -21  -4   -1.10    5.40
   0 -21  -4    5.40    5.10
   0 -21  -4   -6.90    7.10
   0 -21  -5    8.00    7.20
   0 -21  -5   -3.10    4.90
   0 -21   5   10.80   10.10
   0 -21   5    6.90    5.40
   0 -21  -5    7.50    7.40
   0 -21  -6    0.60    5.20
   0 -21   6    5.90    6.70
   0 -21  -6   -3.90    6.80
   0 -21   6    4.80    9.40
   0 -21   7   12.00    7.70
   0 -21  -7   16.50    7.30
   0 -21  -7    8.10    7.90
   0 -21   7   18.30   10.10
   0 -21   8   -0.70    7.30
   0 -21  -8    7.50    6.40
   0 -21  -8   -9.90    6.70
   0 -21   8   10.20    9.90
   0 -21  -9   -2.10    6.20
   0 -21   9  -11.60    7.50
   0 -21   9  -24.00    8.10
   0 -21  -9    4.60    6.70
   0 -21 -10   14.20    7.10
   0 -21  10   35.60   10.50
   0 -21 -10   34.50    9.80
   0 -21  10    9.50   15.50
   0 -22   0  134.89   14.10
   0 -22   0  146.89   19.30
   0 -22   1   14.70   10.40
   0 -22  -1   50.19   11.10
   0 -22  -1   25.20    8.90
   0 -22   1   32.20    8.20
   0 -22  -1   29.90    7.70
   0 -22  -2  229.28   20.50
   0 -22   2  206.58   21.50
   0 -22  -2  189.08   22.30
   0 -22  -2  229.38   17.80
   0 -22   2  241.08   23.10
   0 -22  -3   21.70   10.00
   0 -22   3   -1.70    7.50
   0 -22   3    3.90    6.50
   0 -22  -3    6.60    6.50
   0 -22   4   79.49   15.80
   0 -22  -4   81.09   14.10
   0 -22  -4   62.99   10.10
   0 -22   4   71.09   11.90
   0 -22  -5    3.80    6.30
   0 -22  -5   -7.70    7.40
   0 -22   5    6.60    8.90
   0 -22   5   -8.00    6.00
   0 -22  -6   90.19   12.00
   0 -22   6  102.39   16.70
   0 -22   6   84.79   12.60
   0 -22  -6  106.19   14.80
   0 -22  -7   -0.30    5.80
   0 -22  -7   -4.50    6.90
   0 -22   7   12.70   10.30
   0 -22   7    4.70    7.10
   0 -22  -8   26.90    9.00
   0 -22  -8   27.90    8.50
   0 -22   8   29.20    8.90
   0 -22   8   21.30   13.50
   0 -22   9  -11.20    7.60
   0 -22  -9   11.10    7.40
   0 -22   9  -22.60    9.40
   0 -22  -9   -5.20    7.20
   0 -23   0   -3.80    8.60
   0 -23   1    2.90    5.90
   0 -23  -1   -5.90    7.00
   0 -23   1    8.30    9.30
   0 -23  -2    0.20    9.50
   0 -23   2   26.30   12.20
   0 -23   2    9.60    6.10
   0 -23  -3    9.80    9.40
   0 -23   3    4.10    6.20
   0 -23   3    9.80   10.30
   0 -23  -4   26.90   10.20
   0 -23   4   25.80    8.10
   0 -23   4   34.70   12.80
   0 -23   5    6.10    6.40
   0 -23   5   21.40   10.70
   0 -23  -5   -7.90    5.20
   0 -23  -5    5.20    8.00
   0 -23  -6   26.50   10.50
   0 -23   6   27.50   14.40
   0 -23   6   25.50    8.50
   0 -23  -6    2.60    6.10
   0 -23  -7   -5.00    5.40
   0 -23  -7   -7.00    7.80
   0 -23   7    0.00    6.40
   0 -23   7   -6.20    9.70
   0 -24   0  220.78   18.60
   0 -24   0  201.48   24.70
   0 -24  -1   50.49   10.00
   0 -24   1   53.29   10.40
   0 -24  -1   55.89   14.70
   0 -24   1   67.49   15.40
   0 -24   2   70.79   11.30
   0 -24   2   27.00   12.10
   0 -24  -2   41.90    8.60
   0 -24  -2   58.99   14.90
   0 -24  -3   20.10   11.00
   0 -24  -3   22.40    7.00
   0 -24   3   19.50   11.40
   0 -24   3   14.20    8.10
   0 -24  -4   78.69   11.70
   0 -24   4   50.59   10.80
   0 -24  -4   97.99   15.90
   0 -24  -5   -1.80    6.00
   0 -24  -5   18.00    9.60
   0 -24   5    1.10    9.60
   0 -24   5  -21.10    7.00
   0 -24  -6   31.30    8.50
   0 -24   6   28.00    9.10
   0 -24  -6   19.10   11.20
   0 -24   6   29.60   14.00
   0 -25   0  -13.10   17.00
   0 -25   0   11.20    7.00
   0 -25   1    2.60   13.60
   0 -25  -1   -4.90    6.00
   0 -25  -1   22.50   11.60
   0 -25   1    1.70    6.70
   0 -25  -2   16.50    7.50
   0 -25   2   13.30    8.10
   0 -25   2    5.20    9.60
   0 -25  -2   25.10   12.10
   0 -25  -3   18.20   11.20
   0 -25   3   -5.20   11.20
   0 -25  -3   -3.80    5.80
   0 -25   3    5.90    7.80
   0 -25  -4    6.10    6.10
   0 -25  -4   -5.60   10.10
   0 -25   4    0.50    7.30
   0 -25   4   -2.80   10.90
  -1   0  17   -8.50    7.10
  -1   0  16    7.60    9.20
  -1   0  15   -4.90    6.50
  -1   0  14  377.46   26.70
  -1   0  13    2.60    6.80
   1   0 -12   92.99   14.40
  -1   0  12  118.39   13.90
  -1   0  11   -6.80    5.00
   1   0 -11    6.30    5.50
   1   0 -10  595.84   33.50
  -1   0  10  643.54   34.20
   1   0  -9    1.50    4.10
  -1   0   9   -7.50    3.80
  -1   0   8  677.33   35.40
   1   0  -8  698.73   35.50
  -1   0   7    0.50    1.00
   1   0  -7    2.50    3.30
  -1   0   7   -0.10    3.80
  -1   0   7    0.50    1.10
   1   0  -6 5942.91  263.27
  -1   0   6 5753.02  260.17
  -1   0   6 6180.78  263.57
  -1   0   6 5940.11  260.17
   1   0  -5   -2.80    2.60
  -1   0   5   -0.20    1.00
  -1   0   5   -0.80    2.60
  -1   0   5    0.00    1.00
  -1   0   4 4567.74  202.28
   1   0  -4 4602.84  204.18
  -1   0   4 4707.93  204.28
   1   0  -3    2.60    1.10
   1   0  -3    0.70    2.10
  -1   0   3    1.80    1.00
  -1   0   3    1.30    2.10
  -1   0   2 1656.23   71.99
   1   0  -2 1639.84   72.19
  -1   0   2 1619.14   72.79
  -1   0   1    1.80    0.90
  -1   0   1    0.70    0.60
  -1   0  -1    1.50    0.80
   1   0   1    1.70    0.80
  -1   0  -2  128.29    6.20
   1   0   2  122.99    6.20
   1   0   2  124.19    6.80
  -1   0  -2  108.09    6.60
   1   0   3    1.70    1.10
   1   0   3    0.00    1.90
  -1   0  -3   -0.80    2.00
  -1   0  -3    2.30    1.20
   1   0   4 2903.71  126.49
  -1   0  -4 2992.30  126.49
   1   0   4 2846.32  127.99
  -1   0  -4 2765.32  127.89
  -1   0  -5    0.60    2.60
   1   0   5    1.10    1.20
   1   0   5   -1.70    2.50
   1   0   6 1920.51   86.49
  -1   0  -6 1932.71   88.99
   1   0   6 2019.40   89.39
  -1   0  -7   -1.30    3.10
   1   0   7    2.10    1.40
   1   0   7    0.50    3.80
  -1   0  -8  209.48   14.90
   1   0   8  224.38   11.20
   1   0   8  248.58   15.70
   1   0   8  234.58   11.20
  -1   0  -9   -0.40    3.90
   1   0   9    2.90    4.30
   1   0   9   -0.60    1.00
  -1   0 -10  467.35   27.40
   1   0  10  477.95   27.60
   1   0  11   -4.00    5.40
  -1   0 -11    4.50    6.00
  -1   0 -12  748.23   42.40
   1   0  12  805.12   42.70
   1   0  13   -5.00    5.80
   1   0  14  201.08   19.00
   1   0  15    9.40    8.60
   1   0  16   79.29   14.10
   1   0  17    6.90    8.90
  -1   1  17    7.80    8.50
  -1  -1  17   -4.40    8.40
  -1   1  16  -14.60    7.30
  -1  -1  16   -0.10    7.80
  -1   1  15   30.60    9.40
  -1  -1  15   48.70   11.90
  -1   1  14    6.10    7.40
  -1  -1  14   -0.90    7.50
  -1   1  13   83.29   12.30
  -1  -1  13  111.29   15.10
  -1   1  12  437.26   27.00
  -1  -1  12  363.86   25.80
   1  -1 -12  432.26   29.10
  -1   1  11  109.29   13.10
   1   1 -11   96.09   11.80
  -1  -1  11   82.69   11.80
   1  -1 -11   74.79   10.90
   1   1 -10  284.77   18.80
  -1   1  10  273.97   18.80
  -1  -1  10  258.57   18.60
   1  -1 -10  249.58   18.30
  -1   1   9  171.08   13.90
   1   1  -9  185.08   13.70
  -1  -1   9  193.18    9.40
  -1  -1   9  179.38   14.30
  -1  -1   9  171.78    9.30
   1  -1  -9  193.88   14.10
  -1   1   8   10.70    4.80
   1   1  -8    7.70    3.70
  -1  -1   8   10.70    4.90
   1  -1  -8   13.70    4.30
  -1  -1   8    8.60    2.00
  -1  -1   8   13.50    2.20
  -1   1   7  175.48   12.20
   1   1  -7  160.08   11.60
  -1  -1   7  153.68    8.60
  -1  -1   7  163.18    8.60
   1  -1  -7  162.08   11.50
  -1  -1   7  168.58   12.20
  -1   1   6   48.10    6.50
   1   1  -6   70.09    7.20
  -1  -1   6   77.99    4.80
  -1  -1   6   68.39    7.40
   1  -1  -6   73.09    7.30
  -1  -1   6   67.39    4.70
   1   1  -5  440.46   22.00
  -1   1   5  425.26   22.00
   1  -1  -5  419.56   21.90
  -1  -1   5  430.36   20.00
  -1  -1   5  408.26   19.90
  -1  -1   5  442.46   22.10
   1   1  -4  415.96   21.10
  -1   1   4  414.76   21.10
  -1  -1   4  429.46   21.20
  -1  -1   4  421.66   19.60
   1  -1  -4  422.66   21.10
   1   1  -2 1805.42   86.19
  -1   1   2 1985.70   86.39
   1   1  -2 2069.49   85.89
  -1   1   2 1897.21   85.39
  -1  -1   2 2101.99   85.89
  -1  -1   2 2018.60   86.29
   1  -1  -2 1759.82   86.19
  -1  -1   1  267.67   12.50
  -1   1  -1    1.40    1.00
   1   1   1    0.60    0.70
  -1  -1  -1    2.20    0.70
   1  -1   1    2.20    1.20
  -1   1  -2 3712.83  166.98
  -1   1  -2 3860.51  166.58
   1   1   2 3775.22  166.68
   1   1   2 3889.41  166.18
  -1  -1  -2 3799.22  166.28
   1  -1   2 3875.11  167.08
   1  -1   2 3669.93  166.58
  -1  -1  -2 3803.52  166.78
   1   1   3   40.30    4.30
  -1   1  -3   36.40    3.40
  -1   1  -3   50.09    4.50
   1   1   3   41.70    2.80
   1  -1   3   39.70    4.40
  -1  -1  -3   43.60    2.80
  -1  -1  -3   43.80    4.00
   1  -1   3   47.50    3.40
  -1   1  -4   45.50    3.80
  -1   1  -4   48.60    5.20
   1   1   4   53.89    5.40
   1   1   4   50.79    3.10
   1  -1   4   46.10    3.60
  -1  -1  -4   52.19    5.00
  -1  -1  -4   47.90    3.00
   1  -1   4   39.40    4.70
   1   1   5    6.10    3.10
   1   1   5    7.80    1.40
  -1   1  -5    3.50    3.00
  -1   1  -5    6.80    2.10
  -1  -1  -5    5.80    1.30
   1  -1   5   10.60    2.00
  -1  -1  -5    7.30    2.90
   1  -1   5    8.60    3.40
  -1   1  -6  300.47   16.60
   1   1   6  271.77   16.30
   1   1   6  284.57   13.20
  -1  -1  -6  294.07   16.50
   1  -1   6  287.87   16.70
   1  -1   6  284.67   14.20
   1   1   7   64.59    7.50
  -1   1  -7   65.99    7.60
   1  -1   7   52.19    6.90
   1  -1   7   60.59    4.60
  -1  -1  -7   54.29    8.00
   1   1   8   80.99    9.10
  -1   1  -8   64.59    8.20
   1  -1   8   66.69    4.90
   1  -1   8   66.29    8.70
   1  -1   8   62.69    4.90
  -1  -1  -8   80.09    8.80
  -1   1  -9  360.06   21.50
   1   1   9  338.47   21.40
  -1  -1  -9  343.27   21.10
   1  -1   9  375.16   17.30
   1  -1   9  337.07   21.50
   1  -1   9  351.76   17.20
  -1   1 -10   -2.60    4.50
   1   1  10    0.70    5.30
  -1  -1 -10   -1.40    4.70
   1  -1  10   -5.60    4.60
   1  -1  10    0.70    1.50
   1  -1  10    2.40    1.60
   1   1  11  136.69   13.00
  -1   1 -11  123.59   12.80
  -1  -1 -11   99.69   15.10
   1  -1  11  125.79   13.00
   1   1  12   31.70    8.20
   1  -1  12   39.00    9.70
  -1  -1 -12   52.39    9.80
   1   1  13   79.19   14.70
   1  -1  13   85.59   13.00
   1   1  14    1.40    7.30
   1  -1  14    7.50    7.50
   1   1  15   14.60    9.00
   1  -1  15   38.60    9.90
   1   1  16   -0.30    8.30
   1  -1  16   21.70   10.70
   1   1  17   -4.30    8.50
   1  -1  17    4.40    8.80
  -1   2  17   -0.20    8.50
  -1  -2  17  -14.50    7.80
  -1   2  16   40.70   10.90
  -1  -2  16   36.80   10.40
  -1   2  15   36.40   10.30
  -1  -2  15   31.60    9.90
  -1   2  14   66.19   12.00
  -1  -2  14   57.49   11.90
  -1   2  13    4.60    7.20
  -1  -2  13    8.00    7.80
  -1   2  12  169.28   16.10
   1  -2 -12  165.48   17.40
  -1  -2  12  149.99   15.80
   1   2 -11  122.69   12.50
  -1   2  11  116.89   13.50
  -1  -2  11  113.49    6.30
  -1  -2  11   90.29    6.10
  -1  -2  11  100.99   12.30
   1  -2 -11   87.19   11.70
   1   2 -10  474.65   27.70
  -1   2  10  474.25   28.00
  -1  -2  10  463.45   28.00
   1  -2 -10  507.45   28.00
  -1  -2  10  473.05   22.80
  -1  -2  10  476.85   22.70
  -1   2   9    6.50    5.10
   1   2  -9    9.70    4.40
  -1  -2   9    2.00    2.10
  -1  -2   9    7.40    2.20
   1  -2  -9    0.70    4.10
  -1  -2   9    1.00    4.70
   1   2  -8  624.94   32.00
  -1   2   8  650.13   32.00
  -1  -2   8  554.84   28.30
  -1  -2   8  587.44   28.30
  -1  -2   8  601.54   31.70
   1  -2  -8  623.84   31.80
  -1   2   7  677.23   33.60
   1   2  -7  653.93   33.30
  -1  -2   7  675.23   30.80
  -1  -2   7  626.64   33.40
  -1  -2   7  648.94   30.70
   1  -2  -7  652.73   33.30
   1   2  -6 1651.03   74.69
  -1   2   6 1585.94   74.69
   1  -2  -6 1549.94   74.49
  -1  -2   6 1691.13   72.69
  -1  -2   6 1573.44   74.79
  -1  -2   6 1666.33   72.69
   1   2  -5   70.19    6.70
  -1   2   5   76.79    7.00
   1  -2  -5   78.99    6.90
  -1  -2   5   81.29    5.60
  -1  -2   5   73.89    6.90
  -1  -2   5   73.59    5.40
  -1   2   4  536.95   26.60
   1   2  -4  541.25   26.60
  -1  -2   4  584.24   26.80
  -1  -2   4  527.35   25.50
   1  -2  -4  543.25   26.50
  -1   2   3 3728.93  164.38
   1   2  -3 3987.60  164.38
  -1   2   3 3555.94  162.68
   1  -2  -3 3457.95  162.88
   1  -2  -3 3778.52  164.28
  -1  -2   3 3778.62  164.38
  -1  -2   3 3777.52  163.78
  -1   2   2 3591.64  161.98
   1   2  -2 3600.54  161.78
   1   2  -2 3803.82  161.78
  -1   2   2 3682.83  161.18
   1  -2  -2 3540.55  161.08
  -1  -2   2 3916.71  161.98
  -1  -2   2 3608.74  161.78
   1  -2  -2 3701.73  161.98
  -1   2   1   14.30    1.80
  -1   2   1   16.10    2.10
  -1  -2   1   17.20    1.90
  -1  -2   1   22.20    2.50
  -1   2   0 2657.93  118.09
  -1  -2   0 2707.93  117.99
  -1   2  -1 1046.40   46.90
   1   2   1  950.30   46.20
   1  -2   1 1144.69   47.00
  -1  -2  -1 1049.89   46.60
  -1   2  -2   45.30    3.90
   1   2   2   44.10    3.10
   1   2   2   44.20    3.50
  -1  -2  -2   41.20    3.40
   1  -2   2   41.20    3.70
  -1  -2  -2   42.50    3.00
   1  -2   2   39.20    4.20
   1   2   3  466.85   21.90
  -1   2  -3  503.55   21.90
  -1   2  -3  469.65   22.40
  -1  -2  -3  461.35   20.90
   1  -2   3  419.46   21.60
   1  -2   3  424.66   22.20
  -1  -2  -3  464.65   21.90
  -1   2  -4 1489.95   68.19
  -1   2  -4 1502.65   67.19
   1   2   4 1516.05   67.89
   1   2   4 1493.75   65.99
   1  -2   4 1572.34   67.19
  -1  -2  -4 1501.65   67.79
  -1  -2  -4 1488.25   66.09
   1  -2   4 1421.06   68.09
  -1   2  -5  200.38   12.50
  -1   2  -5  215.18   11.30
   1   2   5  211.08   12.40
   1  -2   5  211.78   11.20
  -1  -2  -5  208.98   12.30
  -1  -2  -5  207.78    9.70
   1  -2   5  194.68   12.60
  -1   2  -6 4072.29  181.18
   1   2   6 3972.20  180.88
  -1  -2  -6 3930.51  180.78
   1  -2   6 3962.30  181.18
   1  -2   6 4366.16  179.28
   1   2   7   63.49    7.70
  -1   2  -7   84.49    8.40
   1  -2   7   83.09    8.40
   1  -2   7   87.19    6.00
   1   2   8 1539.55   71.89
  -1   2  -8 1539.95   72.09
  -1  -2  -8 1524.05   71.69
   1  -2   8 1530.35   68.79
   1  -2   8 1493.35   72.09
   1   2   9  299.87   19.10
  -1   2  -9  285.77   19.00
   1  -2   9  304.47   15.40
   1  -2   9  290.67   15.40
   1  -2   9  293.97   19.30
  -1  -2  -9  292.77   18.60
   1   2  10  185.98   15.10
  -1   2 -10  173.68   14.60
   1  -2  10  177.58   10.40
   1  -2  10  184.78   10.40
   1  -2  10  188.58   15.50
  -1  -2 -10  202.68   14.80
   1   2  11   45.60    9.00
  -1   2 -11   29.60    7.30
   1  -2  11   35.90    3.80
   1  -2  11   38.20    4.10
   1  -2  11   49.00    9.00
   1   2  12  200.38   17.20
   1  -2  12  175.68    9.10
  -1  -2 -12  172.28   16.10
   1  -2  12  204.68   17.50
   1   2  13   60.59   13.20
   1  -2  13   51.49   10.20
   1   2  14  217.38   20.10
   1  -2  14  274.87   21.60
   1   2  15   26.20    9.90
   1  -2  15   21.50    9.10
   1   2  16    8.00    8.30
   1  -2  16   18.30    8.30
   1   2  17   50.29   13.00
   1  -2  17   37.10   12.50
  -1   3  17    3.00    8.30
  -1  -3  17   11.00    9.90
  -1   3  16    6.50    8.10
  -1  -3  16   10.30    9.30
  -1   3  15   46.00   11.50
  -1  -3  15   25.10   10.80
  -1   3  14    5.70    7.70
  -1  -3  14    0.30    6.90
  -1   3  13   66.99   12.10
  -1  -3  13   65.89   11.30
  -1   3  12   76.79   12.00
  -1  -3  12   79.09    5.90
  -1  -3  12  113.19   13.70
  -1  -3  12   75.79    5.70
   1  -3 -12   85.19   13.40
   1   3 -11   77.19   10.90
  -1   3  11   99.09   12.10
  -1  -3  11   76.99    6.20
   1  -3 -11   99.39   12.10
  -1  -3  11  110.79   12.90
  -1  -3  11   75.29    6.10
   1   3 -10   79.39   10.30
  -1   3  10   81.89   10.40
  -1  -3  10  102.99   11.50
  -1  -3  10   75.19    6.50
  -1  -3  10   86.39    6.60
   1  -3 -10   82.59   10.50
  -1   3   9   42.70    7.70
   1   3  -9   55.29    8.50
  -1  -3   9   52.29    8.30
   1  -3  -9   48.70    7.90
  -1  -3   9   49.10    5.20
  -1  -3   9   52.29    5.00
   1   3  -8    4.00    3.90
  -1   3   8    0.30    3.80
  -1  -3   8    7.90    5.20
   1  -3  -8    5.80    4.00
  -1  -3   8    2.10    2.30
  -1  -3   8   -0.50    2.30
   1   3  -7    3.50    4.10
  -1   3   7    7.40    4.00
  -1  -3   7   10.00    2.90
  -1  -3   7    8.90    2.70
  -1  -3   7    6.10    4.30
   1  -3  -7    8.10    4.10
  -1   3   6   32.90    5.30
   1   3  -6   44.40    5.80
  -1  -3   6   31.20    3.90
  -1  -3   6   32.30    4.10
  -1  -3   6   25.00    5.30
   1  -3  -6   28.50    5.00
  -1   3   5  571.44   29.10
   1   3  -5  573.24   29.10
   1  -3  -5  581.64   29.10
  -1  -3   5  603.34   28.20
  -1  -3   5  619.94   28.20
  -1  -3   5  577.74   29.20
  -1   3   4   96.69    7.60
   1   3  -4  113.19    7.80
   1  -3  -4   99.69    7.40
  -1  -3   4  123.79    8.00
  -1  -3   4   95.89    7.00
   1  -3  -4  109.19    5.50
  -1   3   3  631.74   28.90
  -1   3   3  613.94   27.50
   1   3  -3  608.04   28.80
   1  -3  -3  607.74   28.80
   1  -3  -3  623.94   27.50
  -1  -3   3  580.84   28.50
  -1  -3   3  584.04   28.70
   1   3  -1  194.88   10.20
   1   3  -1  211.58   10.90
  -1   3   1  200.28   10.60
  -1   3   1  211.98   10.90
   1  -3  -1  210.58   10.60
   1  -3  -1  214.48   10.80
  -1  -3   1  225.18   11.10
  -1  -3   1  204.88   10.30
   1   3   0  547.45   27.40
   1   3   0  636.74   26.70
  -1   3   0  578.24   27.40
  -1  -3   0  596.24   26.60
   1  -3   0  607.64   27.50
  -1  -3   0  563.54   27.40
   1  -3   0  626.24   27.50
   1   3   1 1238.38   53.79
  -1   3  -1 1236.08   54.69
  -1   3  -1 1173.58   54.49
   1   3   1 1249.18   54.39
   1  -3   1 1201.58   54.49
  -1  -3  -1 1190.98   54.29
   1  -3   1 1241.68   54.69
  -1  -3  -1 1184.58   53.69
  -1   3  -3   12.20    2.80
   1   3   3    7.60    1.70
   1   3   3    9.50    2.30
  -1   3  -3   12.50    2.90
   1  -3   3    5.10    2.50
  -1  -3  -3   10.60    1.70
  -1  -3  -3    4.20    2.10
   1  -3   3    6.10    2.20
  -1   3  -4 1603.44   72.79
   1   3   4 1592.74   72.99
   1   3   4 1651.83   71.39
  -1   3  -4 1558.14   73.39
  -1  -3  -4 1679.73   73.09
  -1  -3  -4 1628.24   71.49
   1  -3   4 1562.84   73.39
   1  -3   4 1649.33   72.79
   1   3   5  369.76   19.50
  -1   3  -5  365.46   20.00
  -1  -3  -5  387.46   17.20
   1  -3   5  362.56   18.70
  -1  -3  -5  377.26   19.60
   1  -3   5  378.26   20.10
   1   3   6    6.90    3.40
  -1   3  -6    6.60    3.70
   1  -3   6    6.30    2.70
  -1  -3  -6    6.30    3.80
   1  -3   6    9.30    4.60
  -1   3  -7  230.98   14.90
   1   3   7  198.38   14.30
   1  -3   7  228.68   14.90
   1  -3   7  238.28   12.80
   1   3   8  324.07   20.00
  -1   3  -8  329.47   20.30
   1  -3   8  339.37   20.50
  -1  -3  -8  350.46   20.10
   1  -3   8  338.97   17.60
   1   3   9   53.29    8.60
  -1   3  -9   32.30    7.00
   1  -3   9   30.80    4.50
   1  -3   9   39.70    4.80
   1  -3   9   39.10    7.80
  -1  -3  -9   32.00    6.70
  -1   3 -10   95.19   11.70
   1   3  10  125.69   13.20
   1  -3  10  110.19   12.50
  -1  -3 -10   89.59   10.60
   1  -3  10  105.19    7.80
   1  -3  10  104.29    7.70
   1   3  11    0.40    5.40
  -1   3 -11    3.40    5.20
   1  -3  11    4.50    2.60
   1  -3  11   -2.20    2.30
   1  -3  11    0.80    5.70
   1   3  12  193.88   16.80
   1  -3  12  181.28   10.60
   1  -3  12  191.08   16.90
  -1  -3 -12  177.88   15.80
   1  -3  12  178.98   10.40
   1   3  13   21.50    8.80
   1  -3  13   25.20    3.00
   1  -3  13   13.50    7.40
   1  -3  13   18.60    2.50
   1   3  14   27.30    9.60
   1  -3  14   35.40   10.00
   1   3  15   59.89   12.10
   1  -3  15   68.49   13.20
   1   3  16   13.00   10.00
   1  -3  16   -6.70    7.80
   1   3  17   11.20    9.30
   1  -3  17    5.10    9.50
  -1   4  17    5.30    9.90
  -1  -4  17   17.60   10.10
  -1   4  16   37.40   11.30
  -1  -4  16   35.10   12.30
  -1   4  15   80.59   12.40
  -1  -4  15   85.99   14.30
  -1   4  14   63.39   11.90
  -1  -4  14   52.79   11.50
  -1   4  13   16.90    7.70
  -1  -4  13   26.20    3.80
  -1  -4  13   29.90    8.70
  -1  -4  13   27.20    3.80
  -1   4  12   82.09   11.90
  -1  -4  12   79.19    6.80
  -1  -4  12  101.09   13.40
  -1  -4  12   74.49    6.70
   1   4 -11  183.08   16.50
  -1   4  11  201.58   16.30
  -1  -4  11  198.08   16.70
  -1  -4  11  198.18   12.00
   1  -4 -11  210.08   16.40
  -1  -4  11  198.28   12.10
   1   4 -10  449.06   26.40
  -1   4  10  407.36   26.00
  -1  -4  10  460.35   22.80
  -1  -4  10  457.35   26.80
   1  -4 -10  443.26   26.40
  -1  -4  10  431.26   22.60
  -1   4   9  158.98   13.30
   1   4  -9  146.69   12.90
  -1  -4   9  150.28   10.00
   1  -4  -9  156.78   12.90
  -1  -4   9  137.29   12.70
  -1  -4   9  162.78   10.30
   1   4  -8 1472.65   69.99
  -1   4   8 1499.95   69.99
   1  -4  -8 1477.55   69.69
  -1  -4   8 1479.15   67.59
  -1  -4   8 1437.66   69.99
  -1  -4   8 1475.05   67.59
   1   4  -7  127.69   10.60
  -1   4   7  127.49   10.60
  -1  -4   7  136.69   11.10
   1  -4  -7  121.79   10.40
  -1  -4   7  146.99    9.30
  -1  -4   7  129.29    9.10
  -1   4   6 2290.87  104.59
   1   4  -6 2323.57  104.69
  -1  -4   6 2454.45  103.59
  -1  -4   6 2130.99  106.19
   1  -4  -6 2299.67  104.49
  -1   4   5  367.96   20.20
   1   4  -5  373.36   20.20
   1  -4  -5  373.66   17.50
   1  -4  -5  391.76   17.50
  -1  -4   5  375.76   19.60
  -1  -4   5  403.26   19.60
  -1  -4   5  363.76   20.30
   1  -4  -5  386.76   20.20
   1   4  -4 1053.89   50.29
  -1   4   4 1081.99   50.49
   1  -4  -4 1091.89   50.39
  -1  -4   4 1062.89   50.29
  -1  -4   4 1146.29   50.19
   1  -4  -4 1080.79   48.60
  -1   4   3 1570.84   71.89
   1   4  -3 1603.04   71.89
   1  -4  -3 1617.34   71.89
  -1  -4   3 1582.24   71.89
  -1  -4   3 1580.54   71.99
   1  -4  -3 1602.74   70.89
  -1   4   2  237.28   12.50
   1   4  -2  256.17   12.80
  -1   4   2  248.78   13.10
   1  -4  -2  242.48   12.90
  -1  -4   2  236.88   13.30
  -1  -4   2  266.97   12.90
   1  -4  -2  242.18   12.40
  -1   4   1  581.74   25.80
   1   4  -1  555.24   25.20
  -1  -4   1  541.05   25.20
  -1  -4   1  526.35   26.00
   1  -4  -1  538.75   25.60
   1  -4  -1  532.05   25.70
   1   4   0 1388.36   61.29
  -1   4   0 1404.46   62.19
  -1  -4   0 1337.57   61.19
   1  -4   0 1370.06   61.99
   1  -4   0 1320.67   62.09
  -1  -4   0 1465.85   62.39
  -1   4  -3  103.89    7.50
   1   4   3  111.69    7.00
  -1   4  -3  100.39    7.40
  -1  -4  -3  117.19    6.90
   1  -4   3  118.49    7.90
  -1  -4  -3  115.79    6.50
   1  -4   3   82.29    7.10
   1   4   4  290.47   15.30
  -1   4  -4  294.97   15.50
   1  -4   4  269.97   15.20
  -1  -4  -4  291.17   14.00
  -1  -4  -4  300.87   15.20
   1  -4   4  267.17   15.80
   1   4   5  124.19    8.70
  -1   4  -5  133.49    9.40
   1  -4   5  118.89    8.40
  -1  -4  -5  118.59    6.60
  -1  -4  -5  114.39    8.60
   1  -4   5  130.69    9.50
   1   4   6 2263.57  104.59
   1  -4   6 2426.46  103.99
   1  -4   6 2157.78  106.09
  -1  -4  -6 2266.17  104.49
  -1  -4  -6 2326.57  101.49
  -1  -4  -6 2394.86  101.59
  -1   4  -7  655.33   34.60
   1   4   7  686.73   34.20
  -1  -4  -7  735.43   39.10
   1  -4   7  690.63   32.90
   1  -4   7  630.84   34.60
  -1   4  -8 1105.59   53.59
   1   4   8 1098.89   53.09
   1  -4   8 1093.29   51.09
   1  -4   8 1083.79   53.59
  -1  -4  -8 1081.79   52.89
   1   4   9   42.40    7.80
  -1   4  -9   42.90    7.60
  -1  -4  -9   50.89    7.50
   1  -4   9   39.90    7.40
   1  -4   9   46.80    6.00
   1  -4   9   45.60    5.60
  -1   4 -10  524.35   30.00
   1   4  10  547.05   29.70
   1  -4  10  496.75   26.10
   1  -4  10  519.15   26.10
   1  -4  10  530.75   30.20
  -1  -4 -10  487.15   29.00
  -1   4 -11  144.29   14.20
   1   4  11  146.09   15.20
   1  -4  11  118.39    9.20
   1  -4  11  131.29    9.50
   1  -4  11  136.59   13.80
   1   4  12  329.97   22.70
   1  -4  12  320.67   17.50
   1  -4  12  322.47   17.50
  -1  -4 -12  303.87   22.00
   1  -4  12  363.66   24.10
   1   4  13    3.40    7.80
   1  -4  13    8.80    6.80
   1  -4  13    8.30    3.20
   1  -4  13   10.30    3.10
   1   4  14   66.09   12.90
   1  -4  14   61.19    4.90
   1  -4  14   91.69   13.00
   1   4  15   10.00    7.40
   1  -4  15    6.50    8.00
   1   4  16   78.69   14.30
   1  -4  16   58.79   12.60
   1   4  17   -1.20    8.60
   1  -4  17    3.70    8.90
  -1   5  17   -0.30    8.40
  -1  -5  17   -3.40    9.00
  -1   5  16   21.60    9.30
  -1  -5  16   10.20    8.50
  -1   5  15    0.90    7.20
  -1  -5  15   -2.90    7.80
  -1   5  14    1.40    6.40
  -1  -5  14    4.60    2.80
  -1  -5  14   -2.10    7.00
  -1  -5  14    3.10    2.80
  -1   5  13    4.50    6.70
  -1  -5  13    3.60    2.80
  -1  -5  13    2.00    3.00
  -1  -5  13    6.60    6.90
  -1   5  12   56.29   10.70
  -1  -5  12   78.19    7.30
  -1  -5  12   88.09    7.70
  -1  -5  12   76.69   12.10
   1   5 -11  191.48   16.40
  -1   5  11  187.38   16.20
  -1  -5  11  183.68   12.30
   1  -5 -11  203.08   16.40
  -1  -5  11  190.18   12.60
  -1  -5  11  210.68   17.20
  -1   5  10   30.90    7.60
   1   5 -10   39.50    7.80
  -1  -5  10   32.70    5.50
  -1  -5  10   34.90    8.40
  -1  -5  10   29.10    5.50
   1  -5 -10   29.00    6.80
   1   5  -9   12.50    5.60
  -1   5   9   -2.60    4.70
  -1  -5   9    2.50    2.90
   1  -5  -9   10.10    3.80
  -1  -5   9    1.30    4.60
  -1  -5   9    4.00    3.10
  -1   5   8    3.60    4.40
   1   5  -8    6.60    4.40
  -1  -5   8    0.60    4.00
  -1  -5   8    3.70    2.80
   1  -5  -8    0.40    3.90
  -1  -5   8    3.10    3.40
  -1   5   7   25.60    5.60
   1   5  -7   30.30    6.00
   1  -5  -7   33.70    5.60
  -1  -5   7   27.00    4.60
  -1  -5   7   32.90    6.30
  -1  -5   7   24.20    4.70
  -1   5   6   49.10    6.80
   1  -5  -6   53.09    3.60
   1  -5  -6   50.29    3.60
  -1  -5   6   60.49    6.60
   1  -5  -6   58.29    7.10
  -1  -5   6   62.09    8.00
  -1  -5   6   57.09    6.20
   1   5  -5  319.47   17.70
  -1   5   5  305.17   17.50
  -1  -5   5  317.27   17.20
  -1  -5   5  326.57   17.40
   1  -5  -5  300.87   15.20
  -1  -5   5  312.27   17.70
   1  -5  -5  328.27   17.60
   1  -5  -5  320.07   15.30
   1   5  -4   30.40    4.60
  -1   5   4   27.70    4.50
  -1  -5   4   29.90    4.50
   1  -5  -4   31.40    4.50
  -1  -5   4   35.40    5.20
   1  -5  -4   38.90    3.60
   1   5  -3    8.70    2.70
  -1   5   3    6.60    2.80
   1  -5  -3    8.10    2.70
  -1  -5   3   10.30    3.40
  -1  -5   3   10.00    2.80
   1  -5  -3   10.50    2.40
   1   5  -2 2616.54  117.59
  -1   5   2 2675.63  117.99
   1  -5  -2 2593.74  117.59
   1  -5  -2 2651.03  117.89
  -1  -5   2 2699.83  118.39
  -1  -5   2 2664.73  117.59
  -1   5   1   68.69    5.60
   1   5  -1   70.99    4.90
  -1  -5   1   64.39    6.00
   1  -5  -1   61.29    5.30
   1  -5  -1   68.09    5.40
  -1  -5   1   71.89    4.80
  -1   5   0  112.59    7.50
   1   5   0  107.99    6.50
   1  -5   0  119.29    7.40
   1  -5   0  103.99    7.00
  -1  -5   0  106.59    6.30
  -1  -5   0  112.59    7.60
  -1   5  -1 3608.64  151.18
  -1   5  -1 3329.27  150.68
  -1  -5  -1 3432.86  150.78
   1  -5   1 3253.47  150.58
  -1  -5  -1 3477.45  149.99
   1  -5   1 3333.37  150.98
   1   5   2  163.88    9.30
  -1   5  -2  171.68   10.10
  -1   5  -2  172.98   10.50
  -1  -5  -2  157.68    9.50
   1  -5   2  173.48   10.10
   1  -5   2  169.38   10.30
  -1  -5  -2  176.48    9.20
  -1   5  -3  876.41   41.50
  -1   5  -3  919.11   41.50
   1   5   3  867.51   40.60
  -1  -5  -3  897.51   40.40
   1  -5   3  845.32   41.30
   1  -5   3  871.41   41.40
  -1  -5  -3  885.31   40.60
   1   5   4    0.30    2.30
  -1   5  -4    1.00    2.70
   1  -5   4    3.60    3.00
   1  -5   4    4.10    2.60
  -1  -5  -4    2.40    2.30
  -1  -5  -4    0.50    1.90
   1   5   5  595.94   29.90
  -1   5  -5  607.34   30.60
   1  -5   5  617.64   30.00
  -1  -5  -5  589.54   29.70
  -1  -5  -5  611.74   28.20
   1  -5   5  623.24   30.70
  -1   5  -6    0.10    3.30
   1   5   6   -3.40    3.00
   1  -5   6   -0.40    3.80
   1  -5   6    0.90    2.80
  -1  -5  -6   -1.20    2.90
  -1  -5  -6    3.50    1.50
  -1  -5  -6    4.40    1.80
   1   5   7  434.86   24.00
  -1   5  -7  406.96   24.30
   1  -5   7  404.06   24.30
  -1  -5  -7  462.05   24.20
  -1  -5  -7  430.96   20.10
  -1  -5  -7  462.65   20.10
   1  -5   7  480.75   23.40
   1   5   8   20.70    5.60
  -1   5  -8   18.30    5.20
  -1  -5  -8   13.30    4.70
   1  -5   8   21.80    4.30
   1  -5   8   22.50    5.70
   1   5   9   -0.90    4.20
  -1   5  -9    3.70    4.10
   1  -5   9    6.50    3.40
  -1  -5  -9    1.60    3.60
   1  -5   9   -0.50    5.00
   1  -5   9    4.40    2.80
  -1   5 -10   90.29   12.90
   1   5  10   99.19   11.70
   1  -5  10   80.19   11.20
   1  -5  10   86.39    8.20
   1  -5  10   88.99    8.70
  -1  -5 -10   96.39   11.10
   1   5  11    3.00    5.80
  -1   5 -11    9.30    5.40
   1  -5  11    2.30    3.20
  -1  -5 -11   -3.00    6.20
   1  -5  11    5.30    5.90
   1  -5  11   -1.50    2.90
   1   5  12   -8.00    5.00
   1  -5  12    4.80    3.60
  -1  -5 -12   -2.40    5.70
   1  -5  12    1.00    3.20
   1  -5  12    2.50    7.70
   1   5  13   10.70    8.20
   1  -5  13    6.80    3.30
   1  -5  13    8.30    3.50
   1  -5  13   19.70    8.60
   1   5  14    9.40    7.70
   1  -5  14   -2.20    2.70
   1  -5  14    1.60    2.90
   1  -5  14    3.20    7.40
   1   5  15    1.50    7.70
   1  -5  15    4.40    8.40
   1   5  16   27.50    9.90
   1  -5  16   32.50   11.20
   1   5  17   -2.20    8.60
   1  -5  17   15.40   10.30
  -1   6  16  138.39   17.90
  -1  -6  16  147.29   19.80
  -1   6  15   -8.60    5.70
  -1  -6  15    1.40    2.80
  -1  -6  15    3.20    3.20
  -1  -6  15    8.70    8.80
  -1   6  14   -4.90    6.40
  -1  -6  14    3.90    3.50
  -1  -6  14    8.50    3.80
  -1  -6  14   -6.50    5.90
  -1   6  13    1.00    6.60
  -1  -6  13    4.00    3.70
  -1  -6  13    4.60    6.20
  -1  -6  13    0.20    2.90
  -1   6  12  497.75   29.00
  -1  -6  12  420.06   23.90
  -1  -6  12  407.16   38.60
  -1  -6  12  448.46   25.10
  -1   6  11   19.60    6.70
   1   6 -11   28.50    7.70
   1  -6 -11   23.00    7.30
  -1  -6  11   33.20    5.60
  -1  -6  11   32.80    5.80
  -1  -6  11   30.80    8.30
  -1   6  10  399.06   24.50
  -1  -6  10  403.56   24.90
  -1  -6  10  402.96   21.80
  -1  -6  10  370.06   21.60
   1  -6 -10  377.26   24.00
  -1   6   9   68.89    9.60
   1   6  -9   72.19    9.60
  -1  -6   9   67.99    7.30
  -1  -6   9   53.79    7.30
   1  -6  -9   52.69    8.60
  -1   6   8 1385.26   65.89
   1   6  -8 1324.67   65.89
  -1  -6   8 1351.56   64.29
  -1  -6   8 1437.46   64.69
   1  -6  -8 1370.76   65.59
  -1  -6   8 1380.06   66.19
   1   6  -7  136.19   11.00
  -1   6   7  136.69   11.10
   1  -6  -7  135.69    7.20
  -1  -6   7  131.19   10.20
   1  -6  -7  137.09    7.10
  -1  -6   7  137.99   10.40
  -1  -6   7  144.49   11.50
   1  -6  -7  133.39   10.70
   1   6  -6 2692.93  117.29
   1  -6  -6 2515.35  113.99
  -1  -6   6 2668.73  116.59
   1  -6  -6 2371.66  117.69
  -1  -6   6 2458.85  116.99
  -1  -6   6 2724.33  116.89
   1  -6  -6 2623.44  114.09
  -1   6   5 2347.77  104.49
   1   6  -5 2280.77  104.39
  -1  -6   5 2275.37  104.39
  -1  -6   5 2408.46  104.49
  -1  -6   5 2235.48  104.09
   1  -6  -5 2304.97  102.39
   1  -6  -5 2322.17  102.39
   1  -6  -5 2249.18  104.19
   1   6  -4  729.03   36.00
  -1   6   4  714.83   35.90
   1  -6  -4  771.22   34.90
  -1  -6   4  735.33   36.30
  -1  -6   4  730.03   36.30
  -1  -6   4  777.32   36.20
   1  -6  -4  767.22   36.10
   1   6  -3  736.63   34.40
  -1   6   3  737.13   34.70
   1  -6  -3  709.03   33.80
  -1  -6   3  653.83   34.70
  -1  -6   3  731.63   34.30
   1  -6  -3  755.02   34.50
   1   6  -2 1395.26   64.09
   1  -6  -2 1414.16   64.29
  -1  -6   2 1416.96   64.09
   1  -6  -2 1455.65   64.29
  -1  -6   2 1392.16   64.99
   1   6  -1  201.28   10.70
   1  -6  -1  186.58   11.20
  -1  -6   1  202.98   11.90
  -1  -6   1  199.48   10.60
   1  -6  -1  190.98   11.20
  -1  -6   0 1338.17   63.29
  -1  -6   0 1401.66   62.19
   1  -6   0 1408.16   63.29
   1  -6   0 1392.86   62.99
  -1   6  -1  129.89    8.60
  -1   6  -1  117.19    9.00
   1  -6   1  146.89    8.90
  -1  -6  -1  140.29    9.00
  -1  -6  -1  137.99    8.00
   1  -6   1  156.68    9.50
   1   6   2 3659.03  158.68
  -1   6  -2 3494.45  159.38
   1  -6   2 3627.64  159.78
   1  -6   2 3523.05  159.38
  -1  -6  -2 3629.84  159.18
  -1  -6  -2 3614.04  158.48
   1   6   3  778.52   35.70
  -1   6  -3  727.23   36.30
   1  -6   3  760.52   36.60
  -1  -6  -3  754.82   35.50
  -1  -6  -3  764.12   35.70
   1  -6   3  774.72   36.50
  -1   6  -4 3033.30  134.59
   1   6   4 2875.21  133.59
  -1  -6  -4 2964.60  133.59
   1  -6   4 3210.98  134.89
   1  -6   4 2937.51  134.39
  -1  -6  -4 2988.10  133.09
   1   6   5  642.14   32.10
  -1   6  -5  676.23   33.00
   1  -6   5  664.13   34.60
  -1  -6  -5  656.33   32.00
  -1  -6  -5  659.23   30.70
   1  -6   5  632.14   32.30
  -1   6  -6 1851.91   84.49
   1   6   6 1803.32   83.59
   1  -6   6 1839.42   84.49
  -1  -6  -6 1878.61   81.29
   1  -6   6 1696.23   83.39
  -1  -6  -6 1881.91   81.29
  -1  -6  -6 1799.62   83.39
  -1   6  -7  645.84   33.90
   1   6   7  668.93   33.40
   1  -6   7  662.53   32.90
   1  -6   7  636.54   33.80
  -1  -6  -7  633.84   29.80
  -1  -6  -7  648.14   29.90
  -1  -6  -7  675.83   33.30
  -1   6  -8 1647.54   76.39
   1   6   8 1597.44   75.49
  -1  -6  -8 1673.83   75.59
   1  -6   8 1582.74   74.39
   1  -6   8 1525.65   75.99
  -1   6  -9    4.70    5.50
   1   6   9   -5.20    4.50
   1  -6   9   -0.40    4.90
   1  -6   9   -4.40    2.90
   1  -6   9    3.00    3.50
  -1  -6  -9    4.50    4.70
  -1   6 -10  434.96   26.40
   1   6  10  430.06   25.60
   1  -6  10  415.36   26.00
  -1  -6 -10  434.66   25.20
   1  -6  10  409.86   28.00
   1  -6  10  398.66   22.90
   1   6  11    2.00    5.90
  -1   6 -11    3.50    5.20
   1  -6  11    9.50    6.60
   1  -6  11    4.00    4.20
  -1  -6 -11   11.20    6.10
   1   6  12  358.56   24.50
   1  -6  12  353.06   24.10
  -1  -6 -12  361.86   27.00
   1  -6  12  351.26   28.40
   1   6  13    4.40    6.70
   1  -6  13   -0.70    3.20
   1  -6  13   -2.20    6.10
   1   6  14   25.70    9.10
   1  -6  14   26.60    5.20
   1  -6  14   10.10    9.20
   1  -6  14   28.30    5.40
   1   6  15   -0.10    7.60
   1  -6  15   14.20    3.80
   1  -6  15   21.70   10.00
   1  -6  15   11.20    3.80
   1   6  16  139.19   17.60
   1  -6  16  204.88   29.00
  -1   7  16   -2.40    7.30
  -1  -7  16    1.40    3.40
  -1   7  15   11.90    8.00
  -1  -7  15    6.90    8.20
  -1  -7  15   12.80    5.20
  -1  -7  15   16.20    4.70
  -1   7  14    8.40    6.50
  -1  -7  14    2.20    3.40
  -1  -7  14   12.20    4.10
  -1  -7  14    4.20    7.50
  -1   7  13   -5.20    5.10
  -1  -7  13    4.90    4.00
  -1  -7  13    8.80    3.70
  -1  -7  13    1.30    6.90
  -1   7  12   67.79   11.90
  -1  -7  12   76.29    9.10
  -1  -7  12   82.19   13.50
  -1  -7  12   64.89    8.10
   1   7 -11   -2.40    5.00
  -1   7  11   -8.30    4.40
  -1  -7  11    3.20    4.10
   1  -7 -11   -5.50    5.00
  -1  -7  11    2.10    4.10
  -1  -7  11   -5.10    6.10
  -1   7  10    7.80    5.80
   1   7 -10    1.70    5.00
   1  -7 -10    5.90    5.00
  -1  -7  10   -0.70    3.70
  -1  -7  10   -1.30    4.00
  -1  -7  10    4.10    6.30
  -1   7   9   11.50    5.50
   1   7  -9    6.10    4.50
  -1  -7   9    5.70    5.40
   1  -7  -9    6.10    5.10
  -1  -7   9    6.70    4.50
  -1  -7   9    4.00    4.10
  -1   7   8   11.80    5.10
   1   7  -8    3.30    4.20
  -1  -7   8    1.60    5.30
   1  -7  -8   -0.20    3.90
   1  -7  -8    3.30    1.20
  -1  -7   8    4.80    5.10
   1  -7  -8   -0.40    1.30
  -1  -7   8   10.40    4.30
  -1   7   7   -1.30    3.70
   1   7  -7    2.50    3.90
  -1  -7   7   -4.30    3.10
  -1  -7   7    1.70    3.50
   1  -7  -7   -0.90    1.70
   1  -7  -7   -0.60    1.50
   1  -7  -7   -3.70    3.20
  -1  -7   7   -1.40    3.80
  -1   7   6  143.49   11.00
   1   7  -6  130.99   10.80
  -1  -7   6  133.29   10.90
  -1  -7   6  132.89   10.80
   1  -7  -6  143.49    8.60
  -1  -7   6  127.49   10.60
   1  -7  -6  141.09    8.40
   1  -7  -6  150.98   12.30
  -1   7   5   73.89    7.80
   1   7  -5   80.89    7.90
   1  -7  -5   87.89    7.90
  -1  -7   5   85.49    8.00
   1  -7  -5   77.69    6.30
   1  -7  -5   85.59    6.20
  -1  -7   5   78.29    8.10
  -1  -7   5   79.99    7.90
   1   7  -4  361.76   19.20
  -1   7   4  371.06   19.40
  -1  -7   4  333.47   19.60
   1  -7  -4  361.46   19.20
  -1  -7   4  363.86   19.30
  -1  -7   4  318.97   19.30
   1  -7  -4  363.66   18.30
  -1   7   3  401.46   21.50
   1   7  -3  408.76   21.20
   1  -7  -3  432.46   21.40
  -1  -7   3  406.46   21.20
   1  -7  -3  431.56   21.00
  -1  -7   3  391.96   21.90
   1   7  -2  874.21   41.90
  -1  -7   2  872.01   41.80
   1  -7  -2  928.81   42.30
  -1  -7   2  957.50   43.30
   1  -7  -2  866.51   42.10
   1   7  -1 1338.27   62.69
   1  -7  -1 1414.46   63.59
   1  -7  -1 1400.86   63.39
  -1  -7   1 1374.86   63.99
  -1  -7   1 1345.17   62.59
   1  -7  -1 1431.56   63.59
  -1  -7   0    2.20    3.00
  -1  -7   0    2.30    1.90
   1  -7   0    9.30    3.30
   1  -7   0    2.80    2.30
  -1   7  -1   67.89    6.10
   1  -7   1   74.49    6.70
  -1  -7  -1   63.49    5.30
   1  -7   1   61.19    5.90
  -1  -7  -1   70.39    6.60
  -1  -7  -1   66.39    5.30
  -1   7  -2   77.99    6.80
  -1  -7  -2   74.09    6.70
  -1  -7  -2   84.39    6.00
   1  -7   2   76.49    7.50
   1  -7   2   76.19    6.90
  -1   7  -3  136.39    9.70
   1   7   3  134.49    8.90
   1  -7   3  162.98   10.40
   1  -7   3  134.59    9.60
  -1  -7  -3  131.49    8.60
  -1  -7  -3  121.99    8.90
  -1   7  -4  298.17   17.60
   1   7   4  315.37   17.00
  -1  -7  -4  316.67   16.70
   1  -7   4  314.17   17.90
   1  -7   4  312.87   18.00
  -1  -7  -4  328.07   16.90
   1   7   5  147.99   10.50
  -1  -7  -5  150.58   10.30
  -1  -7  -5  169.38    9.70
  -1  -7  -5  163.68    9.70
   1  -7   5  125.79   10.80
   1  -7   5  169.68   11.70
   1   7   6  480.75   25.30
  -1   7  -6  500.95   26.20
  -1  -7  -6  491.25   25.20
   1  -7   6  440.46   25.80
  -1  -7  -6  473.95   23.30
  -1  -7  -6  493.05   23.30
   1  -7   6  468.05   25.50
   1   7   7   -0.70    3.40
  -1   7  -7   -3.80    3.40
   1  -7   7    4.90    3.70
  -1  -7  -7    6.10    3.90
  -1  -7  -7    0.20    1.70
  -1  -7  -7    1.00    1.80
   1  -7   7    5.60    4.60
  -1   7  -8    8.70    5.00
   1   7   8   -0.70    4.00
  -1  -7  -8    1.30    1.70
   1  -7   8    1.70    5.10
  -1  -7  -8    8.90    4.40
  -1  -7  -8    3.10    1.60
   1   7   9  273.07   18.60
  -1   7  -9  288.67   19.50
  -1  -7  -9  278.97   18.30
   1  -7   9  297.77   17.70
   1  -7   9  254.57   18.60
   1  -7   9  288.47   17.70
   1   7  10    2.00    4.90
  -1   7 -10   -1.20    5.60
   1  -7  10    0.70    5.60
  -1  -7 -10    4.10    5.50
   1  -7  10   -3.40    3.60
   1  -7  10   -0.70    4.10
   1   7  11    4.40    6.00
   1  -7  11    1.90    4.80
  -1  -7 -11    3.00    5.60
   1  -7  11   13.30    4.70
   1  -7  11   15.90    7.30
   1   7  12   30.10    8.00
   1  -7  12   18.00    4.80
   1  -7  12   12.70    7.80
   1  -7  12   21.00    5.40
   1   7  13   24.80    7.70
   1  -7  13   23.40    5.50
   1  -7  13   21.80    8.30
   1  -7  13   22.20    5.60
   1   7  14    9.40    7.30
   1  -7  14   -1.80    7.90
   1  -7  14    8.50    3.90
   1  -7  14   -0.50    4.10
   1   7  15   27.90    9.30
   1  -7  15   12.80    9.00
   1   7  16   13.70   10.60
   1  -7  16   13.90    4.00
   1  -7  16   29.40   13.30
  -1   8  16   72.09   14.70
  -1  -8  16   86.49   15.50
  -1   8  15   17.30    9.50
  -1  -8  15    4.60    4.30
  -1  -8  15    4.50    5.20
  -1  -8  15    0.60    7.70
  -1   8  14   32.60   10.10
  -1  -8  14   22.70    5.70
  -1  -8  14   24.50    5.50
  -1  -8  14   23.30    8.70
  -1   8  13   -1.30    5.70
  -1  -8  13    3.20    4.20
  -1  -8  13    4.20    4.30
  -1  -8  13    8.30    7.10
  -1   8  12  461.85   28.80
  -1  -8  12  426.86   25.20
  -1  -8  12  452.55   25.60
  -1  -8  12  447.66   29.20
  -1   8  11   94.49   13.10
   1  -8 -11   84.89   12.10
  -1  -8  11   81.99    9.70
  -1  -8  11   96.39   10.00
  -1  -8  11   76.89   11.40
   1   8 -10  142.39   13.40
  -1   8  10  130.79   13.10
   1  -8 -10  116.99   12.60
  -1  -8  10  128.79   11.50
  -1  -8  10  142.99   13.90
  -1  -8  10  123.59   11.70
   1   8  -9   10.70    5.70
  -1   8   9   11.90    5.60
  -1  -8   9   10.90    6.10
  -1  -8   9   12.00    4.50
   1  -8  -9   18.80    6.10
  -1  -8   9   12.60    5.20
   1   8  -8 1052.09   51.29
  -1   8   8  994.60   50.79
  -1  -8   8 1087.99   51.49
   1  -8  -8  989.30   46.30
  -1  -8   8 1007.00   49.90
   1  -8  -8 1022.10   50.49
   1  -8  -8 1012.70   46.30
  -1  -8   8 1038.90   50.39
   1   8  -7  100.79    9.90
  -1   8   7  110.59   10.30
  -1  -8   7   96.19   10.10
   1  -8  -7  103.59    6.90
   1  -8  -7  109.39    7.20
  -1  -8   7   99.99    9.70
  -1  -8   7  120.99   10.10
   1  -8  -7   93.39    9.50
  -1   8   6  164.68   12.00
   1   8  -6  147.09   11.90
  -1  -8   6  191.98   17.60
  -1  -8   6  155.08   12.00
   1  -8  -6  149.99    9.90
   1  -8  -6  159.68   11.70
  -1  -8   6  165.08   12.60
   1  -8  -6  163.98    9.90
  -1   8   5  776.02   38.50
   1  -8  -5  799.02   38.40
  -1  -8   5  760.42   38.80
   1  -8  -5  785.62   37.10
   1  -8  -5  810.72   37.20
  -1  -8   5  742.53   38.60
   1   8  -4  419.76   23.00
  -1   8   4  421.16   23.30
   1  -8  -4  457.15   22.60
   1  -8  -4  475.45   23.30
  -1  -8   4  439.46   23.20
  -1  -8   4  448.76   24.00
  -1  -8   4  419.26   23.90
   1   8  -3  855.21   40.90
   1  -8  -3  849.91   41.00
  -1  -8   3  824.62   41.80
  -1  -8   3  893.11   42.10
  -1  -8   3  863.91   40.90
   1  -8  -3  862.01   40.90
   1   8  -2 1017.50   48.30
   1  -8  -2 1083.39   48.90
  -1  -8   2 1051.69   49.70
   1  -8  -2 1036.00   48.60
  -1  -8   2 1003.90   48.10
   1   8  -1  850.31   39.70
   1  -8  -1  822.42   40.20
   1  -8  -1  854.81   40.60
  -1  -8   1  874.41   39.60
  -1  -8   1  811.32   40.90
   1  -8  -1  854.61   40.30
   1  -8   0  254.77   16.50
  -1  -8   0  321.57   15.70
  -1  -8   0  308.07   17.30
   1  -8   0  307.77   16.40
  -1   8  -1  256.47   15.40
   1  -8   1  299.87   16.30
  -1  -8  -1  267.07   14.50
  -1  -8  -1  277.27   14.60
   1  -8   1  288.47   15.50
  -1  -8  -1  258.57   15.70
  -1   8  -2 5702.53  245.28
   1  -8   2 4895.11  245.28
  -1  -8  -2 5877.41  245.38
  -1  -8  -2 5567.44  244.08
   1  -8   2 5663.73  245.08
  -1   8  -3  347.87   18.50
   1   8   3  328.27   17.50
  -1  -8  -3  331.77   17.20
   1  -8   3  308.77   18.50
  -1  -8  -3  352.36   18.10
   1  -8   3  294.57   17.90
  -1   8  -4 1672.73   79.59
   1   8   4 1653.03   78.69
  -1  -8  -4 1755.02   78.59
   1  -8   4 1874.81   80.39
   1  -8   4 1650.43   80.99
  -1  -8  -4 1764.92   78.79
   1   8   5  599.34   29.50
  -1   8  -5  609.54   30.50
  -1  -8  -5  608.84   28.80
  -1  -8  -5  600.54   28.80
   1  -8   5  492.15   30.00
   1  -8   5  560.34   30.30
  -1  -8  -5  615.14   29.40
  -1   8  -6 2348.17  106.89
   1   8   6 2172.38  105.89
  -1  -8  -6 2350.66  104.19
  -1  -8  -6 2358.26  105.69
   1  -8   6 2464.85  107.19
  -1  -8  -6 2272.57  104.09
   1  -8   6 2314.47  106.79
  -1   8  -7    3.20    3.80
   1   8   7   -1.90    3.70
   1  -8   7    0.60    4.40
  -1  -8  -7    3.10    2.20
   1  -8   7    0.70    3.80
  -1  -8  -7   -2.70    3.10
  -1  -8  -7    4.00    2.40
  -1   8  -8  972.70   48.80
   1   8   8  958.30   47.80
  -1  -8  -8  950.30   47.60
   1  -8   8  928.31   48.50
  -1  -8  -8  961.00   44.00
  -1  -8  -8  925.31   43.90
   1  -8   8 1055.19   48.00
   1   8   9  100.99   11.70
  -1   8  -9   68.39   10.30
  -1  -8  -9  104.79   11.60
   1  -8   9   79.49   11.00
   1  -8   9   81.49    8.80
   1  -8   9   93.49    9.80
  -1   8 -10  264.67   19.90
   1   8  10  266.07   19.00
  -1  -8 -10  267.27   18.80
   1  -8  10  265.27   17.90
   1  -8  10  271.47   17.70
   1  -8  10  273.77   19.90
   1   8  11  232.48   17.60
   1  -8  11  187.68   14.70
   1  -8  11  177.38   17.60
  -1  -8 -11  232.88   17.40
   1  -8  11  240.48   15.90
   1   8  12  177.38   17.20
   1  -8  12  224.08   15.60
   1  -8  12  203.18   14.80
   1  -8  12  226.08   19.00
   1   8  13   11.70    7.20
   1  -8  13    0.90    6.90
   1  -8  13    3.90    4.40
   1  -8  13   10.70    5.50
   1   8  14   50.69   10.70
   1  -8  14   43.60    7.20
   1  -8  14   34.40    6.50
   1  -8  14   42.20   10.20
   1   8  15   40.20    9.90
   1  -8  15   59.99   12.60
   1  -8  15   45.70    7.70
   1  -8  15   60.89    8.10
   1   8  16   89.29   15.50
   1  -8  16  102.69   16.10
   1  -8  16  110.69   10.40
  -1   9  16   33.10   10.80
  -1  -9  16   19.50   10.20
  -1  -9  16    3.80    4.90
  -1   9  15    9.20    9.70
  -1  -9  15   -7.70    5.30
  -1  -9  15   -1.00    7.50
  -1  -9  15    2.40    4.60
  -1   9  14   18.10    8.20
  -1  -9  14   -2.80    7.20
  -1  -9  14    2.00    4.50
  -1  -9  14    2.20    4.90
  -1   9  13    4.60    6.60
  -1  -9  13   10.80    5.70
  -1  -9  13   18.70    8.00
  -1  -9  13    4.90    4.80
  -1   9  12    3.20    7.10
  -1  -9  12   -2.40    6.20
  -1  -9  12   -6.20    4.70
  -1  -9  12    5.80    5.00
  -1   9  11  107.79   13.20
  -1  -9  11  100.39   10.70
  -1  -9  11   96.99   13.10
   1  -9 -11  114.19   13.50
  -1  -9  11   91.19   11.30
  -1   9  10   87.69   11.60
   1   9 -10   97.59   12.30
  -1  -9  10   92.79   11.10
  -1  -9  10   96.49   12.00
  -1  -9  10  105.89   11.20
  -1   9   9   36.90    8.10
   1   9  -9   41.90    8.20
   1  -9  -9   42.00    3.60
  -1  -9   9   44.30    7.70
  -1  -9   9   38.10    8.40
   1  -9  -9   38.30    7.20
   1  -9  -9   47.80    3.70
  -1  -9   9   44.70    7.70
   1   9  -8    3.10    4.50
  -1   9   8    0.70    4.50
  -1  -9   8   -3.90    4.30
  -1  -9   8   -0.30    3.80
  -1  -9   8   -4.00    4.20
   1  -9  -8    1.60    4.70
   1  -9  -8   -0.30    2.00
   1  -9  -8    0.10    2.20
   1   9  -7  131.09   11.40
  -1   9   7  104.09   10.80
   1  -9  -7  135.19    8.80
  -1  -9   7  113.09   11.30
  -1  -9   7  152.58   11.80
  -1  -9   7  132.99   11.80
   1  -9  -7  122.49    8.40
   1  -9  -7  119.09   10.60
   1   9  -6  401.96   23.00
  -1   9   6  434.26   23.20
   1  -9  -6  397.66   21.00
   1  -9  -6  401.36   21.00
  -1  -9   6  400.56   23.20
  -1  -9   6  394.56   23.50
   1  -9  -6  391.86   22.60
  -1  -9   6  429.36   23.40
  -1   9   5   27.50    6.10
   1   9  -5   27.80    5.70
  -1  -9   5   36.00    6.20
  -1  -9   5   27.90    6.30
  -1  -9   5   31.50    5.90
   1  -9  -5   28.30    5.10
   1  -9  -5   32.30    4.90
   1   9  -4  125.79   10.00
  -1   9   4  124.19   10.20
  -1  -9   4  152.68   11.50
   1  -9  -4  149.09   10.30
   1  -9  -4  130.59    9.50
  -1  -9   4  142.99   10.30
  -1  -9   4  131.29   11.00
   1   9  -3   32.50    5.10
  -1  -9   3   48.30    6.90
  -1  -9   3   30.50    5.10
   1  -9  -3   47.00    5.90
   1  -9  -3   47.20    5.90
  -1  -9   3   36.30    7.20
   1   9  -2   39.80    5.00
  -1  -9   2   58.49    7.60
   1  -9  -2   61.99    6.60
   1  -9  -2   47.60    6.30
  -1  -9   2   27.70    5.80
  -1  -9   2   57.49    6.10
   1   9  -1  249.28   14.10
   1  -9  -1  247.88   14.70
  -1  -9   1  251.67   15.60
   1  -9  -1  232.38   14.40
  -1  -9   1  255.87   13.90
   1  -9  -1  251.97   15.10
  -1  -9   0    0.80    2.20
   1  -9   0    3.80    2.70
   1  -9   0   -0.90    2.90
  -1  -9   0    1.30    3.50
  -1   9  -1    2.70    2.70
   1  -9   1    0.30    3.10
  -1  -9  -1   -0.50    1.80
   1  -9   1    2.40    2.90
  -1  -9  -1    1.20    3.40
  -1  -9  -1    1.20    2.20
  -1   9  -2  150.48   10.70
  -1  -9  -2  165.68   11.20
   1  -9   2  160.48   10.80
  -1  -9  -2  142.09    9.70
   1  -9   2  163.68   11.80
  -1   9  -3 1013.60   46.90
  -1  -9  -3  965.30   45.50
  -1  -9  -3 1043.90   46.70
  -1  -9  -3 1022.30   46.70
   1  -9   3  824.02   52.49
   1  -9   3  914.71   46.30
  -1   9  -4  924.91   44.70
   1   9   4  946.41   43.60
  -1  -9  -4  901.11   43.50
   1  -9   4  918.31   44.90
   1  -9   4  886.11   44.20
  -1  -9  -4  904.01   43.20
  -1  -9  -4  888.11   43.40
  -1   9  -5   56.79    7.50
   1   9   5   51.19    6.60
  -1  -9  -5   62.69    6.90
   1  -9   5   62.39    7.90
  -1  -9  -5   63.99    6.50
   1  -9   5   59.09    7.80
  -1  -9  -5   63.39    6.60
   1   9   6  366.36   22.00
  -1   9  -6  358.06   20.90
  -1  -9  -6  361.26   19.00
  -1  -9  -6  359.46   18.80
   1  -9   6  335.37   20.80
   1  -9   6  324.17   20.90
   1   9   7   33.20    6.30
  -1   9  -7   49.60    7.60
   1  -9   7   45.50    7.40
   1  -9   7   56.49    8.90
  -1  -9  -7   48.20    6.90
  -1  -9  -7   40.30    5.10
  -1  -9  -7   27.90    4.40
  -1   9  -8  239.38   16.60
   1   9   8  211.78   15.50
  -1  -9  -8  222.98   12.30
   1  -9   8  236.28   17.00
   1  -9   8  209.48   15.30
  -1  -9  -8  226.98   15.40
  -1  -9  -8  203.08   12.10
   1   9   9   -2.60    4.30
  -1   9  -9    2.60    5.50
  -1  -9  -9   -1.40    1.60
   1  -9   9   -1.00    4.00
   1  -9   9    0.00    5.70
   1  -9   9    6.70    4.40
  -1  -9  -9   -2.50    1.70
  -1  -9  -9    4.20    5.20
  -1   9 -10    6.20    5.70
   1   9  10    8.10    5.60
   1  -9  10    5.80    5.80
  -1  -9 -10   11.10    5.90
   1  -9  10   10.40    5.20
   1  -9  10    4.60    5.40
   1   9  11  158.48   14.40
   1  -9  11  134.19   12.60
  -1  -9 -11  135.79   15.10
   1  -9  11  140.19   13.20
   1  -9  11  179.48   25.00
   1   9  12   25.20    7.60
   1  -9  12   44.00    9.70
   1  -9  12   29.90    7.40
   1  -9  12   34.70    6.40
   1   9  13    6.30    6.50
   1  -9  13   -1.50    4.50
   1  -9  13    3.20    7.10
   1  -9  13   -7.80    3.90
   1   9  14    6.20    6.70
   1  -9  14    7.80    5.40
   1  -9  14   -4.20    8.20
   1  -9  14    7.30    5.60
   1   9  15    0.10    7.50
   1  -9  15   13.70    5.60
   1  -9  15   -2.30    7.20
   1  -9  15  -15.40    5.40
   1   9  16   14.70    9.80
   1  -9  16   -0.80    5.30
   1  -9  16    3.00    9.10
  -1 -10  16   34.40   11.30
  -1 -10  16   22.00    7.10
  -1  10  15   56.99   12.20
  -1 -10  15   22.70    7.40
  -1 -10  15   17.70   10.20
  -1 -10  15   44.40    8.10
  -1  10  14  130.19   16.70
  -1 -10  14  125.89   12.80
  -1 -10  14  131.59   17.00
  -1 -10  14  127.59   13.70
  -1  10  13   53.69   10.80
  -1 -10  13   44.70    8.80
  -1 -10  13   69.89   12.50
  -1 -10  13   50.69    9.10
  -1  10  12   83.79   16.70
  -1 -10  12   93.39   13.80
  -1 -10  12  110.29   12.10
  -1 -10  12   82.69   10.70
  -1  10  11   77.29   11.50
   1 -10 -11   66.19   12.50
  -1 -10  11   71.29   10.00
  -1 -10  11   61.49    9.40
  -1 -10  11   48.70   18.00
   1  10 -10  262.07   19.30
  -1  10  10  247.68   19.00
   1 -10 -10  228.18   18.50
  -1 -10  10  256.17   19.60
  -1 -10  10  253.87   18.70
  -1 -10  10  292.27   18.60
   1  10  -9    4.70    5.90
  -1  10   9    8.70    5.80
   1 -10  -9    7.10    2.20
  -1 -10   9    4.60    6.20
   1 -10  -9   10.90    6.00
  -1 -10   9   15.60    5.60
  -1 -10   9   -0.20    4.90
   1 -10  -9    3.20    2.20
   1  10  -8   12.30    5.80
  -1  10   8    3.10    4.90
   1 -10  -8    7.50    4.90
  -1 -10   8    9.30    5.60
   1 -10  -8   12.10    3.40
  -1 -10   8   16.00    5.60
  -1 -10   8    3.10    5.50
   1 -10  -8    8.10    3.10
  -1  10   7  166.68   13.60
   1  10  -7  178.78   13.60
   1 -10  -7  185.28   11.30
   1 -10  -7  175.08   13.30
  -1 -10   7  175.68   13.90
  -1 -10   7  171.18   14.30
   1 -10  -7  164.18   11.20
  -1 -10   7  174.08   13.80
  -1  10   6  215.08   15.10
   1  10  -6  198.48   14.70
   1 -10  -6  226.28   14.80
  -1 -10   6  210.38   15.70
   1 -10  -6  221.18   13.40
  -1 -10   6  221.28   15.40
  -1 -10   6  209.48   15.00
   1 -10  -6  219.98   13.60
   1  10  -5  144.09   11.20
  -1  10   5  131.69   11.30
  -1 -10   5  135.09   11.50
   1 -10  -5  126.19   10.80
   1 -10  -5  153.08   10.90
  -1 -10   5  179.38   12.80
   1 -10  -5  158.88   10.80
  -1 -10   5  159.18   12.80
  -1 -10   4  107.09   11.00
  -1 -10   4  138.39   11.40
   1 -10  -4  131.89   10.00
   1 -10  -4  127.29   10.10
  -1 -10   4  129.79   10.40
   1  10  -3   65.49    7.10
   1 -10  -3   72.49    7.80
  -1 -10   3   56.89    6.80
   1 -10  -3   71.89    7.40
  -1 -10   3   68.69    8.70
  -1 -10   3   74.19    9.10
   1  10  -2 1968.10   91.69
   1 -10  -2 2071.39   92.69
  -1 -10   2 2004.40   91.49
  -1 -10   2 1884.81   93.09
   1 -10  -2 1995.00   92.49
   1 -10  -2 2035.40   92.09
  -1 -10   2 2166.68   93.69
   1  10  -1   23.00    4.30
  -1 -10   1   18.90    6.00
   1 -10  -1   30.30    5.20
  -1 -10   1   15.60    5.10
   1 -10  -1   23.30    5.30
  -1 -10   1   19.40    4.00
   1 -10  -1   24.90    4.60
   1 -10   0 1955.80   86.19
   1 -10   0 1819.22   84.59
  -1 -10   0 1922.61   86.29
  -1 -10   0 1748.63   83.69
  -1 -10   0 1808.02   87.89
  -1  10  -1  279.87   16.90
  -1 -10  -1  291.77   17.60
   1 -10   1  284.57   17.90
  -1 -10  -1  302.07   16.00
  -1 -10  -1  293.67   16.00
   1 -10   1  301.47   16.90
  -1 -10  -1  258.17   17.40
  -1  10  -2  706.63   35.80
   1 -10   2  752.22   36.80
  -1 -10  -2  703.33   34.60
  -1 -10  -2  710.13   36.10
   1 -10   2  696.93   35.60
  -1 -10  -2  753.12   35.20
  -1 -10  -2  719.93   36.20
   1 -10   3  294.97   18.00
  -1 -10  -3  311.77   17.00
   1 -10   3  335.97   19.30
  -1 -10  -3  281.17   17.90
  -1 -10  -3  328.67   18.20
  -1  10  -4  516.55   27.30
   1 -10   4  508.85   27.20
  -1 -10  -4  495.65   26.60
  -1 -10  -4  513.65   26.10
  -1 -10  -4  521.55   26.80
   1 -10   4  504.85   27.80
  -1  10  -5    7.10    4.10
   1  10   5    4.40    3.70
  -1 -10  -5    2.10    3.00
   1 -10   5   -2.60    3.60
  -1 -10  -5    6.00    3.40
  -1 -10  -5   -3.80    3.10
   1 -10   5    0.40    4.10
   1  10   6  163.88   12.20
  -1  10  -6  175.58   13.40
   1 -10   6  145.99   12.80
  -1 -10  -6  162.18   11.40
   1 -10   6  186.58   13.80
  -1 -10  -6  142.59   11.50
  -1 -10  -6  186.48   11.40
   1  10   7   19.60    5.80
  -1  10  -7   22.00    6.30
  -1 -10  -7   18.80    5.20
   1 -10   7   14.60    6.00
   1 -10   7   20.80    5.90
  -1 -10  -7   15.40    4.10
  -1 -10  -7   22.80    4.50
   1  10   8   13.90    5.00
  -1  10  -8   14.70    6.00
   1 -10   8   22.10    6.10
   1 -10   8    1.90    5.50
  -1 -10  -8    4.40    3.80
  -1 -10  -8    8.50    3.30
   1 -10   8   11.10    5.70
  -1 -10  -8   12.60    3.40
  -1  10  -9    9.00    5.70
   1  10   9    0.20    4.80
  -1 -10  -9    5.60    2.30
   1 -10   9    7.40    4.50
   1 -10   9   15.20    6.40
   1 -10   9    4.10    4.40
  -1 -10  -9    3.50    2.20
  -1 -10  -9   11.60    4.90
   1  10  10  239.38   17.80
  -1 -10 -10  244.18   17.40
   1 -10  10  227.08   17.30
   1 -10  10  246.88   19.30
   1 -10  10  233.38   17.90
   1  10  11   -3.50    4.90
   1 -10  11    4.40    5.30
   1 -10  11   -5.40    5.10
  -1 -10 -11    2.40    5.70
   1 -10  11   14.40    7.30
   1  10  12  122.29   14.40
   1 -10  12  134.49   15.70
   1 -10  12  124.19   12.70
   1 -10  12  116.69   13.10
   1  10  13   41.50   10.10
   1 -10  13   35.90    7.40
   1 -10  13   22.90    7.70
   1 -10  13   42.50   10.20
   1  10  14   99.39   13.50
   1 -10  14   90.99   11.30
   1 -10  14   65.09   13.70
   1 -10  14   76.59   11.30
   1  10  15   -4.80    7.10
   1 -10  15   15.10    6.20
   1 -10  15   10.20   10.40
   1 -10  15   -7.30    9.20
  -1  11  15   -1.20    7.20
  -1 -11  15    5.60    6.10
  -1 -11  15   10.90   11.80
  -1  11  14    2.80    7.30
  -1 -11  14   -0.40    6.80
  -1 -11  14    3.00    9.30
  -1 -11  14    0.30    5.40
  -1  11  13    2.80    6.90
  -1 -11  13   -9.60    6.00
  -1 -11  13   -2.70    6.30
  -1 -11  13    8.40    5.40
  -1  11  12    3.90    6.00
  -1 -11  12    7.90    6.00
  -1 -11  12    4.40    6.40
  -1 -11  12   -0.20    6.40
  -1  11  11   25.70    7.40
  -1 -11  11   22.50    8.20
  -1 -11  11   20.90    7.00
  -1 -11  11   29.10    7.80
  -1  11  10   -3.70    5.20
  -1 -11  10   -4.00    5.60
  -1 -11  10   -1.40    5.20
   1 -11 -10    0.40    1.60
   1 -11 -10    5.80    1.90
   1 -11 -10   -1.10    5.40
  -1 -11  10    7.40    5.20
   1  11  -9   42.70    8.70
  -1  11   9   34.40    7.80
  -1 -11   9   54.29    8.90
  -1 -11   9   39.00    8.20
   1 -11  -9   40.20    8.00
   1 -11  -9   55.99    5.70
  -1 -11   9   41.40    8.60
   1 -11  -9   49.40    5.30
  -1  11   8  150.48   13.30
   1  11  -8  141.29   12.90
   1 -11  -8  123.49    9.30
  -1 -11   8  159.48   13.60
   1 -11  -8  140.69    9.90
  -1 -11   8  123.19   12.50
   1 -11  -8  140.39   12.80
  -1 -11   8  122.19   13.30
  -1  11   7    8.70    4.90
   1  11  -7    1.00    5.00
   1 -11  -7    2.50    3.40
  -1 -11   7   -3.20    5.20
  -1 -11   7   12.90    5.80
   1 -11  -7    4.80    4.20
  -1 -11   7   27.50    7.10
   1 -11  -7   12.90    4.00
  -1  11   6    8.10    4.70
   1  11  -6    6.00    4.50
  -1 -11   6   11.50    5.40
   1 -11  -6    8.00    3.80
   1 -11  -6    7.30    4.30
   1 -11  -6   10.80    4.50
  -1 -11   6   14.70    5.80
  -1 -11   6   17.40    5.90
   1  11  -5  302.27   17.60
  -1 -11   5  255.47   17.70
  -1 -11   5  262.37   18.30
   1 -11  -5  255.47   16.20
   1 -11  -5  276.17   16.90
   1 -11  -5  259.97   16.50
  -1 -11   5  267.57   17.20
   1  11  -4   89.19    8.70
   1 -11  -4   98.99    9.00
   1 -11  -4   77.99    8.70
  -1 -11   4   86.79   10.00
  -1 -11   4   88.59    8.90
   1 -11  -4   90.89    8.90
  -1 -11   4   96.19   10.90
   1  11  -3  135.89   10.50
   1 -11  -3  155.58   11.30
  -1 -11   3  143.09   12.30
  -1 -11   3  137.29   12.20
   1 -11  -3  140.09   10.50
   1  11  -2  337.47   19.30
   1 -11  -2  366.76   20.30
  -1 -11   2  330.57   20.70
  -1 -11   2  343.57   19.30
   1 -11  -2  368.56   22.70
  -1 -11   2  345.57   21.30
   1 -11  -2  361.76   19.90
   1  11  -1   -1.70    2.40
  -1 -11   1   -2.50    4.00
   1 -11  -1   -6.80    2.40
  -1 -11   1    0.10    2.70
   1 -11  -1    0.00    2.70
  -1 -11   1   -2.80    3.30
   1 -11  -1   -1.00    3.30
  -1 -11   0   75.29    9.40
  -1 -11   0   93.49    7.70
   1 -11   0  106.59    8.70
  -1 -11   0   94.59    9.40
   1 -11   0   82.39    9.50
  -1  11  -1    0.40    3.00
  -1 -11  -1   14.10    5.10
   1 -11   1    2.90    5.20
  -1 -11  -1    1.90    2.70
   1 -11   1    4.00    3.70
  -1 -11  -1    5.60    3.90
  -1 -11  -1    4.80    2.90
  -1 -11  -2   30.90    5.70
  -1 -11  -2   30.20    4.60
   1 -11   2   22.70    4.90
  -1 -11  -2   26.00    5.60
   1 -11   2   26.40    5.60
  -1 -11  -2   23.30    4.60
  -1  11  -3   -1.60    2.80
  -1 -11  -3   -2.80    2.10
  -1 -11  -3    3.90    3.60
  -1 -11  -3    6.10    4.00
   1 -11   3    0.00    4.00
   1 -11   3   -1.10    3.20
  -1  11  -4  249.88   16.30
  -1 -11  -4  250.77   15.90
   1 -11   4  273.27   16.70
   1 -11   4  241.18   16.80
  -1 -11  -4  232.58   17.40
  -1 -11  -4  244.78   14.90
  -1  11  -5  281.37   18.80
  -1 -11  -5  264.67   18.40
  -1 -11  -5  313.27   18.00
   1 -11   5  334.87   19.90
  -1 -11  -5  300.77   18.00
   1 -11   5  308.47   19.20
  -1  11  -6    1.50    4.20
   1  11   6    6.90    4.20
   1 -11   6   -2.60    3.90
   1 -11   6   -0.30    4.20
  -1 -11  -6    0.20    3.60
  -1 -11  -6    1.10    3.20
  -1 -11  -6    1.60    3.50
   1  11   7   94.69   10.50
  -1  11  -7   74.29    9.90
  -1 -11  -7   72.39    8.10
   1 -11   7   98.29   11.40
  -1 -11  -7   89.39    9.60
   1 -11   7   79.39   10.70
  -1 -11  -7   68.59    7.80
   1  11   8   55.29    8.30
   1 -11   8   67.99   10.00
  -1 -11  -8   56.99    8.50
   1 -11   8   50.09    8.90
  -1 -11  -8   56.69    6.40
   1 -11   8   56.99    9.60
  -1 -11  -8   59.79    6.80
   1  11   9   14.80    6.10
  -1  11  -9   13.50    6.60
   1 -11   9   11.70    5.90
  -1 -11  -9    6.60    5.40
  -1 -11  -9   13.20    3.30
   1 -11   9   12.50    6.20
   1 -11   9   25.50    7.80
  -1 -11  -9   13.40    3.40
   1  11  10   48.10    8.90
   1 -11  10   41.90    9.20
  -1 -11 -10   38.40    3.90
   1 -11  10   12.80    7.00
  -1 -11 -10   25.60    3.60
   1 -11  10   42.50    8.90
   1  11  11   28.20    7.70
   1 -11  11   34.40    7.90
   1 -11  11   22.10    6.90
   1 -11  11   30.50    8.70
  -1 -11 -11   20.80    7.00
   1  11  12    5.30    7.30
   1 -11  12   14.00    6.90
   1 -11  12   20.50    8.30
   1  11  13   16.10    7.60
   1 -11  13    2.40    5.60
   1 -11  13    2.90    6.50
   1 -11  13    9.90    7.80
   1  11  14   15.90    8.90
   1 -11  14   19.30    7.70
   1 -11  14    7.40    7.10
   1 -11  14   27.20    9.90
   1  11  15   26.30    8.90
   1 -11  15   -6.80   10.00
   1 -11  15    5.80    5.70
  -1  12  15   21.10    9.00
  -1 -12  15   -2.90    6.30
  -1 -12  15   11.40    9.50
  -1  12  14  218.18   19.90
  -1 -12  14  147.99   19.30
  -1 -12  14  162.88   15.70
  -1  12  13   30.60    9.10
  -1 -12  13   31.60    9.20
  -1 -12  13   25.90    9.90
  -1 -12  13   46.30    8.80
  -1  12  12   81.09   12.50
  -1 -12  12   83.49   12.30
  -1 -12  12   93.79   12.30
  -1 -12  12   79.59   13.60
  -1  12  11   12.60    6.20
  -1 -12  11   14.70    6.50
  -1 -12  11   11.10    6.70
  -1 -12  11    6.60    6.20
  -1  12  10  393.66   25.40
   1 -12 -10  364.66   19.40
   1 -12 -10  388.66   19.60
   1 -12 -10  417.76   25.10
  -1 -12  10  376.66   25.30
  -1 -12  10  404.46   26.10
  -1  12   9   12.20    6.90
   1  12  -9   -0.80    5.90
  -1 -12   9    8.90    6.50
  -1 -12   9   -4.10    4.90
  -1 -12   9    9.40    5.40
   1 -12  -9    8.70    3.30
   1 -12  -9    7.00    3.10
  -1  12   8  271.77   19.60
   1  12  -8  331.67   28.10
  -1 -12   8  266.97   20.30
  -1 -12   8  297.47   20.00
   1 -12  -8  299.57   16.90
  -1 -12   8  264.87   19.80
   1 -12  -8  272.17   16.50
   1 -12  -8  289.57   19.20
  -1  12   7   41.50    7.70
   1  12  -7   52.59    8.20
  -1 -12   7   39.70    8.30
  -1 -12   7   42.20    7.80
   1 -12  -7   46.80    6.40
  -1 -12   7   39.70    7.90
   1 -12  -7   44.80    8.40
   1 -12  -7   40.60    6.30
  -1  12   6  237.38   16.30
   1  12  -6  211.18   15.70
   1 -12  -6  214.68   14.30
   1 -12  -6  222.58   15.30
  -1 -12   6  215.88   16.60
  -1 -12   6  226.18   16.00
  -1 -12   6  192.58   16.80
   1  12  -5   56.29    8.00
   1 -12  -5   70.69    8.70
   1 -12  -5   52.99    7.70
  -1 -12   5   61.09   10.00
  -1 -12   5   69.19    9.00
  -1 -12   5   56.59    8.60
   1 -12  -5   67.99    9.40
   1  12  -4  653.03   34.90
  -1 -12   4  718.73   36.80
   1 -12  -4  690.53   34.90
   1 -12  -4  697.43   35.30
  -1 -12   4  630.74   36.50
   1 -12  -4  675.83   35.40
  -1 -12   4  695.23   35.00
   1  12  -3    1.80    2.90
  -1 -12   3   -4.10    4.60
   1 -12  -3    0.20    3.40
   1 -12  -3    3.50    3.70
  -1 -12   3    3.80    5.00
  -1 -12   3    0.80    3.30
   1  12  -2  797.12   38.60
  -1 -12   2  721.63   40.00
   1 -12  -2  796.32   39.00
   1 -12  -2  730.53   39.20
   1 -12  -2  836.72   41.50
  -1 -12   2  757.92   39.90
  -1 -12   1  129.69   10.00
   1 -12  -1  158.78   11.90
  -1 -12   1  121.89   11.80
  -1 -12   1  130.39   12.30
   1 -12  -1  145.99   10.80
  -1 -12   0 2341.67  109.39
  -1 -12   0 2339.57  109.39
   1 -12   0 2426.76  109.29
   1 -12   0 2351.76  107.99
  -1 -12   0 2367.96  107.09
   1 -12   1  577.94   31.20
  -1 -12  -1  602.74   30.40
  -1 -12  -1  641.44   32.70
  -1 -12  -1  632.74   30.70
   1 -12   1  642.84   32.80
  -1 -12  -1  537.95   32.00
  -1  12  -2  140.49   10.70
   1 -12   2  106.79   10.10
  -1 -12  -2  116.39   11.20
  -1 -12  -2  114.79    9.30
  -1 -12  -2  108.39   10.60
   1 -12   2  143.39   11.90
  -1 -12  -2  124.69    9.30
  -1  12  -3    4.60    3.60
   1 -12   3    0.90    4.50
  -1 -12  -3    4.60    3.50
  -1 -12  -3   -0.10    3.30
   1 -12   3   -2.10    3.60
  -1 -12  -3    0.70    3.90
  -1 -12  -3    0.00    2.90
  -1  12  -4 3659.13  160.38
  -1 -12  -4 3454.65  159.78
  -1 -12  -4 3523.25  158.68
   1 -12   4 3687.63  160.28
  -1 -12  -4 3654.23  159.98
   1 -12   4 3262.77  160.78
  -1  12  -5  716.13   37.90
  -1 -12  -5  756.42   37.20
  -1 -12  -5  709.93   37.20
   1 -12   5  724.53   37.90
  -1 -12  -5  734.03   36.50
   1 -12   5  700.13   38.40
  -1  12  -6  192.08   15.00
   1  12   6  202.48   14.10
   1 -12   6  165.88   14.80
  -1 -12  -6  191.18   13.60
   1 -12   6  188.58   15.10
  -1 -12  -6  196.78   13.70
  -1 -12  -6  183.98   15.70
  -1  12  -7   44.50    8.50
   1  12   7   33.40    7.30
   1 -12   7   53.09    9.40
   1 -12   7   53.09    9.20
  -1 -12  -7   29.00    5.90
   1 -12   7   39.20    8.20
  -1 -12  -7   51.89    6.70
  -1 -12  -7   46.00    6.50
   1  12   8  251.87   17.20
  -1  12  -8  259.87   18.50
   1 -12   8  210.88   17.50
  -1 -12  -8  212.08   16.20
   1 -12   8  231.58   18.30
  -1 -12  -8  245.18   14.90
  -1 -12  -8  249.78   15.00
   1 -12   8  236.58   18.50
  -1  12  -9   18.40    7.30
   1  12   9   10.30    6.00
  -1 -12  -9   17.30    4.00
   1 -12   9   19.00    7.50
   1 -12   9   20.80    7.50
  -1 -12  -9    5.80    5.30
  -1 -12  -9    9.70    3.70
   1 -12   9   15.30    6.60
   1  12  10  221.38   16.70
  -1 -12 -10  192.18   11.40
   1 -12  10  217.78   17.60
  -1 -12 -10  199.98   16.10
   1 -12  10  227.68   28.10
  -1 -12 -10  185.68   11.50
   1  12  11   19.40    8.10
   1 -12  11   38.00    9.50
   1 -12  11   37.00    8.40
   1 -12  11   35.70    8.70
  -1 -12 -11   27.40    9.00
   1  12  12   43.50   11.70
   1 -12  12   52.69   10.60
   1 -12  12   46.20    9.50
   1 -12  12   39.60    9.00
   1  12  13    4.00    6.40
   1 -12  13    0.80    6.40
   1 -12  13    0.90    7.90
   1 -12  13    3.80    6.90
   1  12  14  210.88   19.60
   1 -12  14  169.28   16.30
   1 -12  14  205.98   22.20
   1  12  15   -0.80    7.90
   1 -12  15  -15.20    8.30
   1 -12  15    0.30    5.80
  -1  13  15   15.30    9.60
  -1 -13  15   12.60    7.40
  -1 -13  15    5.00    9.20
  -1  13  14   16.60    8.50
  -1 -13  14    6.00    8.70
  -1 -13  14    7.30    8.90
  -1  13  13    3.70    6.70
  -1 -13  13    8.80    8.70
  -1 -13  13    2.40    6.90
  -1  13  12    4.80    7.20
  -1 -13  12    1.40    6.60
  -1 -13  12    3.30    6.80
  -1 -13  11   22.30    8.40
  -1 -13  11    8.50    6.40
  -1 -13  11   17.30    7.50
  -1  13  10    0.60    5.70
   1 -13 -10    1.60    3.00
  -1 -13  10    6.00    6.50
   1 -13 -10    1.20    5.90
   1 -13 -10    1.80    3.00
  -1 -13  10   -1.60   10.00
  -1 -13  10   11.60    6.90
  -1  13   9   55.09    9.90
   1  13  -9   73.89   11.20
  -1 -13   9   62.09   10.30
   1 -13  -9   66.09    7.00
   1 -13  -9   63.59   10.00
   1 -13  -9   70.79    7.80
  -1 -13   9   65.49   10.30
  -1 -13   9   66.29   10.50
   1  13  -8   -9.20    4.30
  -1  13   8   -4.80    4.10
  -1 -13   8   -4.60    5.30
   1 -13  -8   -4.20    3.30
   1 -13  -8    2.10    4.70
   1 -13  -8   -0.60    3.90
  -1 -13   8    6.30    6.70
   1  13  -7   76.09   10.00
  -1  13   7   76.69   10.80
  -1 -13   7   84.19   11.40
  -1 -13   7   87.59   11.30
   1 -13  -7   67.49    9.60
  -1 -13   7   77.19   11.70
   1 -13  -7   89.79    9.80
   1 -13  -7   72.49    8.80
   1  13  -6   12.80    5.10
  -1 -13   6   24.70    7.00
  -1 -13   6   20.00    5.60
   1 -13  -6   21.20    5.60
  -1 -13   6   14.80    6.90
   1 -13  -6   22.90    5.50
   1 -13  -6   15.20    5.60
   1  13  -5  209.28   16.00
   1 -13  -5  258.97   16.40
  -1 -13   5  245.28   16.40
   1 -13  -5  243.98   16.60
  -1 -13   5  204.68   16.90
   1 -13  -5  234.78   15.90
  -1 -13   5  221.18   18.30
   1  13  -4   13.10    4.60
   1 -13  -4    9.50    4.40
  -1 -13   4   15.70    5.10
   1 -13  -4   19.40    5.90
  -1 -13   4    8.00    6.20
  -1 -13   4    9.70    6.00
   1 -13  -4    9.30    5.10
   1  13  -3   53.79    7.50
   1 -13  -3   30.00    6.80
   1 -13  -3   40.90    7.60
  -1 -13   3   47.70    8.80
   1 -13  -3   44.70    7.00
  -1 -13   3   35.30    7.50
   1 -13  -3   34.40    6.20
  -1 -13   3   40.20    6.50
   1  13  -2    7.70    3.90
  -1 -13   2    3.90    4.40
   1 -13  -2    5.70    4.50
  -1 -13   2   13.40    5.80
  -1 -13   2    5.20    3.40
   1 -13  -2    3.00    3.70
   1 -13  -2    2.40    3.60
  -1 -13   1  148.59   13.30
  -1 -13   1  143.99   12.90
  -1 -13   1  158.58   12.50
   1 -13  -1  147.99   11.70
   1 -13  -1  173.48   13.40
   1 -13  -1  131.09   11.30
  -1 -13   0    4.20    3.20
   1 -13   0    1.10    4.60
   1 -13   0    5.40    4.10
  -1 -13   0   14.00    5.70
  -1 -13   0    2.10    4.70
   1 -13   1   56.59    8.60
   1 -13   1   76.29    8.90
  -1 -13  -1   44.40    8.00
  -1 -13  -1   63.69    7.50
  -1 -13  -1   59.49    9.10
  -1 -13  -1   70.89    7.30
  -1  13  -2   63.19    8.60
   1 -13   2   64.29    9.10
  -1 -13  -2   55.59    7.00
  -1 -13  -2   70.19    9.10
  -1 -13  -2   51.09    8.60
  -1 -13  -2   85.59    8.60
   1 -13   2   75.19    9.10
  -1  13  -3   36.10    6.80
   1 -13   3   27.40    6.40
  -1 -13  -3   37.40    7.30
  -1 -13  -3   34.10    6.40
   1 -13   3   34.90    7.70
  -1 -13  -3   42.10    6.30
  -1  13  -4  112.39   11.30
   1 -13   4  117.89   13.50
  -1 -13  -4  112.39   10.10
  -1 -13  -4  140.89   11.80
   1 -13   4  119.09   11.50
  -1 -13  -4  132.39   12.00
  -1  13  -5  263.47   18.30
  -1 -13  -5  276.47   17.60
  -1 -13  -5  264.57   17.20
   1 -13   5  226.78   18.40
  -1 -13  -5  275.57   16.80
   1 -13   5  245.88   17.80
  -1  13  -6   11.70    5.70
   1 -13   6    6.50    5.70
   1 -13   6    0.10    4.70
  -1 -13  -6   11.20    5.10
  -1 -13  -6   13.20    4.60
  -1 -13  -6   16.40    5.20
   1  13   7   80.59   10.30
   1 -13   7   86.79   11.60
   1 -13   7   70.69   10.30
   1 -13   7   72.39   11.50
  -1 -13  -7   72.59    9.10
  -1 -13  -7   82.59    9.40
  -1 -13  -7   70.29    8.50
   1  13   8    1.80    4.90
  -1  13  -8   18.50    7.50
   1 -13   8   12.20   10.00
  -1 -13  -8    5.70    4.30
   1 -13   8   12.90    7.50
   1 -13   8    1.00    5.60
  -1 -13  -8   -1.00    5.80
  -1 -13  -8    3.70    4.70
   1  13   9  110.59   12.90
  -1 -13  -9  119.39   11.90
   1 -13   9  112.89   13.70
  -1 -13  -9  109.39    9.50
  -1 -13  -9  108.99    8.90
   1 -13   9  120.09   14.10
   1 -13   9  126.69   14.30
   1  13  10    0.60    5.60
  -1 -13 -10   -0.80    5.40
  -1 -13 -10   -0.10    2.90
  -1 -13 -10    0.60    2.80
   1 -13  10   -3.00    5.70
   1 -13  10    4.30    6.60
   1 -13  10    5.10    5.70
   1  13  11   12.60    6.70
   1 -13  11    2.90    7.10
   1 -13  11    7.80    6.40
   1 -13  11    4.10    7.40
  -1 -13 -11    7.40    2.20
  -1 -13 -11   10.10    2.40
   1  13  12   20.20    7.00
   1 -13  12   16.10    8.20
   1 -13  12    1.30    7.00
   1  13  13   33.10    9.10
   1 -13  13   44.10   11.70
   1 -13  13   22.50    9.90
   1  13  14   10.90    8.40
   1 -13  14   16.40    9.10
   1 -13  14   19.50    8.50
  -1  14  14  201.48   20.60
  -1 -14  14  213.08   19.20
  -1 -14  14  227.08   31.20
  -1  14  13   26.70    8.70
  -1 -14  13   19.10    7.60
  -1 -14  13   26.60    8.60
  -1  14  12   23.20    7.70
  -1 -14  12    7.20    8.70
  -1 -14  12   14.70    8.00
  -1  14  11   28.00    8.50
   1 -14 -11   32.90    4.10
  -1 -14  11   18.30    7.40
  -1 -14  11   20.50    8.00
   1 -14 -11   31.50    4.10
  -1  14  10  442.26   27.10
   1 -14 -10  388.96   21.50
  -1 -14  10  425.46   27.10
   1 -14 -10  365.56   21.10
  -1 -14  10  426.76   27.70
  -1  14   9   10.50    6.20
   1 -14  -9   10.00    4.40
  -1 -14   9    1.40    6.00
   1 -14  -9   10.10    7.90
  -1 -14   9   12.40    6.60
  -1 -14   9    7.10    6.20
   1 -14  -9    8.90    7.00
  -1  14   8  335.97   22.60
   1  14  -8  366.26   23.60
   1 -14  -8  320.67   24.10
  -1 -14   8  352.46   23.20
  -1 -14   8  340.17   23.80
   1 -14  -8  362.96   21.00
   1 -14  -8  337.67   20.50
  -1 -14   8  346.97   24.50
   1  14  -7    4.60    9.60
   1 -14  -7   29.40    6.10
  -1 -14   7   21.20    7.40
  -1 -14   7   15.80    6.40
   1 -14  -7   15.50    6.20
  -1 -14   7   17.60    7.80
   1 -14  -7   26.40    5.70
   1  14  -6   91.19   10.90
   1 -14  -6   80.59   10.30
  -1 -14   6   70.99   11.70
  -1 -14   6   92.69   11.30
   1 -14  -6   77.09    9.40
   1 -14  -6   90.79   10.40
   1  14  -5   -4.70    3.90
  -1 -14   5    7.00    6.90
  -1 -14   5    2.10    4.50
   1 -14  -5    5.70    3.90
   1 -14  -5    1.90    4.90
  -1 -14   5    3.70    5.50
   1 -14  -5   -4.40    3.50
   1  14  -4 1322.67   63.79
   1 -14  -4 1296.27   63.29
   1 -14  -4 1344.47   64.79
  -1 -14   4 1320.57   63.49
   1 -14  -4 1331.97   64.29
  -1 -14   4 1284.77   65.99
  -1 -14   4 1333.07   65.69
   1  14  -3   70.69    8.80
   1 -14  -3   87.29    9.70
   1 -14  -3   98.59   11.10
  -1 -14   3   65.79   10.70
   1 -14  -3   73.29    9.60
   1 -14  -3   86.39   11.30
  -1 -14   3   88.79   11.80
  -1 -14   3   93.99    9.60
   1  14  -2  124.89   10.60
  -1 -14   2  102.39   12.90
   1 -14  -2  121.59   12.60
  -1 -14   2  106.89    9.80
  -1 -14   2  116.59   13.20
   1 -14  -2  124.69   13.20
   1 -14  -2  126.89   10.70
   1 -14  -2  119.59   10.60
   1 -14  -1   14.90    5.00
   1 -14  -1   10.40    5.20
   1 -14  -1   19.40    5.20
  -1 -14   1   20.90    6.90
  -1 -14   1   17.80    6.30
  -1 -14   1   14.60    4.60
  -1 -14   0  705.83   37.50
  -1 -14   0  641.14   34.20
   1 -14   0  708.33   35.50
   1 -14   0  665.93   36.80
  -1 -14  -1   37.90    7.40
   1 -14   1   28.00    6.40
  -1 -14  -1   29.40    5.90
   1 -14   1   35.60    8.00
  -1 -14  -1   27.20    6.90
  -1  14  -2  756.52   40.10
  -1 -14  -2  752.02   40.80
   1 -14   2  764.92   39.60
   1 -14   2  799.72   41.50
  -1 -14  -2  799.22   40.90
  -1 -14  -2  774.52   38.70
  -1  14  -3   96.09   11.10
  -1 -14  -3   86.09   10.90
   1 -14   3   86.89   10.20
  -1 -14  -3   97.69   10.50
   1 -14   3   81.39   11.70
  -1 -14  -3   93.99    9.50
  -1 -14  -3   88.99    9.20
  -1  14  -4 1783.22   83.99
  -1 -14  -4 1860.31   84.49
  -1 -14  -4 1838.92   83.19
  -1 -14  -4 1705.43   81.99
   1 -14   4 1810.12   83.89
  -1 -14  -4 1797.82   83.89
   1 -14   4 1587.74   84.59
  -1  14  -5   24.60    6.50
   1 -14   5   11.00    6.00
  -1 -14  -5   16.70    4.80
  -1 -14  -5   25.80    6.10
   1 -14   5   28.60    7.90
  -1 -14  -5   28.90    6.80
  -1  14  -6   20.50    6.60
   1 -14   6   23.90   12.60
  -1 -14  -6   37.00    6.70
   1 -14   6    5.80    6.40
  -1 -14  -6   37.30    7.10
   1 -14   6   33.10    7.80
  -1 -14  -6   34.00    6.70
  -1  14  -7   59.39    9.40
  -1 -14  -7   63.79    8.70
   1 -14   7   80.29   11.40
  -1 -14  -7   61.49    8.80
   1 -14   7   71.89   11.30
  -1 -14  -7   62.59    9.00
   1 -14   7   64.59   10.90
   1  14   8  244.78   17.70
  -1  14  -8  228.78   20.30
  -1 -14  -8  237.48   16.10
   1 -14   8  240.58   19.00
  -1 -14  -8  239.98   16.60
  -1 -14  -8  231.78   17.30
   1 -14   8  249.78   19.40
   1 -14   8  259.37   20.50
   1  14   9   14.70    6.30
  -1 -14  -9   36.00    6.00
   1 -14   9   47.00    9.20
   1 -14   9   42.00    9.80
   1  14  10  245.88   18.40
  -1 -14 -10  266.47   18.40
   1 -14  10  237.98   19.70
  -1 -14 -10  224.58   14.20
  -1 -14 -10  213.08   14.00
   1 -14  10  213.68   19.40
   1  14  11    6.70    5.50
   1 -14  11    3.90    6.80
  -1 -14 -11    6.80    2.70
   1 -14  11   12.90    6.80
  -1 -14 -11    6.60    2.80
   1  14  12   13.40    7.10
   1 -14  12   28.30    9.50
   1 -14  12    9.50    7.60
   1  14  13    5.20    7.00
   1 -14  13   -1.30    6.70
   1 -14  13    6.10    7.80
   1  14  14  105.19   15.00
   1 -14  14  122.69   15.70
   1 -14  14  101.69   17.40
  -1  15  14   -6.40    8.50
  -1 -15  14   -6.50    6.90
  -1 -15  14    1.60    7.80
  -1  15  13    4.30    7.40
  -1 -15  13    4.70    7.50
  -1 -15  13   12.40    9.30
  -1  15  12    6.40    6.50
  -1 -15  12   11.40    7.30
  -1 -15  12   -2.90    6.50
  -1  15  11    4.20    5.60
   1 -15 -11   -3.30    2.80
  -1 -15  11    3.50    6.50
  -1 -15  11    4.70    7.20
   1 -15 -11   -1.20    2.90
  -1  15  10    9.30    6.20
   1 -15 -10   14.70    4.00
  -1 -15  10   39.60   17.20
  -1 -15  10    2.90    6.80
  -1 -15   9   31.20    9.20
   1 -15  -9   26.90    5.90
   1 -15  -9   22.20    5.10
   1 -15  -9   42.50    8.10
   1  15  -8   60.99   10.20
  -1 -15   8   61.99   10.30
  -1 -15   8   44.10   10.60
   1 -15  -8   53.59    7.70
   1 -15  -8   47.10    8.60
   1 -15  -8   64.29    8.80
   1  15  -7   -1.00    5.30
  -1 -15   7    4.30    5.80
   1 -15  -7    7.90    5.40
   1 -15  -7   -1.40    5.20
   1 -15  -7    8.10    5.10
  -1 -15   7    5.40    6.40
  -1 -15   7    4.80    7.00
   1  15  -6  288.87   20.10
   1 -15  -6  263.77   19.30
   1 -15  -6  338.47   20.30
  -1 -15   6  300.37   20.20
  -1 -15   6  289.77   21.50
   1 -15  -6  310.37   19.80
  -1 -15   6  300.77   22.50
   1  15  -5    2.90    5.00
  -1 -15   5    4.50    6.00
  -1 -15   5    4.40    5.30
  -1 -15   5    2.40    6.50
   1 -15  -5    5.70    5.60
   1 -15  -5   -1.60    4.30
   1 -15  -5   -0.70    4.60
   1  15  -4  146.19   12.30
   1 -15  -4  139.79   13.30
   1 -15  -4  133.29   12.80
   1 -15  -4  134.59   13.50
  -1 -15   4  110.89   15.00
  -1 -15   4  160.88   12.90
  -1 -15   4  155.38   19.00
   1 -15  -4  146.49   12.30
   1  15  -3   37.90    7.40
  -1 -15   3   26.10    8.20
  -1 -15   3   52.79    8.10
   1 -15  -3   43.00    8.20
   1 -15  -3   50.99    8.00
  -1 -15   3   49.70    9.80
   1 -15  -3   45.40    7.90
   1 -15  -3   44.70    8.70
   1 -15  -2   11.40    4.90
  -1 -15   2   21.60    7.30
   1 -15  -2   34.40    8.30
  -1 -15   2   19.00    7.40
   1 -15  -2   24.40    6.90
   1 -15  -2   23.70    6.20
  -1 -15   2   20.30    5.80
   1 -15  -1    9.10    5.60
  -1 -15   1    8.20    5.70
   1 -15  -1    0.50    3.10
  -1 -15   1   22.10    7.30
   1 -15  -1    9.70    4.60
  -1 -15   1    9.10    4.30
   1 -15  -1    0.20    4.80
   1 -15   0    3.70    5.10
   1 -15   0   13.30    6.70
  -1 -15   0   -2.70    5.20
   1 -15   0    9.40    4.40
  -1 -15   0    8.30    4.10
  -1 -15   0    9.40    5.60
  -1 -15  -1   67.19    8.30
   1 -15   1   37.80    7.00
  -1 -15  -1   60.89    9.60
  -1 -15  -1   47.20    9.00
  -1 -15  -1   51.79    7.50
   1 -15   1   51.99    8.80
   1 -15   2    2.30    3.80
  -1 -15  -2   -3.20    3.70
  -1 -15  -2   -0.70    3.30
   1 -15   2   -2.90    5.30
  -1 -15  -2    1.90    6.00
  -1 -15  -2   11.60    5.90
  -1  15  -3   47.60    8.10
  -1 -15  -3   61.59    9.60
  -1 -15  -3   42.20    7.20
   1 -15   3   36.10    8.70
  -1 -15  -3   60.89    9.50
  -1 -15  -3   49.90    7.30
   1 -15   3   54.19    8.20
  -1  15  -4   85.89   10.90
   1 -15   4  110.39   13.90
  -1 -15  -4   74.99    9.60
  -1 -15  -4   85.89   11.00
  -1 -15  -4   74.99   11.20
   1 -15   4   85.89   10.60
  -1 -15  -4   84.49    9.50
   1 -15   4   80.29   11.40
  -1  15  -5    8.20    5.20
  -1 -15  -5   11.90    4.90
   1 -15   5   15.40    6.90
   1 -15   5   13.00    6.70
  -1 -15  -5   25.70    6.60
   1 -15   5   15.20    6.40
  -1  15  -6  119.79   13.30
   1 -15   6  165.18   17.70
  -1 -15  -6  152.48   13.00
   1 -15   6  143.39   14.10
  -1 -15  -6  163.48   13.50
   1 -15   6  146.19   16.50
  -1 -15  -6  144.09   12.30
  -1  15  -7   27.20    8.30
  -1 -15  -7   22.90    6.70
  -1 -15  -7   26.50    6.60
   1 -15   7   20.40    8.40
  -1 -15  -7   16.30    5.90
   1 -15   7   38.30    8.50
   1 -15   7   26.90    7.80
  -1 -15  -8   50.09    8.90
  -1 -15  -8   54.79    8.00
   1 -15   8   55.89   10.10
   1 -15   8   53.89   11.70
  -1 -15  -8   62.69    8.70
  -1 -15  -9    7.80    4.40
   1 -15   9   20.00    7.90
   1 -15   9    1.20    5.50
  -1 -15  -9    0.90    5.30
  -1 -15  -9    3.60    4.00
   1  15  10   31.40    7.80
   1 -15  10   35.20    9.90
  -1 -15 -10   28.20    8.20
  -1 -15 -10   32.30    7.20
   1 -15  10   37.10    9.70
   1 -15  11    3.50    7.30
   1 -15  11   -4.00    5.60
  -1 -15 -11    0.20    2.80
  -1 -15 -11   -1.60    2.60
   1  15  12   11.80    7.20
   1 -15  12    6.50    7.90
   1 -15  12   17.40    8.80
   1  15  13   14.10    7.80
   1 -15  13   15.20    9.40
   1 -15  13    4.40    7.60
   1  15  14    6.20    8.00
   1 -15  14   -3.90    7.60
   1 -15  14   10.70    9.90
  -1  16  13    1.50    7.70
  -1 -16  13    6.00    9.00
  -1 -16  13    2.00    7.30
  -1  16  12   25.30    9.00
  -1 -16  12   37.20   10.10
  -1 -16  12   27.60   10.80
  -1 -16  11   11.70    7.20
   1 -16 -11    0.60    3.50
  -1 -16  11    8.50    7.50
   1 -16 -11   11.50    4.00
   1 -16 -10  141.89   11.50
  -1 -16  10  183.98   18.00
  -1 -16  10  165.98   16.70
   1 -16 -10  136.19   11.80
  -1 -16   9    1.30    7.40
  -1 -16   9    0.50    6.30
   1 -16  -9   -4.90    3.80
   1 -16  -9    0.90    3.50
   1 -16  -8  138.89   12.60
   1 -16  -8  154.88   14.60
   1 -16  -8  138.59   12.60
  -1 -16   8  182.68   15.80
   1  16  -7    2.50    5.80
   1 -16  -7   15.60    5.20
  -1 -16   7   10.70    6.90
   1 -16  -7    9.50    5.90
  -1 -16   7   13.40    8.40
   1  16  -6  266.47   20.90
  -1 -16   6  269.57   19.20
   1 -16  -6  278.67   19.10
   1 -16  -6  224.18   17.80
  -1 -16   6  283.77   22.10
   1 -16  -6  258.47   18.60
   1  16  -5   19.20    6.10
   1 -16  -5   26.40    6.70
  -1 -16   5   35.20    8.60
   1 -16  -5   23.90    6.80
   1 -16  -5    7.40    5.20
  -1 -16   5   14.20    7.80
  -1 -16   5   10.10    5.70
   1 -16  -5   25.80    6.80
   1  16  -4  153.18   13.40
   1 -16  -4  150.98   13.00
  -1 -16   4  106.69   14.70
   1 -16  -4  144.49   13.30
   1 -16  -4  156.28   14.30
   1 -16  -4  172.28   15.20
  -1 -16   4  165.08   13.50
  -1 -16   4  161.38   16.70
   1  16  -3   24.90    6.50
   1 -16  -3   36.50    7.00
  -1 -16   3   22.30    8.40
   1 -16  -3   23.50    7.00
   1 -16  -3   23.20    5.80
  -1 -16   3   27.30    6.60
  -1 -16   3    1.50    6.60
   1 -16  -3   21.90    7.20
   1 -16  -2  430.86   25.60
   1 -16  -2  382.16   24.40
  -1 -16   2  341.67   21.70
  -1 -16   2  336.97   24.70
  -1 -16   2  374.86   24.90
   1 -16  -2  362.66   22.50
   1 -16  -2  372.06   22.50
   1 -16  -1  186.68   14.40
  -1 -16   1  167.38   13.30
   1 -16  -1  188.78   16.20
   1 -16  -1  163.58   15.90
   1 -16  -1  187.58   14.30
  -1 -16   1  196.88   17.20
   1 -16   0   -3.40    3.60
   1 -16   0    2.90    5.90
  -1 -16   0    2.60    5.50
  -1 -16   0    1.80    4.00
  -1 -16   0    5.20    6.00
   1 -16   0    7.00    6.10
  -1 -16   0    4.00    4.30
  -1 -16  -1   65.39    8.80
   1 -16   1   67.19    9.10
  -1 -16  -1   62.19   11.00
  -1 -16  -1   69.09    8.70
   1 -16   1   48.80   10.00
  -1 -16  -1   68.59   10.60
  -1 -16  -2  226.28   15.40
   1 -16   2  234.58   18.70
   1 -16   2  217.78   18.00
  -1 -16  -2  196.88   16.80
   1 -16   2  219.98   16.10
  -1 -16  -2  216.68   17.90
  -1 -16  -2  195.48   14.50
  -1  16  -3  558.24   32.40
   1 -16   3  582.34   34.30
  -1 -16  -3  480.95   31.90
  -1 -16  -3  568.94   30.70
  -1 -16  -3  600.44   30.60
   1 -16   3  576.64   34.40
  -1 -16  -3  614.24   33.50
   1 -16   3  580.54   31.90
  -1  16  -4  371.36   24.00
  -1 -16  -4  384.36   22.30
   1 -16   4  366.56   25.80
  -1 -16  -4  388.86   24.80
   1 -16   4  358.36   25.90
  -1 -16  -4  413.36   23.00
  -1 -16  -4  335.87   23.70
   1 -16   4  398.96   24.00
  -1  16  -5   36.70    9.40
   1 -16   5   13.20    6.70
  -1 -16  -5   35.50    7.30
   1 -16   5   33.20    9.30
  -1 -16  -5   28.30    7.20
  -1 -16  -5   23.80    5.30
   1 -16   5   26.00    8.20
  -1 -16  -5   35.50    7.60
  -1  16  -6  200.18   16.70
   1 -16   6  201.08   19.10
  -1 -16  -6  182.18   14.90
   1 -16   6  217.88   16.90
  -1 -16  -6  198.98   15.80
  -1 -16  -6  201.78   16.30
   1 -16   7   -1.90    5.40
   1 -16   7    0.70    6.70
  -1 -16  -7    1.00    4.80
  -1 -16  -7    3.90    4.80
  -1 -16  -7   -5.80    4.10
  -1 -16  -8  177.38   14.50
  -1 -16  -8  221.18   17.30
   1 -16   8  204.68   18.50
  -1 -16  -8  172.08   14.40
   1 -16   8  213.68   25.00
  -1 -16  -9    9.80    3.90
  -1 -16  -9    7.40    4.50
   1 -16   9   16.50    8.40
   1 -16   9    1.90    6.80
  -1 -16  -9    9.50    6.10
   1 -16  10   95.59   13.30
   1 -16  10   92.29   14.30
  -1 -16 -10   93.09    9.30
  -1 -16 -10   77.79    9.30
   1  16  11    1.20    6.60
  -1 -16 -11    1.80    3.80
  -1 -16 -11    8.20    3.70
   1 -16  11    8.10    7.50
   1 -16  11   14.60    8.20
   1  16  12   27.50    8.10
   1 -16  12   29.60   10.80
   1 -16  12   30.20    9.00
   1  16  13    4.30    7.20
   1 -16  13   -5.50    7.30
  -1 -17  13   18.00   11.20
  -1 -17  13   12.60    9.80
   1 -17 -12   14.80    3.30
   1 -17 -12   24.90    4.30
  -1 -17  12   31.80   10.40
  -1 -17  12   17.50    8.80
  -1 -17  11   11.20    8.60
   1 -17 -11   15.10    5.90
   1 -17 -11   17.20    4.80
  -1 -17  11   23.70    9.40
   1 -17 -10    2.30    4.30
  -1 -17  10   15.30    8.40
   1 -17 -10   -0.90    4.00
  -1 -17  10    4.00    7.50
  -1 -17   9    4.40    6.90
   1 -17  -9    0.70    4.00
   1 -17  -9   -1.50    5.00
  -1 -17   9    6.60    7.40
   1 -17  -8   12.10    6.00
  -1 -17   8   19.50    8.30
   1 -17  -8   26.00    7.20
  -1 -17   8   21.20    8.70
   1 -17  -8   25.30    7.90
   1 -17  -7   39.20    7.30
  -1 -17   7   29.90    8.50
  -1 -17   7   34.00    9.80
   1 -17  -7   28.40    7.70
   1 -17  -7   25.90    7.40
   1  17  -6   87.89   11.80
   1 -17  -6   71.69   11.10
   1 -17  -6   63.49   10.60
  -1 -17   6   67.69   10.40
   1 -17  -6   77.19   11.20
   1 -17  -5   13.30    6.60
   1 -17  -5   11.80    6.10
   1 -17  -5   15.40    6.10
   1 -17  -5   16.10    6.50
  -1 -17   5   21.10    7.10
  -1 -17   5   15.80    8.60
   1  17  -4    0.20    4.20
   1 -17  -4    5.50    5.00
   1 -17  -4   15.50    5.90
   1 -17  -4    3.70    5.00
   1 -17  -4    7.30    6.10
  -1 -17   4    8.60    4.90
  -1 -17   4   -0.40    7.20
   1  17  -3   -1.20    4.30
  -1 -17   3   20.10    7.90
  -1 -17   3   19.50    7.40
   1 -17  -3   27.30    8.30
  -1 -17   3   13.00    5.40
   1 -17  -3   16.80    5.80
   1 -17  -3    7.50    5.10
   1 -17  -3    0.10   10.80
  -1 -17   2   74.19   11.60
   1 -17  -2  100.39   12.70
   1 -17  -2   87.09   12.80
  -1 -17   2   78.29   10.20
  -1 -17   2   72.69   11.70
   1 -17  -2   63.39    9.00
   1 -17  -2   72.29    9.70
   1 -17  -1    3.50    6.70
  -1 -17   1    7.10    7.50
  -1 -17   1   14.30    5.00
   1 -17  -1   12.80    5.20
  -1 -17   1   13.70    7.80
   1 -17  -1    2.50    6.10
   1 -17  -1   13.00    5.50
   1 -17   0   41.90    8.80
  -1 -17   0   25.90    7.90
  -1 -17   0   58.49    8.40
   1 -17   0   29.80    9.50
  -1 -17   0   39.10    6.90
  -1 -17   0   27.50    9.00
   1 -17   0   46.00    8.60
   1 -17   0   42.70    7.60
  -1 -17  -1   21.70    5.30
   1 -17   1   25.50    8.10
  -1 -17  -1   16.30    6.80
   1 -17   1   18.70    8.00
  -1 -17  -1   30.20    6.50
  -1 -17  -1   13.90    7.20
   1 -17   1   17.90    5.80
  -1 -17  -2   27.90    8.20
  -1 -17  -2   24.70    8.10
   1 -17   2   25.40    6.20
  -1 -17  -2   24.30    5.80
  -1 -17  -2   32.40    6.60
   1 -17   2   14.20    7.00
   1 -17   2   29.70    9.00
   1 -17   3    5.70    6.70
  -1 -17  -3    7.30    6.30
  -1 -17  -3    6.30    4.60
   1 -17   3   -2.70    6.10
   1 -17   3   16.40    6.30
  -1 -17  -3    7.90    4.40
  -1  17  -4   58.09   10.90
   1 -17   4   74.29   12.50
  -1 -17  -4   80.99   10.00
   1 -17   4   77.79   10.90
  -1 -17  -4   74.59   11.30
  -1 -17  -4   62.29    9.40
  -1 -17  -4   64.29    8.20
  -1  17  -5   10.80    6.70
  -1 -17  -5    9.90    5.50
   1 -17   5   12.10    6.10
   1 -17   5    7.00    7.60
  -1 -17  -5   23.90    7.20
  -1 -17  -5    5.00    5.60
  -1 -17  -5    8.90    5.50
  -1 -17  -6   52.09    8.90
   1 -17   6   35.90   12.20
   1 -17   6   35.20    8.40
  -1 -17  -6   31.70    8.00
  -1 -17  -6   35.20    8.00
  -1 -17  -6   23.80    6.30
   1 -17   7    2.90    7.40
  -1 -17  -7   -2.60    4.70
  -1 -17  -7    2.90    5.00
  -1 -17  -7    3.60    5.90
  -1 -17  -8   50.79    8.10
  -1 -17  -8   52.89    8.30
   1 -17   8   43.90   10.90
  -1 -17  -8   46.50    8.90
   1 -17   8   34.70    9.30
   1 -17   9   16.50    7.00
   1 -17   9    2.20    7.20
  -1 -17  -9   -0.10    6.00
  -1 -17  -9    7.00    5.30
  -1 -17  -9   10.30    5.30
  -1 -17 -10   -1.90    4.20
   1 -17  10   18.30    8.70
  -1 -17 -10   -2.40    4.30
   1 -17  10   -2.30    6.70
  -1 -17 -11   35.30    6.20
   1 -17  11   40.30   11.80
  -1 -17 -11   37.90    6.10
   1 -17  11   26.50    9.40
   1 -17  12    4.60    8.10
   1 -17  12    5.80    8.00
  -1 -17 -12    4.30    2.80
   1 -17  13   22.90    9.00
   1 -17  13    4.40    8.80
   1 -18 -12  125.79    9.60
  -1 -18  12  192.78   19.40
  -1 -18  12  155.78   18.60
  -1 -18  11    9.80    8.40
  -1 -18  11   -1.40    7.50
   1 -18 -11    7.00    4.90
   1 -18 -11    4.30    4.70
   1 -18 -10   34.00    7.50
  -1 -18  10   55.99   12.00
   1 -18 -10   36.70    7.30
  -1 -18  10   37.30    9.20
   1 -18  -9   13.80    6.00
  -1 -18   9   10.60    8.00
   1 -18  -9    6.80    5.60
  -1 -18   9   10.60    6.90
  -1 -18   8  307.57   21.80
  -1 -18   8  295.17   24.60
   1 -18  -8  231.78   19.10
   1 -18  -8  291.37   20.70
  -1 -18   7   10.90    7.90
  -1 -18   7    3.50    6.80
   1 -18  -7    6.30    6.50
   1 -18  -7   12.60    7.10
   1 -18  -7   11.90    6.50
   1  18  -6  269.27   20.70
   1 -18  -6  254.07   22.90
   1 -18  -6  269.17   19.60
  -1 -18   6  292.17   20.50
  -1 -18   6  288.97   24.20
   1 -18  -6  282.27   21.40
   1 -18  -6  271.87   20.20
   1  18  -5   17.00    7.00
   1 -18  -5   26.00    7.80
  -1 -18   5   54.19    8.80
   1 -18  -5   35.60    8.80
   1 -18  -5   36.70    7.80
  -1 -18   5   51.99   11.70
   1  18  -4  208.28   18.70
   1 -18  -4  205.38   18.10
  -1 -18   4  195.68   15.90
   1 -18  -4  183.28   15.10
   1 -18  -4  180.58   17.10
  -1 -18   4  212.18   21.80
   1 -18  -4  193.38   15.80
   1 -18  -3    2.70    6.30
   1 -18  -3   -1.00    4.60
  -1 -18   3   -1.00    4.60
   1 -18  -3    8.50    6.70
  -1 -18   3   -0.30    6.60
   1 -18  -3   -0.80    4.10
   1 -18  -2  462.85   26.20
  -1 -18   2  428.66   29.20
  -1 -18   2  415.66   25.00
   1 -18  -2  380.36   25.00
   1 -18  -2  392.46   28.10
   1 -18  -2  436.16   28.20
  -1 -18   1   25.00    6.40
   1 -18  -1   42.20    7.90
  -1 -18   1   36.10   10.30
   1 -18  -1   33.50    7.20
   1 -18  -1   24.70    7.90
   1 -18  -1   34.60    9.60
  -1 -18   0  246.08   20.00
   1 -18   0  283.37   18.30
  -1 -18   0  240.98   20.60
   1 -18   0  216.58   17.10
   1 -18   0  251.67   20.20
   1 -18   0  231.88   20.40
  -1 -18   0  224.68   16.30
  -1 -18   0  220.38   16.50
   1 -18   1   89.49   11.40
  -1 -18  -1  109.59   13.90
   1 -18   1   78.99   13.00
  -1 -18  -1  101.39   10.20
  -1 -18  -1   96.19   10.90
  -1 -18  -1   99.09   13.70
  -1 -18  -2  639.54   34.00
  -1 -18  -2  590.94   37.00
   1 -18   2  659.83   35.50
  -1 -18  -2  598.94   33.50
  -1 -18  -2  672.33   37.70
   1 -18   2  636.14   38.80
   1 -18   3   77.89   10.80
  -1 -18  -3   61.09    8.80
  -1 -18  -3   72.59    9.50
   1 -18   3   94.39   15.00
  -1 -18  -3   62.79   11.50
  -1 -18  -3   85.79   12.20
  -1  18  -4  254.07   19.20
   1 -18   4  261.87   18.90
  -1 -18  -4  222.08   19.40
  -1 -18  -4  230.28   16.60
  -1 -18  -4  260.17   17.40
  -1 -18  -4  238.98   19.70
   1 -18   4  214.78   20.80
  -1  18  -5   82.59   12.50
  -1 -18  -5   77.59   10.40
  -1 -18  -5   80.49   10.40
  -1 -18  -5   83.79   12.40
  -1 -18  -5  104.19   12.90
   1 -18   5   73.89   12.50
   1 -18   5   53.09   10.10
   1 -18   6  466.25   31.30
  -1 -18  -6  424.26   27.80
  -1 -18  -6  443.86   26.50
  -1 -18  -6  403.16   27.40
  -1 -18  -6  421.96   25.50
   1 -18   6  437.46   27.80
   1 -18   7    9.00    6.70
  -1 -18  -7   12.30    6.20
  -1 -18  -7    2.40    5.40
   1 -18   7   -0.20    7.70
  -1 -18  -8   83.59   12.30
  -1 -18  -8   80.99   11.20
  -1 -18  -8   81.79   11.10
   1 -18   8  106.99   16.20
   1 -18   8   91.59   13.40
  -1 -18  -9   17.80    6.30
   1 -18   9   14.50    8.00
  -1 -18  -9   22.20    7.10
   1 -18   9   19.30    7.60
   1 -18  10   91.19   15.30
  -1 -18 -10   92.49   11.10
  -1 -18 -10   95.69   11.10
   1 -18  10   90.39   14.20
  -1 -18 -11    9.90    5.80
   1 -18  11    3.80    7.40
   1 -18  11   19.60    9.60
  -1 -18 -11   15.00    5.00
   1 -18  12   41.40   12.00
  -1 -18 -12   37.10    5.40
  -1 -19  11   34.80   10.50
   1 -19 -11   32.20    6.90
  -1 -19  11   33.70   11.40
   1 -19 -10   -7.50    4.80
  -1 -19  10   -9.40    6.90
   1 -19 -10    6.00    5.50
  -1 -19  10    8.80    9.30
  -1 -19   9    8.40    7.80
   1 -19  -9   11.70    6.70
  -1 -19   9   12.70    8.10
  -1 -19   8    3.40    8.20
  -1 -19   8    9.10    6.70
   1 -19  -8    9.50    6.30
   1 -19  -8   -2.60    6.80
  -1 -19   7   10.30    9.30
   1 -19  -7    9.20    6.30
   1 -19  -7   22.60    7.70
   1 -19  -7   18.80    7.80
  -1 -19   7   -0.80    6.30
   1 -19  -6    1.00    5.90
  -1 -19   6    7.50    8.50
   1 -19  -6    5.10    5.30
  -1 -19   6    5.70    6.00
   1 -19  -6   12.80    7.80
   1 -19  -6    0.50    5.50
   1  19  -5   42.70   10.00
   1 -19  -5   53.09    9.90
  -1 -19   5   45.70   11.00
  -1 -19   5   46.10    9.10
   1 -19  -5   52.19   10.50
   1 -19  -5   57.59   10.70
   1 -19  -5   46.50    9.10
   1 -19  -4    9.20    6.70
   1 -19  -4   -3.00    7.10
   1 -19  -4    3.30    4.80
  -1 -19   4    0.60    7.30
   1 -19  -4    1.10    5.10
  -1 -19   4    2.00    5.00
  -1 -19   3   11.40    8.30
   1 -19  -3    8.90    6.90
   1 -19  -3    5.60    5.00
  -1 -19   3   14.70    5.70
   1 -19  -2   -2.50    6.20
   1 -19  -2    1.60    4.60
  -1 -19   2   -0.80    7.20
   1 -19  -2    3.00    4.90
  -1 -19   2    7.10    4.60
   1 -19  -1   25.40    7.40
  -1 -19   1   34.20   12.30
   1 -19  -1   24.50    8.20
  -1 -19   1   29.60    6.80
   1 -19  -1   34.00    9.70
   1 -19   0   -6.70    7.50
  -1 -19   0   -3.60    8.10
  -1 -19   0   -1.70    4.50
   1 -19   0    1.40    4.80
  -1 -19   0    2.60    4.40
  -1 -19  -1    6.00    6.80
  -1 -19  -1   -6.10    3.90
   1 -19   1   -3.00    7.70
  -1 -19  -1    0.10    3.80
   1 -19   1    9.30    5.80
   1 -19   2    4.60    6.00
  -1 -19  -2   10.30    5.10
  -1 -19  -2    9.10    7.30
  -1 -19  -2    5.60    4.50
   1 -19   2    0.50    8.00
  -1 -19  -3    3.20    4.40
  -1 -19  -3   16.70    7.70
   1 -19   3    1.60    5.80
   1 -19   3   12.10    8.60
  -1 -19  -3    4.00    4.50
  -1 -19  -4    3.30    6.80
   1 -19   4   -0.90    5.30
  -1 -19  -4    1.30    4.30
   1 -19   4    5.70    7.10
  -1 -19  -4   -0.30    7.80
  -1 -19  -4   -3.60    4.20
   1 -19   5   19.10    8.50
  -1 -19  -5   15.50    5.40
  -1 -19  -5   27.70    8.70
   1 -19   5   25.10    7.90
  -1 -19  -5    7.00    7.40
  -1 -19  -5    1.80    5.10
  -1 -19  -6    1.70    4.40
   1 -19   6    6.80    6.40
  -1 -19  -6   -9.50    5.80
   1 -19   6    1.00    7.50
  -1 -19  -6    8.30    7.00
  -1 -19  -7   41.10    9.10
   1 -19   7   39.70   11.50
  -1 -19  -7   29.00    8.20
  -1 -19  -7   19.40    7.00
   1 -19   7   27.50    8.90
  -1 -19  -7   32.10    7.70
  -1 -19  -8   10.30    5.70
   1 -19   8    0.70    6.90
  -1 -19  -8    1.50    5.90
  -1 -19  -8   -3.50    6.90
  -1 -19  -8    5.30    6.90
   1 -19   8    7.30    8.60
  -1 -19  -9   14.20    8.80
  -1 -19  -9    8.80    5.90
   1 -19   9   -3.80    5.90
   1 -19   9   12.30    8.00
   1 -19  10    1.70    8.10
  -1 -19 -10   17.40    7.10
   1 -19  10   14.30   10.00
  -1 -19 -10    6.50    5.30
   1 -19  11   14.30   10.40
   1 -19  11   29.60   10.30
  -1 -19 -11   23.50    6.20
  -1 -20  11    8.50   10.00
   1 -20 -11   -6.60    5.00
  -1 -20  11    5.40    9.50
  -1 -20  10    2.70    9.80
   1 -20 -10   15.10    6.70
  -1 -20  10   22.00    9.70
   1 -20  -9   -2.30    6.40
  -1 -20   9    2.40    6.80
   1 -20  -9    3.50    6.20
  -1 -20   9    0.50    8.60
   1 -20  -8  131.29   14.90
   1 -20  -8  103.59   14.40
  -1 -20   8  114.09   14.90
   1 -20  -8  105.69   15.60
   1 -20  -7   -3.40    6.40
   1 -20  -7   -4.10    5.70
  -1 -20   7    7.00    6.60
  -1 -20   7   -6.00    8.10
   1 -20  -6  104.49   13.60
  -1 -20   6   96.69   12.90
   1 -20  -6   75.09   12.90
  -1 -20   6   92.29   15.90
   1 -20  -5   55.19   10.30
  -1 -20   5   33.60   10.40
   1 -20  -5   44.00    8.90
   1 -20  -5   43.80    9.10
  -1 -20   5   37.50    8.50
   1 -20  -4  195.28   16.40
  -1 -20   4  184.48   16.30
   1 -20  -4  183.68   16.10
  -1 -20   4  225.38   20.90
   1 -20  -3   44.00    8.90
   1 -20  -3   27.10   10.20
   1 -20  -3   15.00    7.30
  -1 -20   3   51.69   11.90
  -1 -20   3   28.00    7.40
  -1 -20   2  576.54   33.60
   1 -20  -2  598.34   34.10
  -1 -20   2  637.44   38.90
   1 -20  -2  588.64   34.00
   1 -20  -2  597.14   37.40
   1 -20  -1    2.10    4.80
  -1 -20   1   -1.00    4.70
  -1 -20   1    3.30    5.10
   1 -20  -1    2.30    5.60
   1 -20  -1    1.50    8.20
  -1 -20   1   16.10    8.60
  -1 -20   0  247.98   18.10
  -1 -20   0  257.27   22.50
  -1 -20   0  253.37   18.00
   1 -20   0  250.67   22.60
   1 -20   0  226.08   18.30
   1 -20   0  265.37   19.40
  -1 -20  -1   94.79   11.30
   1 -20   1  122.39   16.50
   1 -20   1   91.99   12.20
  -1 -20  -1  121.29   16.20
  -1 -20  -1   91.59   11.90
  -1 -20  -2  435.56   26.40
  -1 -20  -2  470.75   31.50
   1 -20   2  465.75   32.60
   1 -20   2  459.05   28.40
  -1 -20  -2  453.75   26.90
   1 -20   3   17.60    9.50
  -1 -20  -3   10.10    8.70
  -1 -20  -3   13.20    4.90
  -1 -20  -3   -0.40    3.70
   1 -20   3   15.10    6.50
  -1 -20  -4   49.00    8.70
   1 -20   4   44.80   11.70
  -1 -20  -4   43.60    8.20
   1 -20   4   56.29   10.90
   1 -20   5    6.60    8.70
  -1 -20  -5    9.90    5.30
  -1 -20  -5   -5.30    5.70
   1 -20   5    2.50    6.00
  -1 -20  -6  124.49   15.10
  -1 -20  -6  133.19   13.90
  -1 -20  -6  121.69   13.70
   1 -20   6  142.19   19.10
   1 -20   6  107.59   14.00
  -1 -20  -7    5.90    5.80
  -1 -20  -7    6.30    6.80
   1 -20   7    2.40    8.80
   1 -20   7   18.20    7.50
  -1 -20  -7    1.80    6.20
   1 -20   8   94.19   13.70
   1 -20   8   90.59   16.00
  -1 -20  -8  120.09   14.50
  -1 -20  -8  107.09   13.70
  -1 -20  -9   -8.60    5.60
  -1 -20  -9    7.40    5.50
   1 -20   9  -20.50    7.80
   1 -20   9   13.00    8.30
  -1 -20  -9   -2.50    6.70
   1 -20  10   14.30   10.60
   1 -20  10   20.20    9.50
  -1 -20 -10   17.40    7.00
  -1 -21  10    3.80    8.90
   1 -21 -10    7.20    7.60
   1 -21 -10    1.20    6.40
   1 -21  -9    8.30    6.60
  -1 -21   9   15.70   10.40
   1 -21  -9  -11.30    6.00
  -1 -21   9    9.10    8.10
   1 -21  -8   -4.30    5.40
   1 -21  -8    0.70    7.40
  -1 -21   8    3.70    6.10
  -1 -21   8   -2.00   10.00
  -1 -21   7   22.10    8.10
   1 -21  -7   24.60    7.00
   1 -21  -7    7.70    7.90
  -1 -21   7   19.10   10.20
   1 -21  -6    0.30    6.80
   1 -21  -6   -2.10    4.70
  -1 -21   6    0.00    8.50
  -1 -21   6    2.40    5.90
  -1 -21   5   36.40   11.50
  -1 -21   5   20.60    6.80
   1 -21  -5   11.60    6.40
   1 -21  -5   28.70    9.30
   1 -21  -4    1.70    4.90
  -1 -21   4   18.20    9.80
  -1 -21   4    1.50    5.40
   1 -21  -4    6.90    7.80
   1 -21  -3   -0.60    4.90
   1 -21  -3   -2.40    7.50
  -1 -21   3    4.50    8.30
   1 -21  -3   -2.00    5.90
  -1 -21   3  -14.90    4.60
   1 -21  -2    8.90    8.50
  -1 -21   2   21.80    8.80
  -1 -21   2   22.10    7.00
   1 -21  -2   15.40    6.40
   1 -21  -2    9.60    5.90
  -1 -21   1   60.19    9.90
  -1 -21   1   71.59   10.00
  -1 -21   1   56.59   11.90
   1 -21  -1   72.09   14.20
   1 -21  -1   44.20    8.90
   1 -21  -1   49.10    8.80
   1 -21   0   -1.90    8.30
   1 -21   0   14.40    7.30
  -1 -21   0    1.90    6.20
  -1 -21   0   -4.60    4.10
   1 -21   0    7.40    5.40
  -1 -21   0   -0.10    8.90
   1 -21   1    1.40    5.30
  -1 -21  -1    8.30    9.40
  -1 -21  -1    7.60    4.80
   1 -21   1    2.50    8.10
   1 -21   2   -1.20    7.20
  -1 -21  -2    1.60    8.10
   1 -21   2    4.30    5.10
  -1 -21  -2    4.40    4.60
  -1 -21  -3   16.10    8.80
   1 -21   3    5.20    8.10
  -1 -21  -3    5.40    4.90
  -1 -21  -4    2.20    4.00
  -1 -21  -4   -5.60    7.10
  -1 -21  -4   -0.70    5.30
   1 -21   4    4.80    6.30
   1 -21   4   -3.10    8.60
  -1 -21  -5    7.70    5.80
   1 -21   5   14.00    7.80
  -1 -21  -5   -1.80    6.30
  -1 -21  -5   -4.90    5.60
   1 -21   5   14.80   10.20
  -1 -21  -6   -8.90    6.20
  -1 -21  -6    2.70    5.40
  -1 -21  -6   -7.60    6.30
   1 -21   6  -14.20    7.70
   1 -21   6   10.80    6.90
  -1 -21  -7   -0.20    5.40
   1 -21   7   21.20    9.80
  -1 -21  -7    4.70    7.60
   1 -21   7   14.00    7.30
   1 -21   8  -13.50    9.10
  -1 -21  -8    8.20    5.70
  -1 -21  -8   -0.30    5.80
   1 -21   8    0.40    6.70
  -1 -21  -9   19.30    7.90
   1 -21   9    4.90   10.30
   1 -21   9   21.30    8.90
  -1 -21  -9    3.60    6.90
  -1 -21 -10   18.30    7.40
   1 -21  10    6.00   13.20
  -1 -21 -10   14.00    7.60
  -1 -22   9    9.10   11.90
   1 -22  -9    3.80    7.20
  -1 -22   9   22.40    9.70
   1 -22  -9    0.80    6.90
   1 -22  -8   55.79   11.10
  -1 -22   8   75.09   17.50
   1 -22  -8   40.10    9.20
  -1 -22   8   36.40    9.60
  -1 -22   7   10.20    7.40
   1 -22  -7   14.30    6.50
   1 -22  -7   26.10    9.60
  -1 -22   7    3.10   11.20
   1 -22  -6  121.29   15.90
  -1 -22   6  100.39   13.50
  -1 -22   6  131.89   18.80
   1 -22  -6  103.69   14.40
  -1 -22   5   14.90   11.00
  -1 -22   5   28.40    8.30
   1 -22  -5    6.40    9.10
   1 -22  -5   25.00    8.10
   1 -22  -4   54.69   11.70
   1 -22  -4   70.39   12.20
  -1 -22   4   72.69   11.00
  -1 -22   4   57.29   13.70
  -1 -22   3    8.50    8.00
  -1 -22   3    1.00    5.70
   1 -22  -3   12.10    9.10
   1 -22  -2  159.18   20.10
  -1 -22   2  123.39   18.20
  -1 -22   2  174.08   15.40
   1 -22  -2  178.98   17.70
   1 -22  -1   31.10    8.20
  -1 -22   1   36.80    8.20
  -1 -22   1   41.60   12.40
   1 -22  -1   46.50   10.70
  -1 -22   1   13.80    7.20
   1 -22   0  130.79   18.80
  -1 -22   0  113.09   13.40
  -1 -22   0  148.59   18.70
  -1 -22   0  107.89   13.00
  -1 -22  -1   28.00    7.90
  -1 -22  -1   31.20    7.90
  -1 -22  -1   28.60   10.30
   1 -22   1   19.40   10.80
   1 -22   1   16.20    7.40
  -1 -22  -2  219.38   17.30
  -1 -22  -2  201.88   21.70
   1 -22   2  235.08   19.00
  -1 -22  -2  226.58   17.60
   1 -22   2  205.98   21.90
  -1 -22  -3    3.00    5.60
  -1 -22  -3   25.40    7.20
   1 -22   3    4.70    7.00
   1 -22   3   15.50    8.80
  -1 -22  -3   21.20   10.10
  -1 -22  -4   48.60    8.90
   1 -22   4   49.50   14.30
  -1 -22  -4   38.80    9.30
  -1 -22  -4   42.90   10.70
   1 -22   4   32.40    9.60
  -1 -22  -5   -2.30    7.10
   1 -22   5  -13.30    8.00
  -1 -22  -5    3.30    5.00
   1 -22   5   -3.90    6.60
  -1 -22  -5    1.30    7.80
  -1 -22  -6   73.19   12.80
  -1 -22  -6   64.29   10.20
   1 -22   6  103.69   16.70
   1 -22   6  102.29   14.80
  -1 -22  -7   -4.20    6.50
   1 -22   7   12.00   11.10
   1 -22   7    6.20    7.10
   1 -22   8   29.30    9.60
  -1 -22  -8   36.10   10.30
  -1 -22  -8   21.70    7.50
   1 -22   8   57.69   20.40
  -1 -22  -9    9.60    7.30
   1 -22   9   -1.90    8.00
  -1 -22  -9   -8.00    5.30
   1 -22   9    0.70   10.40
   1 -23  -8   -1.80    6.50
   1 -23  -8    0.10    7.10
  -1 -23   8  -16.60    9.30
   1 -23  -7    3.10    8.10
  -1 -23   7   18.60   12.30
   1 -23  -7    1.80    6.70
  -1 -23   7   -9.70    6.40
   1 -23  -6   29.80   11.10
  -1 -23   6    1.70   12.50
  -1 -23   6   16.60    8.50
   1 -23  -6   16.50    7.00
   1 -23  -5    4.20    6.60
   1 -23  -5  -10.90    7.20
  -1 -23   5    0.80    6.50
  -1 -23   5   -6.70    8.90
  -1 -23   4    0.00    6.40
   1 -23  -4   16.20    9.40
   1 -23  -4    3.00    6.60
  -1 -23   4   -9.80    9.50
  -1 -23   3   -4.50    5.60
   1 -23  -3   -3.40    5.80
  -1 -23   3    3.80   10.00
   1 -23  -3   -6.50    7.30
   1 -23  -2   51.19   13.10
  -1 -23   2   63.89   15.30
   1 -23  -2   68.99   10.60
  -1 -23   1   13.60   10.80
   1 -23  -1   11.50    5.80
  -1 -23   1   12.60    7.00
   1 -23  -1   17.10   10.00
  -1 -23   0    7.60    9.40
  -1 -23   0   -1.30    4.80
   1 -23   0   -2.60    9.40
   1 -23   0   -2.30    5.50
  -1 -23  -1   13.50    8.50
   1 -23   1    6.00   10.30
   1 -23   1    3.60    6.80
  -1 -23  -1    8.40    5.90
  -1 -23  -2    7.00   10.60
   1 -23   2    0.60   10.60
   1 -23   2   13.70    7.40
  -1 -23  -2    9.30    5.40
   1 -23   3   17.80   10.70
   1 -23   3   13.10    7.10
  -1 -23  -3   -0.50    8.70
  -1 -23  -3    4.10    5.00
  -1 -23  -4   23.80    8.20
  -1 -23  -4   27.10   10.40
   1 -23   4   33.10   12.20
   1 -23   4   18.90    8.10
   1 -23   5   -3.20    9.00
  -1 -23  -5    3.80    7.90
   1 -23   5    1.30    6.70
  -1 -23  -6   12.60    6.70
   1 -23   6   10.00    8.00
  -1 -23  -6    7.90    9.10
   1 -23   6    3.40   18.30
   1 -23   7   -7.60    7.80
   1 -23   7   -0.60    9.20
  -1 -23  -7    8.20    8.00
  -1 -24   6   85.69   16.80
   1 -24  -6   56.19   10.80
   1 -24  -6   47.00   14.00
  -1 -24   6   42.70   10.60
  -1 -24   5    7.10    6.90
  -1 -24   5    9.60   10.20
   1 -24  -5    0.60    8.50
   1 -24  -5  -11.80    5.50
   1 -24  -4   88.79   15.50
   1 -24  -4   86.99   12.60
  -1 -24   4   81.89   12.00
   1 -24  -3    0.10    6.10
   1 -24  -3   20.80   10.70
  -1 -24   3    7.80    6.50
  -1 -24   3  -16.70    9.10
  -1 -24   2   34.40    8.50
   1 -24  -2   69.59   15.00
   1 -24  -2   61.29   10.70
  -1 -24   2   69.89   16.00
   1 -24  -1   20.30    7.40
  -1 -24   1   17.10    7.40
  -1 -24   1   37.60   13.50
   1 -24  -1   38.70   12.00
   1 -24   0  184.08   22.80
   1 -24   0  179.98   17.90
  -1 -24   0  191.78   16.70
  -1 -24   0  201.08   24.40
   1 -24   1   74.29   15.50
   1 -24   1   84.79   12.20
  -1 -24  -1   40.30   13.60
   1 -24   2   26.50   13.60
   1 -24   2   52.39   11.20
  -1 -24  -2   59.29   14.10
  -1 -24  -3   10.60    9.50
   1 -24   3   10.50    7.50
   1 -24   3    7.50   12.10
  -1 -24  -3   10.30    7.50
  -1 -24  -4   60.19    9.50
   1 -24   4   54.59   19.10
  -1 -24  -4   69.79   14.60
   1 -24   4   57.89   12.20
   1 -24   5   -5.70    9.60
   1 -24   5    6.10    8.10
  -1 -24  -5  -10.60    7.40
  -1 -24  -5    9.80    6.00
   1 -24   6   20.50   12.80
  -1 -24  -6   27.60    8.10
  -1 -24  -6   31.80   11.80
   1 -24   6   40.60   10.20
  -1 -25   4   -3.90    7.00
   1 -25  -4   11.20    7.50
   1 -25  -4   -3.40    9.60
  -1 -25   4   22.10   11.80
  -1 -25   3   14.40   11.30
   1 -25  -3   16.70    8.20
   1 -25  -3   11.00   11.10
  -1 -25   3    1.70    6.50
  -1 -25   2   18.10   10.80
   1 -25  -2    6.20   11.00
  -1 -25   2  -14.50    5.60
   1 -25  -2    0.30    6.80
   1 -25  -1  -15.50    9.20
  -1 -25   1    6.90    6.90
   1 -25  -1    9.60    6.90
  -1 -25   1   -7.20   11.50
  -1 -25   0    9.80    7.30
   1 -25   0    8.10    7.50
  -1 -25   0  -15.00   14.90
  -1 -25  -1    2.90   10.30
   1 -25   1    2.80    6.60
   1 -25   1    0.10   11.00
  -1 -25  -1    9.90    6.10
   1 -25   2   18.70   11.50
  -1 -25  -2    5.00   10.20
  -1 -25  -2    8.40    6.70
   1 -25   2   12.40    8.20
  -1 -25  -3   -3.00    9.70
  -1 -25  -3   -0.30    6.00
   1 -25   3   14.80    9.20
   1 -25   3    7.30   11.60
   1 -25   4   -5.80    7.20
  -1 -25  -4    2.60   10.50
  -1 -25  -4    4.90    6.30
   1 -25   4   23.90   12.60
  -2   0  17    9.30    9.30
  -2   0  16   15.20    8.90
  -2   0  15   -1.10    8.20
  -2   0  14  678.73   40.40
  -2   0  13   -0.80    7.30
  -2   0  12  232.88   19.10
   2   0 -11    0.10    5.20
  -2   0  11   -2.20    5.30
   2   0 -10  278.17   19.40
  -2   0  10  298.27   20.10
  -2   0   9   -1.00    4.60
   2   0  -9    0.20    3.90
  -2   0   8  179.68   13.80
  -2   0   8  199.48    9.50
   2   0  -8  201.08   13.80
  -2   0   8  186.08    9.30
   2   0  -7    0.20    2.90
  -2   0   7    1.20    1.20
  -2   0   7    1.30    1.30
  -2   0   7    0.70    3.60
  -2   0   6 2779.22  122.99
  -2   0   6 2864.01  125.99
   2   0  -6 2740.33  125.79
   2   0  -5    1.90    1.40
   2   0  -5   -1.50    2.40
  -2   0   5    0.50    2.60
  -2   0   5    1.00    1.30
   2   0  -4 1239.38   53.69
  -2   0   4 1226.38   53.69
   2   0  -4 1106.09   55.09
  -2   0   4 1244.38   55.39
   2   0  -3   -2.70    2.00
  -2   0   3    1.30    2.40
  -2   0   3    2.50    1.40
   2   0  -3    2.80    1.40
   2   0  -2 5284.57  225.88
  -2   0   2 5027.30  225.88
  -2   0   1   -0.50    1.00
  -2   0   1   -0.40    1.20
   2   0   1    0.10    1.10
   2   0   1   -0.70    0.80
  -2   0  -1    1.60    1.30
  -2   0  -2 7478.35  329.67
   2   0   2 7586.74  329.67
   2   0   3    1.50    1.90
   2   0   3    0.90    1.40
  -2   0  -3   -1.60    1.70
  -2   0  -3   -0.10    1.40
  -2   0  -4 2492.95  108.79
  -2   0  -4 2496.45  109.99
   2   0   4 2423.26  109.89
   2   0   4 2435.86  108.89
  -2   0  -5    2.10    1.60
   2   0   5   -1.00    2.40
   2   0   5   -0.60    1.40
  -2   0  -5   -2.50    2.50
  -2   0  -6 1415.26   64.49
  -2   0  -6 1295.07   61.99
   2   0   6 1421.96   62.19
   2   0   6 1420.06   64.49
   2   0   7    1.70    1.60
   2   0   7    6.50    3.50
  -2   0  -7    0.70    1.70
  -2   0  -7    3.90    3.80
   2   0   8   80.49    9.40
  -2   0  -8   77.69    9.20
   2   0   8   80.79    5.40
   2   0   9   -1.70    1.50
   2   0   9   -0.40    4.50
  -2   0  -9   -0.60    4.10
   2   0  10  269.97   13.20
   2   0  10  287.27   19.50
  -2   0 -10  282.07   19.20
   2   0  10  287.87   13.20
   2   0  11    1.30    4.50
  -2   0 -11   -0.70    4.60
   2   0  12  108.99   13.80
  -2   0 -12   96.69   14.40
   2   0  13    6.00    6.30
   2   0  14  177.88   17.80
   2   0  15    8.90    6.80
   2   0  16   53.39   12.70
   2   0  17    3.30    9.10
  -2   1  17   10.40    8.50
  -2  -1  17    4.70    9.20
  -2   1  16    3.20    9.10
  -2  -1  16    6.20    8.90
  -2   1  15   14.60    8.50
  -2  -1  15   12.80    8.40
  -2   1  14    5.90    7.30
  -2  -1  14   16.10    8.00
  -2   1  13   44.80   10.50
  -2  -1  13   31.10    9.50
  -2   1  12  118.39   14.30
  -2  -1  12  108.49   14.00
  -2   1  11   21.20    7.80
   2   1 -11   22.00    6.30
  -2  -1  11   15.90    7.10
   2  -1 -11   19.00    7.20
  -2   1  10  293.77   19.80
   2   1 -10  276.87   19.10
  -2  -1  10  274.77   13.40
   2  -1 -10  298.57   19.50
  -2  -1  10  291.17   19.80
  -2  -1  10  277.27   13.50
  -2   1   9   47.70    7.50
   2   1  -9   57.49    8.00
  -2  -1   9   54.49    4.10
  -2  -1   9   37.40    7.50
  -2  -1   9   52.29    4.00
   2  -1  -9   57.89    8.30
   2   1  -8  236.78   15.70
  -2   1   8  241.88   16.10
  -2  -1   8  260.27   16.50
   2  -1  -8  248.58   16.10
  -2  -1   8  229.98   12.20
  -2  -1   8  249.88   12.40
   2   1  -7  241.78   15.30
  -2   1   7  228.08   15.40
  -2  -1   7  253.07   12.50
  -2  -1   7  243.48   12.40
   2  -1  -7  233.88   15.10
  -2  -1   7  262.07   15.70
   2   1  -6   10.50    3.90
  -2   1   6   10.50    4.30
  -2   1   6   13.20    1.60
   2  -1  -6   11.00    4.10
  -2  -1   6   11.30    2.30
  -2  -1   6    7.90    3.90
  -2   1   5   12.30    3.70
   2   1  -5    5.10    3.20
  -2   1   5    8.60    1.50
   2  -1  -5    4.40    2.90
  -2  -1   5    4.00    3.10
   2  -1  -5    8.60    1.50
  -2  -1   5    2.40    1.70
   2   1  -4  883.21   39.80
  -2   1   4  907.61   39.40
  -2   1   4  836.32   41.00
   2   1  -4  917.01   41.10
   2  -1  -4  883.41   41.10
   2  -1  -4  872.61   39.20
  -2  -1   4  845.82   39.70
  -2  -1   4  878.41   41.00
   2   1  -3   42.60    3.70
   2   1  -3   42.80    4.50
  -2   1   3   49.40    3.50
  -2   1   3   46.20    4.70
   2  -1  -3   46.50    4.60
   2  -1  -3   45.80    3.40
  -2  -1   3   54.09    4.80
  -2  -1   3   44.70    3.80
  -2   1   2  337.27   16.10
   2   1  -2  340.47   16.20
  -2   1   2  381.66   16.80
   2   1  -2  310.07   16.30
  -2  -1   2  324.27   16.20
  -2  -1   2  363.66   16.50
   2  -1  -2  335.97   16.10
   2  -1  -2  338.57   16.60
  -2   1   1  616.44   28.70
  -2   1   1  655.23   28.70
  -2  -1   1  650.53   28.30
  -2  -1   1  594.94   28.70
  -2   1   0   33.70    3.00
   2  -1   0   35.70    3.00
  -2  -1   0   38.50    3.10
   2   1   1 1923.71   85.39
  -2   1  -1 1999.90   86.19
   2  -1   1 1892.21   85.99
  -2  -1  -1 2044.80   86.19
  -2  -1  -1 1873.41   85.39
  -2   1  -2  368.26   16.90
   2   1   2  340.87   16.50
   2   1   2  341.47   16.40
  -2   1  -2  331.27   16.70
   2  -1   2  364.56   17.00
  -2  -1  -2  361.76   16.60
   2  -1   2  311.17   16.60
  -2  -1  -2  356.46   16.40
   2   1   3  668.83   29.20
  -2   1  -3  640.24   30.00
  -2   1  -3  611.24   29.40
   2   1   3  638.44   29.70
   2  -1   3  625.64   30.00
  -2  -1  -3  617.04   29.10
   2  -1   3  631.74   29.40
  -2  -1  -3  661.63   29.70
  -2   1  -4    1.20    1.80
   2   1   4    3.30    1.70
  -2   1  -4    3.50    2.60
   2   1   4   -0.30    2.30
   2  -1   4    4.40    2.70
  -2  -1  -4    2.10    1.60
  -2  -1  -4    2.60    2.20
   2  -1   4    1.10    1.60
  -2   1  -5  214.28   12.70
  -2   1  -5  221.28   11.40
   2   1   5  200.78   10.70
   2   1   5  199.38   12.50
   2  -1   5  214.48   12.80
   2  -1   5  223.58   11.30
  -2  -1  -5  221.08   10.80
  -2  -1  -5  204.28   12.40
   2   1   6  129.09    9.40
  -2   1  -6  115.09    9.20
   2   1   6  113.69    6.70
  -2   1  -6  125.69    7.40
   2  -1   6  108.99    9.30
  -2  -1  -6  110.99    8.80
  -2  -1  -6  104.29    6.50
   2  -1   6  127.69    7.30
  -2   1  -7   20.10    4.90
  -2   1  -7   18.70    3.00
   2   1   7   18.30    4.80
   2   1   7   26.90    2.70
  -2  -1  -7   19.50    2.50
   2  -1   7   15.50    4.80
  -2  -1  -7   16.50    7.30
   2  -1   7   21.80    3.20
  -2   1  -8   33.20    6.40
   2   1   8   31.10    2.80
   2   1   8   49.20    7.20
  -2  -1  -8   30.70    5.50
   2  -1   8   31.80    6.30
   2  -1   8   38.70    4.10
   2   1   9  787.52   41.00
  -2   1  -9  861.41   41.60
  -2  -1  -9  788.02   40.90
   2  -1   9  823.22   41.60
   2  -1   9  774.22   37.20
  -2   1 -10   -4.00    4.30
   2   1  10    3.70    5.40
   2  -1  10   -2.40    4.80
   2  -1  10    6.00    2.20
   2  -1  10    2.10    2.10
  -2  -1 -10    8.00    5.20
   2   1  11   58.89    9.50
  -2   1 -11   46.40    8.70
   2  -1  11   56.09    4.10
   2  -1  11   59.89   10.10
  -2  -1 -11   70.39   15.50
   2  -1  11   50.29    4.00
   2   1  12   19.50    7.80
   2  -1  12   17.80    7.90
  -2  -1 -12   17.10    7.60
   2   1  13  101.69   15.60
   2  -1  13   70.99   11.90
   2   1  14   58.09   11.50
   2  -1  14   60.39   11.60
   2   1  15    7.00    7.90
   2  -1  15    8.10    7.30
   2   1  16   19.80    9.40
   2  -1  16   12.60    8.40
   2   1  17    2.90    9.50
   2  -1  17   22.90   10.70
  -2   2  17   13.20    9.00
  -2  -2  17   -1.80    9.20
  -2   2  16   72.09   13.30
  -2  -2  16   56.39   13.20
  -2   2  15   49.30   10.60
  -2  -2  15   59.39   12.70
  -2   2  14  362.96   26.70
  -2  -2  14  375.76   27.00
  -2   2  13   14.40    7.60
  -2  -2  13   25.10    8.20
  -2   2  12   35.20    8.90
  -2  -2  12   41.90    8.80
   2   2 -11  176.18   15.70
  -2   2  11  174.68   15.70
  -2  -2  11  187.98    9.80
  -2  -2  11  184.58    9.80
  -2  -2  11  174.08   15.90
   2  -2 -11  168.58   15.40
  -2   2  10 1035.50   53.39
   2   2 -10 1101.69   53.79
  -2  -2  10 1030.20   48.40
   2  -2 -10 1075.29   53.39
  -2  -2  10 1109.99   53.89
  -2  -2  10 1053.49   48.50
  -2   2   9  248.88   17.10
   2   2  -9  258.37   17.10
  -2  -2   9  258.27   13.20
   2  -2  -9  227.28   16.50
  -2  -2   9  255.37   13.20
  -2  -2   9  238.48   17.20
   2   2  -8  366.26   22.00
  -2   2   8  379.16   22.20
  -2  -2   8  395.36   22.40
  -2  -2   8  351.86   18.60
  -2  -2   8  408.06   19.00
   2  -2  -8  379.96   22.00
   2   2  -7    0.40    3.60
  -2   2   7    1.80    3.40
  -2  -2   7    0.40    2.00
  -2  -2   7    0.70    3.50
  -2  -2   7    0.60    2.10
   2  -2  -7   -0.20    3.50
   2   2  -6 3210.38  141.49
  -2   2   6 3143.99  141.49
   2  -2  -6 3112.19  141.39
  -2  -2   6 3110.79  139.39
  -2  -2   6 3183.28  141.49
  -2   2   5   71.69    6.80
   2   2  -5   74.29    6.90
  -2   2   5   83.29    4.30
   2  -2  -5   79.69    7.00
   2  -2  -5   76.09    4.20
  -2  -2   5   77.19    5.60
  -2  -2   5   79.89    7.10
   2   2  -4   34.50    4.40
  -2   2   4   34.70    2.70
   2   2  -4   36.60    3.90
  -2   2   4   39.20    4.80
  -2  -2   4   28.70    4.20
   2  -2  -4   38.90    4.70
  -2  -2   4   38.20    3.90
   2  -2  -4   33.20    2.80
  -2   2   3 2319.37  102.09
   2   2  -3 2240.68  101.49
   2   2  -3 2131.29  101.69
  -2   2   3 2188.38  100.69
   2  -2  -3 2347.97  100.89
   2  -2  -3 2308.67  101.99
  -2  -2   3 2349.86  101.89
  -2  -2   3 2415.86  101.59
  -2   2   2  711.63   32.40
  -2   2   2  698.33   33.10
   2   2  -2  742.73   32.90
   2   2  -2  701.13   32.60
   2  -2  -2  683.53   33.00
   2  -2  -2  718.33   32.40
  -2  -2   2  731.03   32.70
  -2  -2   2  734.23   33.00
   2   2  -1 1549.94   64.59
  -2   2   1 1451.85   65.09
   2   2  -1 1438.06   65.19
  -2   2   1 1546.05   65.39
   2  -2  -1 1459.45   65.09
   2  -2  -1 1504.95   65.29
  -2  -2   1 1387.26   65.19
  -2  -2   1 1361.26   64.49
  -2   2  -1   83.49    5.40
  -2   2  -1   73.89    5.50
   2   2   1   80.69    5.10
   2   2   1   86.19    4.20
   2  -2   1   89.39    5.50
  -2  -2  -1   79.99    5.30
   2  -2   1   71.19    5.30
  -2   2  -2 2926.01  129.69
  -2   2  -2 3114.49  129.79
   2   2   2 2878.51  129.19
   2   2   2 2836.02  128.89
  -2  -2  -2 2866.71  128.89
   2  -2   2 2751.42  129.59
  -2  -2  -2 2923.21  129.29
   2  -2   2 3170.38  129.79
   2   2   3 6116.79  265.07
  -2   2  -3 5256.47  264.97
   2   2   3 6128.49  264.57
  -2   2  -3 6354.26  265.77
  -2  -2  -3 6220.78  265.07
  -2  -2  -3 6237.08  264.77
   2  -2   3 5901.71  265.17
   2  -2   3 6114.69  265.67
  -2   2  -4 2395.36  108.39
  -2   2  -4 2524.45  107.79
   2   2   4 2332.87  107.89
   2   2   4 2539.85  106.89
  -2  -2  -4 2527.25  108.09
  -2  -2  -4 2409.86  106.99
   2  -2   4 2227.78  107.49
   2  -2   4 2408.46  108.49
  -2   2  -5   84.99    7.50
   2   2   5   88.19    7.30
  -2   2  -5   95.69    6.40
   2   2   5   89.59    5.30
  -2  -2  -5   93.69    5.40
   2  -2   5   79.29    7.30
   2  -2   5   80.59    6.20
  -2  -2  -5   87.99    7.10
   2   2   6 1432.86   66.19
  -2   2  -6 1373.06   64.69
   2   2   6 1454.75   63.49
  -2   2  -6 1436.46   66.69
  -2  -2  -6 1442.16   66.09
  -2  -2  -6 1421.16   63.59
   2  -2   6 1460.85   66.69
   2  -2   6 1425.76   64.79
  -2   2  -7  146.69    8.80
   2   2   7  123.29    6.80
  -2   2  -7  133.99   10.80
   2   2   7  134.59   10.60
   2  -2   7  123.99   10.70
   2  -2   7  139.29    8.60
  -2  -2  -7  132.89    7.00
   2   2   8  875.11   42.30
  -2   2  -8  823.02   42.30
  -2  -2  -8  839.72   41.80
   2  -2   8  864.91   39.50
   2  -2   8  808.52   42.30
   2   2   9  348.67   22.00
  -2   2  -9  363.76   22.50
   2  -2   9  361.76   18.70
   2  -2   9  390.06   22.70
  -2  -2  -9  384.06   22.30
   2   2  10  241.88   18.10
  -2   2 -10  296.17   19.50
   2  -2  10  269.97   19.30
   2  -2  10  270.67   14.60
  -2  -2 -10  255.27   18.50
   2  -2  10  297.47   14.90
   2   2  11   22.60    7.20
  -2   2 -11   51.39    8.70
   2  -2  11   38.20    4.40
   2  -2  11   36.60    8.20
   2  -2  11   28.50    4.00
   2   2  12   55.59   10.50
   2  -2  12   63.79   11.30
  -2  -2 -12   68.89   10.50
   2  -2  12   57.59    4.60
   2  -2  12   59.79    4.90
   2   2  13   64.69   13.80
   2  -2  13   66.69   11.70
   2   2  14  209.68   19.90
   2  -2  14  232.48   20.30
   2   2  15   27.50    9.70
   2  -2  15   12.80    9.20
   2   2  16   33.90   11.10
   2  -2  16    4.60    8.60
   2   2  17   37.70   12.00
   2  -2  17   57.59   13.40
  -2   3  17   -0.70    7.70
  -2  -3  17   -6.80    8.70
  -2   3  16    6.80    9.20
  -2  -3  16   37.90   11.00
  -2   3  15   16.80    7.90
  -2  -3  15   17.60    8.30
  -2   3  14   47.40   11.40
  -2  -3  14   35.80    9.80
  -2   3  13   11.30    7.40
  -2  -3  13   27.60    8.60
  -2   3  12   38.10    9.80
  -2  -3  12   35.30    4.00
  -2  -3  12   31.10    8.80
  -2  -3  12   33.40    4.10
   2   3 -11  139.79   13.70
  -2   3  11  108.59   13.20
   2  -3 -11  136.89   13.20
  -2  -3  11  146.99   14.30
  -2  -3  11  123.99    8.40
  -2  -3  11  127.89    8.40
  -2   3  10  138.09   13.50
   2   3 -10  133.89   13.00
  -2  -3  10  154.08   13.80
   2  -3 -10  148.49   13.40
  -2  -3  10  139.99    9.00
  -2  -3  10  132.39    9.10
   2   3  -9   37.90    7.50
  -2   3   9   34.90    6.80
   2  -3  -9   29.30    6.60
  -2  -3   9   32.20    7.10
  -2  -3   9   36.80    4.70
  -2  -3   9   37.20    4.70
  -2   3   8   -0.40    4.10
   2   3  -8    9.30    4.40
  -2  -3   8    3.00    2.60
  -2  -3   8   -6.00    3.80
  -2  -3   8    0.00    2.30
   2  -3  -8    0.80    3.70
  -2   3   7  823.42   41.00
   2   3  -7  802.22   40.80
  -2  -3   7  869.91   41.30
   2  -3  -7  816.92   40.90
  -2  -3   7  816.22   38.80
  -2  -3   7  834.12   38.80
   2   3  -6    8.10    4.00
  -2   3   6   14.90    4.20
  -2  -3   6    9.60    2.90
   2  -3  -6    4.80    4.10
  -2  -3   6    7.90    4.20
  -2   3   5    4.30    3.30
   2   3  -5    0.60    2.80
  -2   3   5    2.10    1.20
   2  -3  -5    2.60    1.20
   2  -3  -5    4.00    2.90
  -2  -3   5    0.80    2.80
  -2  -3   5   -2.80    1.80
   2   3  -4  186.78   11.20
  -2   3   4  190.08    9.60
  -2   3   4  186.08   11.40
   2  -3  -4  192.08   11.50
  -2  -3   4  190.18   11.30
   2  -3  -4  204.28    9.80
  -2  -3   4  195.58   10.90
   2   3  -3 2088.29   94.99
  -2   3   3 2082.99   95.29
   2   3  -3 2163.28   95.09
  -2   3   3 2122.49   94.19
   2  -3  -3 2139.79   95.39
  -2  -3   3 2103.59   94.99
   2  -3  -3 2149.48   94.19
  -2  -3   3 2193.18   95.09
   2   3  -2 2052.99   98.19
  -2   3   2 2120.19   98.29
  -2   3   2 2181.48   97.69
   2   3  -2 2253.37   97.79
  -2  -3   2 2209.88   98.29
   2  -3  -2 2139.29   97.69
   2  -3  -2 2295.27   98.39
  -2  -3   2 2410.26   97.89
   2   3  -1  117.39    7.60
  -2   3   1  122.79    7.30
   2   3  -1  125.59    6.50
   2  -3  -1  117.99    7.50
  -2  -3   1  127.89    6.60
  -2  -3   1  133.69    7.80
   2  -3  -1  127.09    7.30
  -2   3   0  244.38   12.30
   2   3   0  236.78   12.20
   2  -3   0  220.18   12.10
   2  -3   0  219.58   12.10
  -2  -3   0  252.57   12.40
  -2  -3   0  234.68   10.60
   2   3   1  954.60   44.80
   2   3   1 1081.29   43.70
  -2   3  -1 1019.00   45.00
  -2   3  -1 1038.80   45.30
  -2  -3  -1  922.91   43.60
   2  -3   1  932.31   45.00
  -2  -3  -1 1000.50   44.90
   2  -3   1  960.40   45.00
   2   3   2  697.63   35.10
   2   3   2  747.73   35.60
  -2   3  -2  797.92   36.40
  -2   3  -2  791.12   36.30
   2  -3   2  829.22   36.40
  -2  -3  -2  837.72   35.30
  -2  -3  -2  772.42   35.70
   2  -3   2  788.52   36.40
  -2   3  -3    0.80    2.10
  -2   3  -3   -1.00    2.20
   2   3   3    4.10    1.70
   2   3   3   -1.80    1.60
  -2  -3  -3   -0.40    1.50
   2  -3   3   -1.10    2.30
  -2  -3  -3    0.40    1.70
   2  -3   3    0.70    1.90
   2   3   4  291.67   14.20
   2   3   4  283.17   15.20
  -2   3  -4  303.27   15.40
  -2  -3  -4  310.77   14.40
   2  -3   4  270.27   15.10
   2  -3   4  298.47   16.00
  -2  -3  -4  275.77   15.10
  -2   3  -5  252.97   13.50
   2   3   5  255.77   14.00
  -2   3  -5  239.68   14.40
   2   3   5  225.58   12.00
  -2  -3  -5  252.87   12.20
  -2  -3  -5  239.68   13.70
   2  -3   5  232.48   14.50
   2  -3   5  253.97   13.40
  -2   3  -6   26.80    5.30
   2   3   6   23.50    4.50
  -2   3  -6   27.10    4.20
   2   3   6   30.00    2.90
   2  -3   6   32.20    4.40
  -2  -3  -6   30.40    5.20
  -2  -3  -6   22.00    2.70
  -2   3  -7  261.97   14.70
  -2   3  -7  289.07   16.70
   2   3   7  250.17   12.30
   2   3   7  279.17   18.30
   2  -3   7  281.17   14.60
  -2  -3  -7  250.27   12.40
   2  -3   7  259.97   16.60
   2   3   8  440.56   23.90
  -2   3  -8  447.66   24.60
  -2  -3  -8  388.26   23.30
   2  -3   8  427.26   21.70
   2  -3   8  422.76   24.30
   2   3   9   -6.80    3.70
  -2   3  -9   -1.20    4.80
  -2  -3  -9    2.40    4.40
   2  -3   9    0.40    4.50
   2  -3   9   -2.00    2.10
   2   3  10  332.77   20.60
  -2   3 -10  257.87   19.70
   2  -3  10  319.17   16.70
   2  -3  10  317.17   20.90
  -2  -3 -10  285.57   19.50
   2  -3  10  304.97   16.60
   2   3  11    8.30    6.30
  -2   3 -11   11.80    6.60
   2  -3  11   15.60    3.70
   2  -3  11    8.70    3.10
   2  -3  11   16.80    6.80
   2   3  12   43.30    9.30
  -2  -3 -12   52.49    9.30
   2  -3  12   54.49    5.70
   2  -3  12   37.70    4.90
   2  -3  12   47.10   10.10
   2   3  13   34.80   13.90
   2  -3  13   41.60    4.40
   2  -3  13   23.70    8.00
   2  -3  13   35.10    3.90
   2   3  14   17.30    8.40
   2  -3  14   27.10   10.00
   2   3  15   39.90   10.50
   2  -3  15    9.10    8.90
   2   3  16   14.40    9.90
   2  -3  16    0.50    8.20
   2   3  17   18.70   10.00
   2  -3  17    0.00    9.80
  -2   4  17   10.30    9.00
  -2  -4  17   -6.30    8.10
  -2   4  16   59.99   13.20
  -2  -4  16   55.09   12.40
  -2   4  15   47.80   11.50
  -2  -4  15   68.49   12.50
  -2   4  14   52.79   11.60
  -2  -4  14   42.70   10.30
  -2   4  13   12.20    7.90
  -2  -4  13   17.20    3.30
  -2  -4  13   -3.60    6.50
  -2  -4  13   18.00    3.20
  -2   4  12  237.78   19.30
  -2  -4  12  242.68   13.90
  -2  -4  12  253.87   20.10
  -2  -4  12  241.38   13.80
  -2   4  11  133.69   14.00
   2   4 -11  127.79   13.40
  -2  -4  11  146.99    9.50
  -2  -4  11  126.89    9.20
   2  -4 -11  143.49   14.20
  -2  -4  11  104.59   12.50
   2   4 -10  557.84   31.40
  -2   4  10  530.35   30.90
  -2  -4  10  544.75   27.50
   2  -4 -10  590.14   31.40
  -2  -4  10  553.04   31.30
  -2  -4  10  527.55   27.30
   2   4  -9    1.60    4.30
  -2   4   9   -4.40    4.00
   2  -4  -9   -0.90    3.90
  -2  -4   9    2.70    2.70
  -2  -4   9    2.10    2.50
  -2  -4   9    3.70    5.40
   2   4  -8  470.25   25.90
  -2   4   8  461.65   25.80
  -2  -4   8  465.95   23.50
   2  -4  -8  458.85   25.60
  -2  -4   8  436.56   25.70
  -2  -4   8  461.75   23.50
  -2   4   7   61.49    7.70
   2   4  -7   83.09    8.30
  -2  -4   7   75.79    6.80
  -2  -4   7   71.29    6.60
  -2  -4   7   65.49    8.10
   2  -4  -7   76.69    8.40
   2   4  -6 1190.98   57.19
  -2   4   6 1236.68   59.39
  -2  -4   6 1232.78   57.69
   2  -4  -6 1262.87   57.49
   2  -4  -6 1180.78   53.89
  -2  -4   6 1201.48   56.09
  -2   4   5  792.32   37.40
  -2   4   5  828.42   40.10
   2   4  -5  847.92   39.90
   2  -4  -5  853.71   40.10
  -2  -4   5  929.61   39.50
  -2  -4   5  736.13   39.50
   2  -4  -5  833.92   37.50
   2   4  -4 1622.54   75.29
  -2   4   4 1612.04   73.89
  -2   4   4 1743.43   75.79
   2  -4  -4 1631.64   75.49
  -2  -4   4 1746.83   75.59
  -2  -4   4 1587.44   75.09
   2  -4  -4 1691.43   73.99
  -2   4   3   15.30    2.60
   2   4  -3   23.20    3.40
   2   4  -3   16.70    3.30
  -2   4   3   14.40    3.40
   2  -4  -3   15.30    2.50
   2  -4  -3   10.50    3.00
  -2  -4   3   12.00    2.70
  -2  -4   3   13.30    3.30
   2   4  -2  569.14   26.90
   2   4  -2  574.94   27.60
  -2   4   2  568.34   27.60
  -2   4   2  564.04   27.00
   2  -4  -2  584.14   27.60
   2  -4  -2  583.74   27.10
  -2  -4   2  617.54   27.00
  -2  -4   2  543.05   27.50
   2   4  -1  406.56   20.90
   2   4  -1  431.16   19.80
   2  -4  -1  433.46   21.00
   2  -4  -1  433.46   20.70
  -2  -4   1  411.86   19.70
  -2  -4   1  441.96   21.10
   2   4   0  490.45   22.90
   2   4   0  478.55   24.30
  -2   4   0  548.05   24.60
   2  -4   0  508.55   24.40
  -2  -4   0  515.85   22.90
  -2  -4   0  533.85   24.50
   2  -4   0  483.35   24.30
  -2   4  -1 3360.36  150.58
  -2   4  -1 3932.71  151.18
   2   4   1 3489.65  150.48
   2  -4   1 3161.58  150.48
   2  -4   1 3224.98  150.68
  -2  -4  -1 3262.77  149.09
  -2  -4  -1 3414.56  150.48
  -2   4  -2 4018.30  167.18
   2   4   2 3714.13  166.48
   2   4   2 3618.64  165.68
  -2   4  -2 3900.71  167.18
   2  -4   2 3841.42  167.18
  -2  -4  -2 3849.71  166.58
  -2  -4  -2 3681.93  165.68
   2  -4   2 3584.94  166.88
  -2   4  -3 2619.54  110.89
   2   4   3 2458.45  109.59
   2   4   3 2556.64  109.69
  -2   4  -3 2182.88  110.29
   2  -4   3 2413.26  110.69
   2  -4   3 2639.44  110.79
  -2  -4  -3 2465.35  109.59
  -2  -4  -3 2453.35  109.69
   2   4   4   27.90    3.20
  -2   4  -4   16.50    3.40
   2   4   4   24.60    3.70
  -2   4  -4   20.80    4.30
  -2  -4  -4   22.70    3.00
   2  -4   4   19.40    3.60
  -2  -4  -4   20.00    3.50
   2  -4   4   16.20    3.90
  -2   4  -5  217.78   12.70
   2   4   5  201.88   10.90
   2   4   5  214.28   12.50
  -2   4  -5  220.98   13.30
   2  -4   5  213.18   12.50
   2  -4   5  214.38   13.40
  -2  -4  -5  214.58   12.40
  -2  -4  -5  208.08   11.00
   2   4   6 3850.01  171.38
  -2   4  -6 4071.59  171.08
   2   4   6 4003.50  168.88
  -2   4  -6 3632.34  173.58
   2  -4   6 3741.93  171.98
   2  -4   6 3544.05  170.58
  -2  -4  -6 4045.10  169.08
  -2  -4  -6 3830.62  171.28
   2   4   7   51.79    8.10
  -2   4  -7   63.19    8.10
  -2  -4  -7   64.19    4.10
   2  -4   7   63.19    6.30
   2  -4   7   50.59    7.60
   2   4   8  752.92   38.20
  -2   4  -8  805.72   39.00
   2  -4   8  719.43   36.30
   2  -4   8  766.32   38.90
  -2  -4  -8  728.43   37.90
   2   4   9   -1.50    4.40
  -2   4  -9    1.50    4.30
   2  -4   9   -0.10    2.50
   2  -4   9    9.80    5.30
  -2  -4  -9    3.20    4.30
   2   4  10  318.17   20.80
  -2   4 -10  318.47   20.90
   2  -4  10  323.57   21.60
   2  -4  10  300.87   17.60
  -2  -4 -10  320.07   20.40
  -2   4 -11   26.10    7.40
   2   4  11   45.70    9.00
   2  -4  11   42.20    5.60
   2  -4  11   33.90    8.50
   2  -4  11   27.00    5.50
   2   4  12  111.19   13.50
   2  -4  12  125.69    9.10
   2  -4  12  116.09   14.40
  -2  -4 -12  105.39   13.00
   2  -4  12  112.89    8.70
   2  -4  13   10.40    7.40
   2  -4  13   10.80    3.50
   2  -4  13    2.10    2.80
   2   4  14   64.39   12.00
   2  -4  14   48.20   11.00
   2  -4  14   52.49    4.80
   2  -4  14   53.99    5.10
   2   4  15   17.40    9.00
   2  -4  15   10.40    8.30
   2   4  16   22.10    9.50
   2  -4  16   33.40   10.30
   2   4  17   46.10   11.80
   2  -4  17   14.30    9.10
  -2   5  17   31.00   11.30
  -2  -5  17   35.70   11.70
  -2   5  16    5.20    8.30
  -2  -5  16   10.80    9.00
  -2   5  15   18.50    8.50
  -2  -5  15   -0.70    7.40
  -2   5  14    1.40    6.80
  -2  -5  14    1.90    2.70
  -2  -5  14   -0.50    2.60
  -2  -5  14    6.30    8.10
  -2   5  13   17.30    7.10
  -2  -5  13   13.90    3.60
  -2  -5  13    6.40    3.30
  -2  -5  13   10.20    7.40
  -2   5  12   -5.10    5.90
  -2  -5  12    0.40    7.00
  -2  -5  12   -0.30    3.10
  -2  -5  12    7.10    3.20
   2   5 -11  161.78   15.30
  -2   5  11  190.48   16.10
   2  -5 -11  184.78   15.30
  -2  -5  11  169.38   11.70
  -2  -5  11  151.48   15.40
  -2  -5  11  184.08   11.90
   2   5 -10   -0.90    4.30
  -2   5  10    4.20    5.70
  -2  -5  10   -0.90    3.00
   2  -5 -10    5.20    5.40
  -2  -5  10   -1.00    3.40
  -2  -5  10    0.80    5.60
   2   5  -9  119.99   11.90
  -2   5   9  144.49   12.70
   2  -5  -9  150.68   12.50
  -2  -5   9  118.09   12.60
  -2  -5   9  138.09    9.90
  -2  -5   9  137.39   10.00
  -2   5   8   81.99    9.90
   2   5  -8   70.19    8.70
  -2  -5   8   87.29   10.20
   2  -5  -8  104.89   10.60
  -2  -5   8   77.49    7.30
  -2  -5   8   84.99    7.90
  -2   5   7  339.07   20.10
   2   5  -7  328.67   19.80
  -2  -5   7  341.87   20.20
  -2  -5   7  344.87   18.80
  -2  -5   7  354.56   19.00
   2  -5  -7  338.57   19.90
   2  -5  -7  349.67   16.10
   2   5  -6   31.80    5.40
  -2   5   6   19.50    5.60
   2  -5  -6   35.50    3.10
  -2  -5   6   23.30    4.70
   2   5  -5  325.17   17.80
  -2   5   5  297.57   17.80
  -2  -5   5  340.27   18.00
   2  -5  -5  312.07   15.60
  -2  -5   5  316.17   17.40
   2  -5  -5  319.37   17.80
  -2   5   4   40.10    5.50
  -2   5   4   42.40    4.20
   2   5  -4   43.80    5.10
  -2  -5   4   42.10    5.20
  -2  -5   4   39.30    5.30
   2  -5  -4   49.99    6.00
   2  -5  -4   47.90    4.10
  -2   5   3  172.88   10.70
   2   5  -3  168.08   10.00
  -2   5   3  165.68    9.70
   2  -5  -3  186.88   10.80
  -2  -5   3  171.08   10.80
   2  -5  -3  172.18    9.70
  -2  -5   3  171.08   10.20
  -2   5   2  382.06   18.40
   2   5  -2  347.97   18.80
  -2   5   2  377.36   18.90
   2   5  -2  364.76   17.90
   2  -5  -2  357.46   18.60
  -2  -5   2  363.06   17.90
  -2  -5   2  360.16   19.00
   2  -5  -2  369.76   18.30
   2   5  -1 1319.07   58.79
  -2   5   1 1218.68   58.29
   2   5  -1 1308.57   57.39
   2  -5  -1 1303.27   58.69
  -2  -5   1 1283.27   58.79
   2  -5  -1 1223.58   58.29
  -2  -5   1 1323.57   57.39
   2   5   0  158.08    8.00
  -2   5   0  142.39    9.50
   2   5   0  167.08    9.70
  -2  -5   0  160.98    9.60
   2  -5   0  169.38    9.80
   2  -5   0  148.19    9.40
  -2  -5   0  144.79    7.90
   2   5   1  520.25   24.70
  -2   5  -1  505.85   24.70
  -2   5  -1  488.05   24.80
  -2  -5  -1  483.45   24.50
   2  -5   1  491.75   24.60
  -2  -5  -1  529.65   23.20
   2  -5   1  511.15   24.90
   2   5   2  169.98    9.10
   2   5   2  172.08   10.00
  -2   5  -2  148.39   10.40
  -2   5  -2  186.48   10.60
  -2  -5  -2  173.08    9.00
  -2  -5  -2  168.08   10.00
   2  -5   2  172.38   10.50
   2  -5   2  187.88   10.90
   2   5   3  454.95   22.40
   2   5   3  451.75   22.60
  -2   5  -3  459.35   23.60
  -2   5  -3  478.75   23.80
   2  -5   3  529.05   24.00
   2  -5   3  447.26   23.60
  -2  -5  -3  455.25   22.30
  -2  -5  -3  474.45   22.70
   2   5   4   40.90    4.10
   2   5   4   35.40    4.20
  -2   5  -4   42.10    5.80
  -2   5  -4   27.70    4.60
   2  -5   4   27.80    4.50
  -2  -5  -4   39.90    4.30
   2  -5   4   42.50    5.50
  -2  -5  -4   37.00    4.40
  -2   5  -5  209.58   13.30
   2   5   5  219.68   11.60
   2   5   5  225.18   12.90
  -2   5  -5  215.58   13.80
  -2  -5  -5  209.58   12.70
   2  -5   5  218.88   13.10
   2  -5   5  233.38   14.00
  -2  -5  -5  211.48   11.60
  -2   5  -6   72.69    8.40
   2   5   6   60.19    6.80
  -2   5  -6   59.39    7.00
  -2  -5  -6   59.09    6.90
  -2  -5  -6   67.49    5.10
   2  -5   6   69.19    7.00
   2  -5   6   75.59    8.60
   2   5   7  151.68   12.70
  -2   5  -7  138.29   11.40
   2  -5   7  141.29   11.80
   2  -5   7  132.59   10.00
  -2  -5  -7  145.89    7.90
  -2   5  -8   62.39    8.20
   2   5   8   48.20    7.30
  -2  -5  -8   55.39    7.50
   2  -5   8   55.89    8.60
  -2  -5  -8   56.49    3.40
   2  -5   8   60.09    7.00
  -2   5  -9   19.90    6.40
   2   5   9   16.40    5.80
   2  -5   9   25.50    6.50
  -2  -5  -9   24.60    6.20
   2  -5   9   22.10    4.60
   2   5  10   48.70    8.90
  -2  -5 -10   58.19    8.80
   2  -5  10   53.79    6.90
   2  -5  10   45.20    8.80
   2   5  11    2.60    5.40
  -2   5 -11   -1.30    5.40
   2  -5  11    2.50    6.00
   2  -5  11    7.30    4.10
   2  -5  11    7.00    3.80
   2   5  12   32.30    9.00
  -2  -5 -12   53.89    9.00
   2  -5  12   20.10    4.80
   2  -5  12   23.40    5.30
   2  -5  13   30.60   10.10
   2  -5  13   39.90    5.60
   2  -5  13   27.50    5.10
   2   5  14    2.20    6.10
   2  -5  14    5.00    3.50
   2  -5  14    4.50    3.20
   2  -5  14   -4.90    6.50
   2   5  15   35.90    9.40
   2  -5  15   28.30    9.70
   2  -5  15   23.50    3.20
   2  -5  15   18.90    3.30
   2   5  16   15.30   10.60
   2  -5  16   18.20   10.30
  -2   6  16  141.49   18.40
  -2  -6  16  139.39   18.80
  -2   6  15    4.10    8.00
  -2  -6  15   22.30    9.00
  -2  -6  15   10.60    3.50
  -2  -6  15    8.50    3.20
  -2   6  14   -3.70    6.40
  -2  -6  14    6.50    3.70
  -2  -6  14    1.90    7.20
  -2  -6  14   -0.60    3.00
  -2   6  13   -2.80    5.50
  -2  -6  13    2.70    7.40
  -2  -6  13    8.30    4.00
  -2  -6  13    0.50    3.20
  -2   6  12  498.65   30.60
  -2  -6  12  446.56   30.20
  -2  -6  12  513.25   26.70
  -2  -6  12  571.04   39.80
   2   6 -11   33.60    6.90
  -2   6  11    8.50    6.00
  -2  -6  11   20.30    6.30
  -2  -6  11   18.70    4.70
   2  -6 -11    6.50    6.10
  -2  -6  11   15.30    6.60
   2   6 -10  480.05   30.70
  -2   6  10  460.35   27.80
  -2  -6  10  479.75   28.10
   2  -6 -10  491.15   27.70
  -2  -6  10  459.55   25.00
  -2  -6  10  437.36   24.90
   2   6  -9   41.60    7.70
  -2   6   9   48.00    8.20
  -2  -6   9   48.90    6.50
   2  -6  -9   44.50    7.90
  -2  -6   9   64.39    7.60
  -2  -6   9   46.50    8.20
  -2   6   8 1871.41   89.29
   2   6  -8 1953.80   89.49
  -2  -6   8 1863.21   87.69
  -2  -6   8 2011.40   87.89
   2  -6  -8 1877.71   88.99
  -2  -6   8 1879.31   89.39
  -2   6   7  171.78   13.20
   2   6  -7  191.58   13.30
  -2  -6   7  196.88   13.80
   2  -6  -7  188.68    9.60
  -2  -6   7  171.38   12.20
  -2  -6   7  175.68   12.40
   2  -6  -7  176.48   13.00
   2  -6  -7  186.08    9.50
  -2   6   6 1931.91   89.09
   2   6  -6 1962.90   90.99
   2  -6  -6 2009.10   89.49
  -2  -6   6 1816.22   88.79
   2  -6  -6 1966.30   86.19
  -2  -6   6 1973.50   88.59
  -2  -6   6 1885.81   88.49
  -2   6   5 1106.49   51.99
   2   6  -5 1100.59   51.59
  -2  -6   5 1152.48   51.79
   2  -6  -5 1071.09   51.59
  -2  -6   5  970.10   51.19
   2  -6  -5 1147.29   49.90
  -2   6   4 2818.72  127.69
   2   6  -4 2821.32  128.69
  -2   6   4 2796.52  129.09
  -2  -6   4 2871.71  128.69
  -2  -6   4 3063.59  129.49
   2  -6  -4 2852.91  129.09
   2  -6  -4 2918.11  127.89
  -2   6   3   93.59    6.90
   2   6  -3   95.79    7.00
  -2   6   3   89.79    7.70
   2  -6  -3   83.89    6.50
  -2  -6   3   93.59    7.00
   2  -6  -3   95.89    7.50
  -2  -6   3   98.49    7.90
  -2   6   2 1396.06   62.59
   2   6  -2 1419.96   62.09
   2  -6  -2 1463.15   63.09
  -2  -6   2 1383.86   62.09
   2  -6  -2 1397.96   62.69
  -2  -6   2 1176.88   62.89
  -2   6   1   11.20    3.30
   2   6  -1   12.40    2.40
   2  -6  -1   11.20    3.20
  -2  -6   1   12.60    2.20
  -2  -6   1   16.10    3.80
   2  -6  -1   12.50    3.20
  -2   6   0  960.00   47.20
   2   6   0 1039.40   47.40
  -2  -6   0 1024.80   45.70
   2  -6   0 1040.20   47.50
   2  -6   0  998.50   47.20
  -2  -6   0 1026.80   47.50
  -2   6  -1 1995.70   88.19
  -2   6  -1 1750.82   87.99
   2   6   1 1906.61   87.89
  -2  -6  -1 2025.90   88.09
   2  -6   1 1927.31   87.99
   2  -6   1 1815.52   88.19
  -2  -6  -1 1946.21   86.49
  -2  -6  -1 2222.98   86.59
  -2   6  -2 9329.27  414.56
   2   6   2 8908.81  412.86
   2   6   2 9649.03  414.06
  -2  -6  -2 8833.12  412.66
  -2  -6  -2 9906.81  414.16
   2  -6   2 9999.00  414.86
   2   6   3   -0.40    2.00
  -2   6  -3   -1.40    3.00
  -2   6  -3    0.20    2.70
   2   6   3   -2.30    1.80
  -2  -6  -3   -2.40    2.00
   2  -6   3    2.20    2.80
   2  -6   3    1.80    2.90
  -2  -6  -3   -1.20    1.70
   2   6   4 3089.99  132.99
  -2   6  -4 3005.10  134.19
  -2   6  -4 2794.72  133.89
   2   6   4 3097.59  132.79
   2  -6   4 3127.39  134.39
  -2  -6  -4 3038.30  132.89
  -2  -6  -4 3057.39  132.79
   2  -6   4 2680.33  133.69
  -2   6  -5   16.30    4.20
   2   6   5   12.80    3.60
   2  -6   5    9.70    3.80
   2  -6   5    9.20    4.10
  -2  -6  -5   13.70    2.70
  -2  -6  -5    6.20    3.10
   2   6   6 4335.27  188.38
  -2   6  -6 4479.75  189.68
  -2  -6  -6 4136.79  188.08
   2  -6   6 4055.79  188.38
  -2  -6  -6 4270.67  186.48
   2  -6   6 4093.49  189.28
   2   6   7  325.17   19.70
  -2   6  -7  342.17   20.40
   2  -6   7  361.06   19.60
   2  -6   7  333.07   20.40
  -2  -6  -7  342.57   16.90
  -2   6  -8 1507.05   70.69
   2   6   8 1503.25   69.69
  -2  -6  -8 1481.05   69.49
   2  -6   8 1496.65   70.69
  -2  -6  -8 1287.27   65.19
  -2  -6  -8 1485.85   65.49
   2  -6   8 1588.84   69.29
  -2   6  -9   16.20    5.70
   2   6   9   14.20    5.50
   2  -6   9    4.40    5.00
  -2  -6  -9   15.70    5.80
   2  -6   9   21.50    4.60
   2   6  10  771.02   40.70
  -2   6 -10  779.52   41.50
   2  -6  10  769.22   41.70
  -2  -6 -10  766.82   40.50
  -2   6 -11   -3.90    6.40
   2   6  11   -2.60    5.50
   2  -6  11   -3.20    2.90
   2  -6  11   -3.50    3.50
   2  -6  11    0.30    5.90
   2  -6  12  235.88   15.20
  -2  -6 -12  207.98   17.60
   2  -6  12  223.38   14.70
   2  -6  12  233.68   19.90
   2   6  13   -5.40    6.90
   2  -6  13   -1.60    3.60
   2  -6  13    4.70    7.60
   2  -6  13   -2.30    3.90
   2   6  14   27.30    8.70
   2  -6  14   18.50    6.30
   2  -6  14   28.10    5.40
   2  -6  14   22.50    8.20
   2   6  15   -1.00    7.40
   2  -6  15    7.10   10.20
   2  -6  15    7.00    3.90
   2  -6  15    1.10    3.30
   2   6  16   73.29   14.20
  -2   7  16    3.30    9.00
  -2  -7  16    1.20    3.50
  -2   7  15    0.90    8.50
  -2  -7  15   12.40    7.60
  -2  -7  15    8.60    9.10
  -2  -7  15    8.20    4.50
  -2   7  14   -1.40    6.70
  -2  -7  14    6.40    3.80
  -2  -7  14   -5.20    6.50
  -2  -7  14   -1.30    3.80
  -2   7  13   16.10    6.80
  -2  -7  13    4.10    6.20
  -2  -7  13   10.00    4.30
  -2  -7  13    9.70    4.50
  -2   7  12  139.79   14.50
  -2  -7  12  104.09   17.30
  -2  -7  12  125.99   10.60
  -2  -7  12  103.29   10.50
  -2   7  11    1.70    5.30
   2   7 -11   -2.90    5.00
  -2  -7  11   -6.50    6.00
   2  -7 -11    1.50    4.90
  -2  -7  11    2.60    4.40
  -2  -7  11    3.50    4.10
   2   7 -10    3.30    6.30
  -2   7  10   -2.10    5.50
   2  -7 -10   11.50    6.70
  -2  -7  10   -1.90    3.70
  -2  -7  10   -4.50    5.30
  -2  -7  10   -4.50    4.00
   2   7  -9   -0.40    4.50
  -2   7   9   -3.50    4.80
  -2  -7   9    1.90    3.50
   2  -7  -9    0.60    4.50
  -2  -7   9    6.40    4.30
  -2  -7   9   -1.90    4.60
   2   7  -8    8.20    4.80
  -2   7   8   -0.40    4.40
   2  -7  -8    1.90    3.60
  -2  -7   8    0.40    4.90
  -2  -7   8    0.20    4.10
   2  -7  -8    0.30    1.40
   2   7  -7  343.17   19.60
  -2   7   7  319.17   19.70
   2  -7  -7  322.87   16.10
  -2  -7   7  338.57   19.10
   2  -7  -7  319.47   16.10
   2  -7  -7  326.07   19.50
  -2  -7   7  310.27   20.60
  -2  -7   7  312.97   19.60
  -2   7   6    5.10    4.00
   2   7  -6   -2.50    3.00
  -2  -7   6    4.10    4.00
   2  -7  -6    1.90    2.00
  -2  -7   6    0.10    3.40
  -2  -7   6   -3.00    3.40
   2  -7  -6    5.40    4.10
  -2   7   5  183.68   12.60
   2   7  -5  177.78   11.90
  -2  -7   5  158.78   12.10
  -2  -7   5  165.28   11.80
   2  -7  -5  201.88   10.80
   2  -7  -5  183.58   12.30
   2   7  -4  220.78   13.10
  -2   7   4  198.78   13.50
  -2  -7   4  228.08   14.10
   2  -7  -4  220.58   13.40
  -2  -7   4  211.28   13.10
   2  -7  -4  218.88   12.40
   2   7  -3  230.78   13.60
  -2   7   3  256.77   13.90
  -2   7   3  260.57   14.70
  -2  -7   3  243.98   15.00
  -2  -7   3  244.18   13.80
   2  -7  -3  234.28   14.30
   2  -7  -3  243.28   13.70
   2   7  -2    1.70    2.00
  -2   7   2    3.10    2.90
  -2  -7   2    2.40    2.30
   2  -7  -2    3.90    2.90
  -2  -7   2   -5.40    3.00
   2  -7  -2    4.70    2.80
  -2   7   1  981.40   43.80
   2   7  -1  886.21   42.20
   2  -7  -1  863.91   43.60
  -2  -7   1  888.01   42.10
  -2  -7   1  989.90   44.20
   2  -7  -1  930.11   43.70
  -2   7   0   91.49    7.80
   2  -7   0   76.99    7.00
   2  -7   0   81.69    7.30
  -2  -7   0  100.29    7.60
  -2  -7   0   80.59    5.60
  -2   7  -1   30.20    4.40
  -2   7  -1   25.50    4.80
   2  -7   1   32.60    5.20
  -2  -7  -1   27.50    3.40
  -2  -7  -1   32.30    4.70
  -2  -7  -1   25.30    3.20
   2  -7   1   27.90    4.50
  -2   7  -2   78.59    6.80
  -2   7  -2   81.89    7.80
   2  -7   2   66.09    7.50
   2  -7   2   75.19    7.00
  -2  -7  -2   75.59    6.90
  -2  -7  -2   82.89    5.70
   2   7   3  310.77   16.80
  -2   7  -3  330.47   18.70
  -2   7  -3  343.67   18.40
   2  -7   3  348.77   18.60
  -2  -7  -3  338.67   16.80
  -2  -7  -3  351.96   17.90
   2  -7   3  293.67   18.30
  -2   7  -4  832.82   38.60
  -2   7  -4  746.83   38.30
   2   7   4  794.82   37.00
   2  -7   4  784.62   38.40
  -2  -7  -4  773.02   37.10
  -2  -7  -4  772.42   36.70
   2  -7   4  750.52   38.30
  -2   7  -5 1094.79   51.19
   2   7   5 1060.19   49.80
   2  -7   5 1033.90   51.09
   2  -7   5 1009.90   50.69
  -2  -7  -5 1076.99   49.20
  -2  -7  -5 1090.29   49.70
   2   7   6  524.55   27.40
  -2   7  -6  546.55   28.60
  -2  -7  -6  552.64   27.30
  -2  -7  -6  539.95   25.90
   2  -7   6  500.45   28.40
   2  -7   6  517.15   27.80
   2   7   7  228.88   15.10
  -2   7  -7  252.67   16.40
  -2  -7  -7  248.18   12.90
   2  -7   7  221.48   16.20
  -2  -7  -7  222.98   15.00
   2   7   8   21.10    5.90
  -2   7  -8   11.20    5.70
   2  -7   8   20.80    5.00
  -2  -7  -8   23.90    5.60
  -2  -7  -8   21.70    3.20
   2  -7   8   14.20    5.70
  -2  -7  -8   15.30    2.70
   2   7   9  173.38   14.10
  -2   7  -9  162.88   14.80
  -2  -7  -9  172.58   13.90
   2  -7   9  192.78   13.10
   2  -7   9  180.68   14.90
  -2   7 -10   13.90    6.30
   2   7  10    9.80    5.80
  -2  -7 -10    0.60    5.20
   2  -7  10    9.20    4.90
   2  -7  10   12.60    6.90
   2   7  11   17.10    7.20
   2  -7  11    8.30    6.60
   2  -7  11   15.30    4.90
   2  -7  11    1.40    4.50
  -2  -7 -11   11.50    6.30
   2   7  12    7.80    6.70
   2  -7  12    3.10    4.20
   2  -7  12    8.80    6.90
  -2  -7 -12    1.20    7.20
   2  -7  12    2.50    4.60
   2   7  13    9.10    7.50
   2  -7  13    0.80    7.70
   2  -7  13   15.70    4.90
   2  -7  13   11.10    4.30
   2   7  14    0.30    6.10
   2  -7  14   -5.30    3.50
   2  -7  14   15.70    8.60
   2  -7  14    2.10    4.00
   2   7  15    9.50    7.00
   2  -7  15   19.60    4.70
   2  -7  15   16.20    5.80
   2  -7  15   18.50    8.50
   2   7  16   10.70    9.60
   2  -7  16    4.70    9.50
   2  -7  16   14.40    4.70
  -2   8  16   73.29   14.20
  -2  -8  16   40.20   11.90
  -2   8  15   -1.30    7.50
  -2  -8  15    7.70    4.40
  -2  -8  15   -3.40    8.40
  -2  -8  15    4.00    4.80
  -2   8  14   22.60    9.50
  -2  -8  14   23.90    5.50
  -2  -8  14   24.40    9.00
  -2  -8  14   16.20    5.30
  -2   8  13    9.50    7.70
  -2  -8  13   34.50    6.40
  -2  -8  13   11.20    5.10
  -2  -8  13   32.40    9.10
  -2   8  12  341.07   29.20
  -2  -8  12  366.56   21.20
  -2  -8  12  317.87   21.00
  -2  -8  12  358.26   24.90
  -2   8  11   35.00    8.70
  -2  -8  11   59.89    8.10
  -2  -8  11   52.99   10.60
   2  -8 -11   68.19   10.60
  -2  -8  11   41.00    7.40
  -2   8  10  125.39   14.00
   2   8 -10  128.09   13.90
  -2  -8  10  104.29   12.70
  -2  -8  10  104.19   10.60
  -2  -8  10  104.29   10.80
  -2   8   9  288.27   20.00
   2   8  -9  275.97   19.40
  -2  -8   9  304.67   18.30
   2  -8  -9  268.47   19.00
  -2  -8   9  289.37   18.40
  -2  -8   9  315.17   20.20
  -2   8   8  611.14   33.90
   2   8  -8  625.04   33.90
   2  -8  -8  648.84   34.00
  -2  -8   8  642.94   33.30
   2  -8  -8  630.14   29.50
  -2  -8   8  609.84   34.10
   2  -8  -8  620.84   29.60
  -2  -8   8  690.83   33.90
  -2   8   7   20.60    5.70
   2   8  -7   15.70    5.40
  -2  -8   7   10.50    4.60
  -2  -8   7   17.90    5.40
   2  -8  -7   11.20    2.90
   2  -8  -7   11.00    2.90
  -2  -8   7   13.70    4.90
   2  -8  -7   17.60    5.00
  -2   8   6 1042.40   51.09
   2   8  -6 1061.69   50.79
   2  -8  -6 1051.99   48.60
  -2  -8   6 1080.99   51.19
  -2  -8   6 1076.69   51.49
  -2  -8   6  995.70   50.69
   2  -8  -6 1047.40   50.89
  -2   8   5   90.59    8.80
   2   8  -5   92.79    8.30
   2  -8  -5   89.49    7.10
  -2  -8   5   79.49   10.50
  -2  -8   5   87.39   11.70
  -2   8   4 2782.32  127.89
   2   8  -4 2845.62  127.39
   2  -8  -4 2991.00  128.09
  -2  -8   4 2643.64  128.09
  -2  -8   4 2856.11  127.29
   2  -8  -4 2881.21  126.89
   2   8  -3   33.90    4.60
  -2  -8   3   31.90    4.60
   2  -8  -3   47.70    5.90
   2  -8  -3   42.00    5.40
  -2  -8   3   40.10    6.20
   2   8  -2 2503.05  112.99
  -2   8   2 2452.85  113.79
  -2  -8   2 2640.54  112.99
  -2  -8   2 2517.95  114.59
   2  -8  -2 2540.65  113.99
   2  -8  -2 2506.95  113.89
   2   8  -1  857.11   41.90
  -2   8   1  888.81   43.40
   2  -8  -1  869.51   43.40
  -2  -8   1  945.01   44.00
   2  -8  -1  949.40   43.70
  -2  -8   1  940.31   42.00
  -2   8   0  474.05   25.20
  -2  -8   0  527.15   25.70
  -2  -8   0  490.85   23.50
   2  -8   0  492.35   25.40
   2  -8   0  458.95   24.80
  -2   8  -1  400.76   21.10
  -2   8  -1  356.06   21.00
  -2  -8  -1  442.86   21.60
   2  -8   1  376.56   20.80
  -2  -8  -1  383.96   19.30
   2  -8   1  382.36   21.20
  -2  -8  -1  410.66   19.40
  -2   8  -2 2319.97  103.49
  -2   8  -2 2416.36  104.19
  -2  -8  -2 2229.08  103.19
   2  -8   2 2229.08  103.19
   2  -8   2 2049.99  103.49
  -2  -8  -2 2441.16  101.79
  -2   8  -3 5249.08  226.98
  -2   8  -3 5155.48  227.38
   2   8   3 4896.01  225.28
   2  -8   3 5069.59  227.28
  -2  -8  -3 5228.58  225.18
  -2  -8  -3 5079.59  226.18
   2  -8   3 5077.19  226.78
   2   8   4 1216.58   54.79
  -2  -8  -4 1153.98   54.99
  -2  -8  -4 1237.28   54.59
   2  -8   4 1137.79   56.19
   2  -8   4 1155.28   56.09
  -2   8  -5  470.75   26.30
   2   8   5  476.45   25.10
   2  -8   5  493.15   26.60
  -2  -8  -5  514.85   24.90
  -2  -8  -5  496.65   25.00
   2   8   6 1285.07   60.69
  -2   8  -6 1315.07   62.09
   2  -8   6 1230.98   61.79
   2  -8   6 1294.37   61.69
  -2  -8  -6 1318.17   59.59
  -2  -8  -6 1311.17   60.49
  -2   8  -7   13.80    5.20
   2   8   7    4.30    3.70
   2  -8   7    8.80    4.60
  -2  -8  -7   11.90    3.10
   2  -8   7    3.40    4.70
  -2  -8  -7   14.70    4.60
  -2  -8  -7    6.40    2.70
   2   8   8  491.25   27.10
  -2   8  -8  506.55   28.40
  -2  -8  -8  504.65   27.00
  -2  -8  -8  483.05   23.60
   2  -8   8  499.75   28.40
   2  -8   8  478.15   26.90
  -2  -8  -8  474.65   23.80
   2   8   9   70.69    9.40
   2  -8   9   87.29    9.20
   2  -8   9   79.09   11.20
  -2  -8  -9   81.69    5.40
  -2  -8  -9   86.89    5.50
  -2  -8  -9  104.99   11.10
   2   8  10  207.78   16.30
  -2   8 -10  208.88   17.20
   2  -8  10  216.68   17.30
  -2  -8 -10  209.38   15.90
   2  -8  10  194.88   15.30
   2  -8  10  234.38   15.60
   2   8  11   87.99   11.50
   2  -8  11  105.49   10.30
  -2  -8 -11  123.99   13.40
   2  -8  11   98.09   11.10
   2  -8  11  103.39   14.30
   2   8  12  285.47   20.70
   2  -8  12  277.07   21.50
   2  -8  12  268.77   18.30
   2  -8  12  268.77   17.90
   2   8  13   35.30    8.90
   2  -8  13   34.90    7.10
   2  -8  13   74.39   12.60
   2  -8  13   45.20    7.50
   2   8  14   39.10   10.10
   2  -8  14   46.40    7.20
   2  -8  14   33.50    6.60
   2  -8  14   30.10   10.20
   2   8  15   42.20   10.50
   2  -8  15   29.00    6.70
   2  -8  15   41.50    7.20
   2  -8  15   59.59   12.30
   2   8  16   95.89   14.20
   2  -8  16   61.09   14.80
   2  -8  16   78.49    8.50
  -2   9  16   18.50   16.40
  -2  -9  16   24.70   11.60
  -2  -9  16   17.50    5.80
  -2   9  15    5.10    8.50
  -2  -9  15   13.60    5.30
  -2  -9  15   11.60    6.10
  -2  -9  15   17.60   10.00
  -2   9  14    7.40    7.60
  -2  -9  14    3.30    4.80
  -2  -9  14   11.90    5.90
  -2  -9  14    6.60    8.50
  -2   9  13   -0.90    6.90
  -2  -9  13    7.00    5.00
  -2  -9  13   -0.80    6.50
  -2  -9  13   -1.50    4.90
  -2   9  12   -2.60    7.10
  -2  -9  12    2.10    5.00
  -2  -9  12   19.10    8.20
  -2  -9  12    1.90    5.20
  -2   9  11  101.09   13.80
  -2  -9  11   97.69   10.60
  -2  -9  11   96.99   11.70
   2  -9 -11  121.49   15.60
  -2  -9  11  101.39   13.20
   2   9 -10  246.68   18.20
  -2   9  10  226.08   18.10
  -2  -9  10  223.78   16.40
  -2  -9  10  233.18   18.40
  -2  -9  10  235.98   16.90
   2  -9 -10  236.38   17.90
   2   9  -9   -4.50    3.80
  -2   9   9   -4.60    4.40
   2  -9  -9    1.70    4.70
  -2  -9   9   -3.00    4.10
  -2  -9   9    5.00    5.90
   2  -9  -9    2.70    2.00
   2  -9  -9    5.70    1.80
  -2  -9   9   12.20    5.00
   2   9  -8   77.69   10.20
  -2   9   8   81.59   10.30
  -2  -9   8   67.89    9.40
   2  -9  -8   76.29    6.20
  -2  -9   8   76.89    9.70
   2  -9  -8  106.29   11.50
   2  -9  -8   62.79    5.90
  -2   9   7    1.30    4.00
   2   9  -7    3.20    3.90
   2  -9  -7    0.90    2.00
  -2  -9   7   -6.40    3.20
  -2  -9   7   -0.90    4.30
   2  -9  -7    4.10    4.00
  -2  -9   7    1.80    4.10
   2  -9  -7    2.60    2.70
  -2   9   6  409.86   23.00
   2   9  -6  404.16   22.60
  -2  -9   6  377.36   22.80
   2  -9  -6  391.16   20.70
  -2  -9   6  428.26   22.80
  -2  -9   6  362.56   22.80
   2  -9  -6  403.76   22.60
   2   9  -5    9.00    4.40
  -2   9   5   11.70    4.80
  -2  -9   5   16.90    4.80
  -2  -9   5   13.60    5.00
   2  -9  -5   15.40    3.80
   2  -9  -5   21.30    4.60
  -2  -9   5   22.60    5.60
   2   9  -4  139.79   10.30
   2  -9  -4  155.78   11.10
  -2  -9   4  144.29   11.70
   2  -9  -4  145.39   10.20
  -2  -9   4  141.49   10.40
   2   9  -3   31.60    5.00
  -2  -9   3   24.40    4.60
  -2  -9   3   26.80    5.80
   2  -9  -3   23.50    4.50
   2  -9  -3   18.50    4.60
   2   9  -2  100.59    7.40
   2  -9  -2   81.99    7.80
   2  -9  -2   87.39    8.20
  -2  -9   2   86.89    7.10
   2   9  -1  215.48   12.40
   2  -9  -1  216.58   13.70
  -2  -9   1  213.18   12.20
  -2  -9   1  212.18   14.20
   2  -9  -1  231.08   14.00
  -2  -9   0   58.29    7.50
   2  -9   0   51.69    6.60
  -2  -9   0   53.39    5.10
   2  -9   0   65.79    7.60
  -2   9  -1    7.70    3.60
   2  -9   1    4.80    3.20
  -2  -9  -1    8.00    4.20
   2  -9   1    5.30    3.80
  -2  -9  -1    7.60    2.30
  -2  -9  -1    4.50    2.30
  -2   9  -2   -0.30    2.40
  -2  -9  -2   -3.60    2.80
   2  -9   2   -0.20    2.80
   2  -9   2   -0.70    3.20
  -2  -9  -2   -0.90    1.70
  -2   9  -3  291.67   18.40
   2  -9   3  259.37   17.20
  -2  -9  -3  297.07   15.30
  -2  -9  -3  274.47   16.40
  -2   9  -4   -1.50    2.60
   2   9   4    4.00    2.80
   2  -9   4    4.90    4.10
  -2  -9  -4    4.50    2.60
  -2  -9  -4   -0.10    3.00
   2  -9   4   -0.40    3.80
  -2   9  -5  108.39   10.30
   2   9   5  113.19    9.20
  -2  -9  -5  119.69    8.90
  -2  -9  -5  123.49    9.10
   2  -9   5  125.89   11.00
   2  -9   5  114.99   10.30
   2   9   6  172.28   11.80
  -2   9  -6  156.18   12.60
   2  -9   6  165.88   13.00
  -2  -9  -6  165.28   11.40
  -2  -9  -6  167.68   11.00
   2  -9   6  137.89   12.50
   2   9   7   24.20    5.70
  -2   9  -7   33.90    6.80
  -2  -9  -7   34.10    5.00
  -2  -9  -7   40.80    5.20
   2  -9   7   33.80    6.60
   2  -9   7   36.70    7.30
  -2  -9  -7   44.60    6.60
   2   9   8   23.80    6.20
  -2   9  -8   15.90    6.10
  -2  -9  -8   20.50    3.80
  -2  -9  -8   23.60    4.00
  -2  -9  -8   22.60    5.40
   2  -9   8   22.20    7.00
   2  -9   8   40.40    6.90
  -2   9  -9    2.10    5.40
   2   9   9    7.20    4.60
  -2  -9  -9    0.00    4.60
  -2  -9  -9   15.60    2.80
  -2  -9  -9   10.40    2.70
   2  -9   9    9.80    5.10
   2  -9   9    5.70    5.50
  -2   9 -10    7.40    6.00
   2   9  10    1.90    5.20
   2  -9  10   -0.70    6.00
  -2  -9 -10    6.30    4.50
   2  -9  10    0.40    4.80
   2  -9  10    3.90    5.30
   2   9  11   66.39   10.20
  -2  -9 -11   64.69   10.10
   2  -9  11   70.79   15.10
   2  -9  11   69.59    9.80
   2  -9  11   74.79    9.50
   2   9  12   16.60    7.60
   2  -9  12    8.60    5.00
   2  -9  12   18.60    6.20
   2  -9  12    9.70    7.50
   2   9  13   16.10    7.70
   2  -9  13   13.70    5.10
   2  -9  13    0.10    4.80
   2  -9  13    2.40    7.30
   2   9  14   12.00    7.70
   2  -9  14   15.10    5.90
   2  -9  14   20.70    8.40
   2  -9  14   12.70    6.50
   2   9  15    5.70    7.40
   2  -9  15    3.20    6.70
   2  -9  15   -3.70    4.80
   2  -9  15    2.10    8.60
   2   9  16   58.39   13.00
   2  -9  16   32.60    7.30
   2  -9  16   21.20   11.10
  -2  10  16   24.70   10.80
  -2 -10  16   35.60   12.10
  -2 -10  16    4.70    6.10
  -2  10  15   25.60    9.20
  -2 -10  15   16.00   10.20
  -2 -10  15   27.30    6.90
  -2 -10  15    9.40    7.20
  -2  10  14   63.59   12.20
  -2 -10  14   53.69    9.40
  -2 -10  14   63.09   13.00
  -2 -10  14   47.00    9.80
  -2  10  13   73.19   12.50
  -2 -10  13   77.79   10.50
  -2 -10  13   60.49    9.60
  -2 -10  13   61.69   12.40
  -2  10  12   97.19   13.70
  -2 -10  12   72.79   10.40
  -2 -10  12   81.29   10.80
  -2 -10  12   76.09   12.30
  -2  10  11   27.50    8.20
  -2 -10  11   36.20    7.80
  -2 -10  11   36.80    7.30
  -2 -10  11   36.60   11.00
   2  10 -10   38.80    8.40
  -2  10  10   65.59   10.70
  -2 -10  10   51.99    8.60
  -2 -10  10   41.20    8.60
  -2 -10  10   55.69    9.80
   2 -10 -10   58.29    9.60
  -2  10   9    0.50    5.00
   2 -10  -9   -1.40    1.80
  -2 -10   9   12.60    5.50
  -2 -10   9    5.40    4.60
  -2 -10   9    4.30    5.30
   2 -10  -9    0.80    4.80
   2 -10  -9    0.20    1.90
  -2  10   8  208.98   15.80
   2  10  -8  205.98   15.70
  -2 -10   8  202.28   15.70
  -2 -10   8  202.68   14.90
   2 -10  -8  168.68   14.40
  -2 -10   8  214.28   15.70
   2 -10  -8  195.98   11.90
   2 -10  -8  193.48   11.80
  -2  10   7  103.29   11.40
   2  10  -7  103.39   10.50
   2 -10  -7  101.99    8.50
   2 -10  -7   98.49    8.20
  -2 -10   7  116.69   11.70
   2 -10  -7  108.39   10.50
  -2 -10   7  109.49   10.90
  -2 -10   7  104.39   10.80
  -2  10   6  435.06   25.00
   2  10  -6  417.66   24.40
  -2 -10   6  482.45   25.90
  -2 -10   6  440.76   25.40
   2 -10  -6  436.86   23.30
  -2 -10   6  418.66   24.50
   2 -10  -6  443.56   23.10
   2 -10  -6  436.76   24.60
   2  10  -5   83.89    8.40
  -2  10   5   74.49    9.20
   2 -10  -5   92.39    9.80
  -2 -10   5  107.89   11.20
  -2 -10   5   81.29    8.60
  -2 -10   5   97.99   10.70
   2 -10  -5   81.19    7.60
   2  10  -4 1861.21   83.59
   2 -10  -4 1844.22   83.99
   2 -10  -4 1840.52   83.49
  -2 -10   4 1863.11   83.59
  -2 -10   4 1811.62   84.89
  -2 -10   4 1650.73   84.39
   2  10  -3   41.60    5.70
  -2 -10   3   43.40    5.70
  -2 -10   3   37.00    6.90
   2 -10  -3   63.29    7.40
   2 -10  -3   51.49    6.80
   2  10  -2 4881.51  217.58
   2 -10  -2 4871.21  218.68
  -2 -10   2 5076.39  219.78
   2 -10  -2 4982.00  218.98
   2 -10  -2 4808.52  218.98
  -2 -10   2 4855.51  217.38
   2  10  -1  526.65   25.60
   2 -10  -1  491.15   26.70
   2 -10  -1  516.85   26.90
   2 -10  -1  507.65   27.00
  -2 -10   1  516.05   25.30
  -2 -10   1  491.75   27.40
  -2 -10   0  194.48   14.10
   2 -10   0  210.58   13.30
  -2 -10   0  201.28   11.70
  -2  10  -1    6.80    4.00
   2 -10   1   15.30    4.60
   2 -10   1   18.50    4.60
  -2 -10  -1   27.50    3.90
  -2 -10  -1    9.20    2.70
  -2 -10  -2  395.76   22.90
  -2 -10  -2  442.66   21.40
   2 -10   2  427.56   23.00
  -2 -10  -2  402.76   21.00
   2 -10   2  408.06   23.30
  -2  10  -3  470.35   25.60
  -2 -10  -3  470.55   25.30
   2 -10   3  435.16   25.90
  -2 -10  -3  484.55   23.90
   2 -10   3  507.85   25.80
  -2  10  -4  188.48   13.60
  -2 -10  -4  210.98   13.50
  -2 -10  -4  201.78   12.10
   2 -10   4  188.88   14.20
   2 -10   4  204.08   14.10
  -2  10  -5    9.60    3.60
   2  10   5   -0.30    2.80
   2 -10   5   -2.20    3.90
  -2 -10  -5    1.00    2.80
   2 -10   5    1.80    4.00
  -2 -10  -5    1.60    2.90
  -2  10  -6 1216.28   56.49
  -2 -10  -6 1143.39   53.99
   2 -10   6 1081.29   55.89
  -2 -10  -6 1142.49   56.09
   2 -10   6 1099.89   55.99
  -2 -10  -6 1176.48   54.19
  -2  10  -7  338.17   22.20
   2  10   7  341.47   20.90
   2 -10   7  343.17   22.60
  -2 -10  -7  365.96   19.80
  -2 -10  -7  361.96   20.70
  -2 -10  -7  391.16   20.00
   2 -10   7  394.36   22.70
   2  10   8  143.69   12.20
  -2  10  -8  149.29   13.20
  -2 -10  -8  131.79    9.60
  -2 -10  -8  144.39    9.80
   2 -10   8  150.28   12.70
  -2 -10  -8  138.49   11.90
   2 -10   8  162.08   13.90
  -2  10  -9    1.80    4.90
   2  10   9    3.60    4.60
  -2 -10  -9    3.60    2.40
   2 -10   9    7.30    6.20
   2 -10   9    6.10    5.10
  -2 -10  -9    5.30    2.80
  -2 -10  -9    0.90    4.10
   2  10  10  499.65   29.10
   2 -10  10  505.95   29.10
  -2 -10 -10  516.55   23.30
  -2 -10 -10  491.95   23.30
   2 -10  10  469.25   29.90
   2 -10  10  485.75   28.80
  -2 -10 -10  485.45   28.60
   2  10  11   15.50    6.90
   2 -10  11    4.30    5.40
   2 -10  11    0.60    4.90
  -2 -10 -11    5.90    6.20
   2 -10  11   10.40    6.50
   2  10  12  241.98   19.40
   2 -10  12  270.57   18.70
   2 -10  12  224.28   20.60
   2 -10  12  260.87   18.40
   2  10  13    8.90    6.40
   2 -10  13    4.10    5.10
   2 -10  13   14.00    8.50
   2 -10  13   12.00    5.90
   2  10  14   61.59   11.60
   2 -10  14   56.29   10.20
   2 -10  14   53.19   12.40
   2 -10  14   52.09    8.80
   2  10  15   -1.80    7.70
   2 -10  15    4.70    6.20
  -2  11  15    5.10    9.30
  -2 -11  15   11.20    6.20
  -2 -11  15   22.00   12.40
  -2  11  14  -12.20    6.80
  -2 -11  14  -11.40    6.60
  -2 -11  14    8.80    8.00
  -2 -11  14   -6.90    5.20
  -2  11  13    7.00    7.00
  -2 -11  13   -5.50    4.80
  -2 -11  13    6.30    7.90
  -2 -11  13    2.80    6.50
  -2  11  12    4.90    6.30
  -2 -11  12   -3.70    5.40
  -2 -11  12   -8.00    6.10
  -2 -11  12    8.10    6.60
  -2  11  11   35.40    9.80
  -2 -11  11   36.50    9.70
  -2 -11  11   54.09    9.20
  -2 -11  11   38.20    8.10
   2  11 -10    2.00    5.80
  -2  11  10    1.20    5.40
  -2 -11  10    7.40    5.50
   2 -11 -10    5.50    2.10
  -2 -11  10    4.00    5.40
   2 -11 -10    7.70    2.30
   2 -11 -10   -0.90    5.80
  -2 -11  10    8.10    6.50
  -2  11   9    9.40    6.10
   2  11  -9   26.10    6.90
   2 -11  -9   21.40    3.90
  -2 -11   9   19.80    6.90
  -2 -11   9   35.70    7.20
  -2 -11   9   22.60    7.10
   2 -11  -9   20.50    3.90
   2  11  -8   84.89   10.50
  -2  11   8  103.59   12.90
   2 -11  -8   94.09    8.30
   2 -11  -8   94.69    7.80
  -2 -11   8  103.49   12.70
   2 -11  -8  106.39   12.00
  -2 -11   8   78.19   10.70
  -2 -11   8  106.79   12.00
   2  11  -7    1.30    4.00
  -2  11   7   -1.40    4.50
   2 -11  -7   -1.30    3.30
   2 -11  -7    2.40    3.20
  -2 -11   7    0.00    5.30
   2 -11  -7    0.10    4.30
  -2 -11   7   -2.00    4.40
  -2 -11   7    1.60    4.60
   2  11  -6  161.48   12.20
  -2  11   6  130.09   12.10
  -2 -11   6  122.79   12.20
  -2 -11   6  128.69   11.70
   2 -11  -6  121.59   11.20
   2 -11  -6  136.59   10.40
   2 -11  -6  160.68   11.30
  -2 -11   6  162.18   13.60
   2  11  -5  244.28   15.60
   2 -11  -5  223.28   15.30
   2 -11  -5  218.68   14.60
  -2 -11   5  229.78   16.80
  -2 -11   5  245.08   15.50
  -2 -11   5  230.18   16.50
  -2 -11   4  149.19   11.30
  -2 -11   4  160.48   12.70
  -2 -11   4  140.89   12.70
   2 -11  -4  156.28   11.30
   2 -11  -4  134.99   11.20
   2  11  -3   50.99    6.40
  -2 -11   3   41.10    6.00
   2 -11  -3   37.60    6.10
  -2 -11   3   54.29    8.00
   2  11  -2  153.98   10.30
  -2 -11   2  138.39   11.90
   2 -11  -2  119.89   10.90
  -2 -11   2  152.88   10.20
   2 -11  -2  145.99   11.50
   2  11  -1   50.19    6.30
   2 -11  -1   51.29    7.10
  -2 -11   1   39.90    5.10
  -2 -11   1   35.80    6.90
   2 -11  -1   46.20    6.70
  -2 -11   0  219.48   15.20
  -2 -11   0  224.88   12.60
   2 -11   0  196.88   14.20
   2 -11   0  201.88   13.90
  -2 -11  -1   10.50    4.70
  -2 -11  -1   17.80    3.90
  -2 -11  -1   24.00    4.00
   2 -11   1   16.90    4.60
   2 -11   1   25.10    5.70
  -2  11  -2   16.20    4.50
   2 -11   2   16.60    4.60
   2 -11   2   18.30    5.20
  -2 -11  -2   17.60    3.60
  -2 -11  -2   24.30    4.20
  -2 -11  -2   13.90    5.00
  -2  11  -3   31.20    6.00
  -2 -11  -3   55.69    6.20
   2 -11   3   36.40    6.50
   2 -11   3   37.50    6.70
  -2 -11  -3   48.30    7.20
  -2  11  -4  155.88   12.10
  -2 -11  -4  140.29   13.20
  -2 -11  -4  158.88   10.40
   2 -11   4  150.48   12.40
   2 -11   4  128.99   12.20
   2  11   5  143.19   11.20
  -2  11  -5  157.28   12.90
  -2 -11  -5  160.88   11.20
  -2 -11  -5  142.19   11.70
   2 -11   5  169.18   13.40
  -2 -11  -5  164.58   12.10
   2 -11   5  152.68   13.00
   2  11   6  303.27   18.40
  -2  11  -6  298.17   19.90
  -2 -11  -6  325.97   18.30
   2 -11   6  300.47   19.90
   2 -11   6  261.47   19.50
  -2 -11  -6  306.67   18.10
  -2 -11  -6  323.37   18.40
  -2  11  -7   13.80    5.00
   2  11   7    5.20    4.20
   2 -11   7    9.10    5.70
  -2 -11  -7    5.90    3.80
  -2 -11  -7    6.70    3.90
  -2 -11  -7    4.30    3.80
   2 -11   7   12.90    5.90
   2  11   8   14.80    5.00
  -2  11  -8    9.50    5.10
  -2 -11  -8   13.30    4.00
   2 -11   8   16.10    5.70
  -2 -11  -8   18.50    5.60
  -2 -11  -8    8.90    3.90
   2 -11   8   12.20    6.90
  -2  11  -9   56.99   10.00
   2  11   9   49.99    8.50
  -2 -11  -9   74.09    9.60
  -2 -11  -9   62.49    6.00
   2 -11   9   63.19   10.00
   2 -11   9   76.29   10.50
  -2 -11  -9   58.89    6.20
   2  11  10   89.99   11.80
   2 -11  10   91.39   14.50
   2 -11  10   93.59   12.30
  -2 -11 -10   89.49    6.30
   2 -11  10  106.39   12.80
  -2 -11 -10   66.99   10.30
  -2 -11 -10   71.09    6.20
   2  11  11   12.30    6.40
   2 -11  11  -10.90    6.70
   2 -11  11    2.60    5.00
   2 -11  11   -2.60    5.10
  -2 -11 -11   17.10    6.60
   2  11  12   16.10    6.50
   2 -11  12   10.40    6.90
   2 -11  12    8.00    6.80
   2 -11  12    3.80    5.70
   2  11  13   13.90    7.40
   2 -11  13    1.40    7.70
   2 -11  13   -3.30    5.80
   2 -11  13    8.80    6.10
   2  11  14    4.60    7.60
   2 -11  14   17.20    7.10
   2 -11  14   12.20    8.10
   2 -11  14    2.30    8.00
   2  11  15    8.30    8.50
   2 -11  15   -6.00    6.00
   2 -11  15   18.50    9.40
  -2  12  15   -0.90    8.10
  -2 -12  15    0.60    9.00
  -2 -12  15    3.10    6.70
  -2  12  14  132.79   17.40
  -2 -12  14  126.09   14.20
  -2 -12  14  137.59   17.30
  -2  12  13   28.90    9.10
  -2 -12  13   40.90   11.30
  -2 -12  13   23.60    8.80
  -2 -12  13   10.30    7.00
  -2  12  12   10.00    7.40
  -2 -12  12    7.90    6.90
  -2 -12  12   20.50    7.70
  -2 -12  12   19.50    8.00
  -2 -12  11    1.80    5.40
  -2 -12  11   -0.90    5.30
  -2 -12  11   -0.90    5.90
  -2  12  10  360.66   24.30
  -2 -12  10  347.67   23.60
   2 -12 -10  297.97   22.60
   2 -12 -10  316.97   17.60
   2 -12 -10  370.26   18.00
  -2 -12  10  375.16   24.50
  -2  12   9   19.50    7.30
   2  12  -9   24.30    7.10
   2 -12  -9   23.10    7.10
   2 -12  -9   23.00    4.50
  -2 -12   9   17.80    6.70
  -2 -12   9   22.70    7.60
   2 -12  -9   29.80    5.20
  -2 -12   9   34.70    8.70
  -2  12   8  251.57   18.40
   2  12  -8  229.98   17.70
   2 -12  -8  259.07   15.50
   2 -12  -8  226.18   17.60
  -2 -12   8  219.28   17.30
  -2 -12   8  278.47   19.00
   2 -12  -8  245.18   15.00
  -2 -12   8  254.77   19.00
  -2  12   7   35.40    7.70
   2  12  -7   41.30    7.60
   2 -12  -7   50.29    6.70
  -2 -12   7   40.00    8.00
  -2 -12   7   56.09    8.60
  -2 -12   7   55.89    9.00
   2 -12  -7   40.40    6.20
   2 -12  -7   26.70    6.90
   2  12  -6  901.51   44.00
  -2 -12   6  796.22   44.70
  -2 -12   6  915.91   45.20
  -2 -12   6  865.31   43.60
   2 -12  -6  814.82   42.60
   2 -12  -6  836.22   43.60
   2 -12  -6  907.51   45.50
   2  12  -5    3.50    4.00
   2 -12  -5    4.10    3.80
   2 -12  -5   -0.30    3.60
  -2 -12   5   -0.60    3.90
  -2 -12   5   -0.70    5.20
  -2 -12   5   -1.50    4.20
   2  12  -4  584.14   30.20
  -2 -12   4  536.65   31.90
  -2 -12   4  582.84   30.00
   2 -12  -4  582.24   30.60
   2 -12  -4  584.14   30.60
  -2 -12   4  563.24   31.90
   2  12  -3   19.90    5.00
   2 -12  -3   14.10    4.40
  -2 -12   3    5.70    5.60
   2 -12  -3   15.60    4.30
  -2 -12   3   12.20    5.80
  -2 -12   3   12.80    6.10
   2  12  -2 1276.17   60.59
  -2 -12   2 1278.97   60.29
   2 -12  -2 1332.77   61.79
   2 -12  -2 1308.57   62.19
  -2 -12   2 1236.68   62.69
  -2 -12   2 1297.97   62.99
   2 -12  -2 1298.67   61.89
  -2 -12   1    0.80    4.70
   2 -12  -1    4.70    4.10
   2 -12  -1   -1.80    3.10
   2 -12  -1   -0.70    3.30
  -2 -12   1   -0.60    2.60
   2 -12   0 2194.58  101.19
  -2 -12   0 2219.88   99.49
   2 -12   0 2138.79  101.89
  -2 -12   0 2239.88  102.39
  -2 -12  -1  796.82   41.10
  -2 -12  -1  784.62   38.50
  -2 -12  -1  829.92   38.70
   2 -12   1  767.62   40.20
   2 -12   1  831.22   41.50
  -2  12  -2   29.50    5.70
   2 -12   2   12.50    5.00
  -2 -12  -2   20.50    4.30
  -2 -12  -2   15.30    3.70
   2 -12   2   14.70    4.80
  -2 -12  -2   24.50    6.50
  -2  12  -3  147.79   12.30
   2 -12   3  149.09   12.90
  -2 -12  -3  141.99   10.20
  -2 -12  -3  147.79   12.20
   2 -12   3  145.29   12.10
  -2 -12  -3  154.98   10.80
  -2  12  -4 2626.34  121.29
  -2 -12  -4 2678.73  120.89
  -2 -12  -4 2593.34  118.99
  -2 -12  -4 2727.63  120.99
   2 -12   4 2449.35  121.69
   2 -12   4 2758.12  121.39
  -2  12  -5  121.69   12.40
  -2 -12  -5  138.99   11.70
   2 -12   5  134.09   12.50
   2 -12   5  147.49   12.90
  -2 -12  -5  143.49   11.90
  -2 -12  -5  112.49    9.90
  -2  12  -6   52.69    8.60
   2  12   6   28.10    6.10
   2 -12   6   44.90    8.50
  -2 -12  -6   25.10    7.30
   2 -12   6   30.60    7.30
  -2 -12  -6   40.90    6.00
  -2 -12  -6   46.20    7.50
  -2  12  -7   32.20    7.50
   2  12   7   17.60    5.80
  -2 -12  -7   24.50    5.60
   2 -12   7   30.80    7.20
  -2 -12  -7   15.30    5.20
   2 -12   7   24.50    6.60
  -2  12  -8  393.46   25.00
   2  12   8  373.36   23.00
  -2 -12  -8  370.96   21.40
  -2 -12  -8  400.36   21.80
  -2 -12  -8  394.36   22.90
   2 -12   8  416.66   25.40
   2 -12   8  381.56   24.60
   2  12   9  138.29   12.90
   2 -12   9  122.19   14.40
   2 -12   9  130.19   15.20
  -2 -12  -9  130.19   10.10
   2 -12   9  177.28   14.90
  -2 -12  -9  151.78   10.30
  -2 -12  -9  162.68   13.50
   2  12  10  267.97   18.80
   2 -12  10  267.67   19.80
   2 -12  10  229.88   20.00
  -2 -12 -10  250.87   14.40
   2 -12  10  258.87   19.80
  -2 -12 -10  262.47   14.40
   2  12  11   22.10    7.40
   2 -12  11    5.40    6.70
   2 -12  11    1.40    7.50
  -2 -12 -11    8.50    5.90
   2 -12  11   22.80    7.80
   2  12  12   89.19   13.60
   2 -12  12   57.19   10.60
   2 -12  12   56.49   11.90
   2 -12  12   45.50    9.90
   2  12  13    2.80    6.90
   2 -12  13    9.70    8.00
   2 -12  13    8.40    6.80
   2  12  14  150.38   17.90
   2 -12  14  155.58   20.00
   2 -12  14  150.98   15.10
   2  12  15  -24.40    7.70
   2 -12  15    4.00    8.50
   2 -12  15  -11.10    6.80
  -2  13  15   21.20   10.40
  -2 -13  15   20.80    8.50
  -2 -13  15   37.10   12.10
  -2  13  14   -6.40    7.30
  -2 -13  14   13.50    8.30
  -2 -13  14    3.20    8.00
  -2  13  13    7.80    7.60
  -2 -13  13    7.50    7.30
  -2 -13  13   -3.40    6.50
  -2  13  12    4.60    7.20
  -2 -13  12    8.00    7.20
  -2 -13  12    9.50    8.30
  -2  13  11   -3.50    6.00
  -2 -13  11   -2.50    5.30
   2 -13 -11   -0.70    1.60
  -2 -13  11   12.90    7.20
  -2 -13  11   -0.10    6.40
   2 -13 -11    2.30    1.70
  -2  13  10   16.40    7.00
   2 -13 -10    8.60    3.70
  -2 -13  10   18.40    9.20
   2 -13 -10   12.10    3.50
  -2 -13  10   13.00    7.10
  -2 -13  10    6.40    6.70
  -2  13   9  114.89   13.70
   2  13  -9  129.29   14.40
  -2 -13   9  139.69   13.70
   2 -13  -9  123.99   10.00
   2 -13  -9  110.99    9.10
   2 -13  -9  119.39   13.50
  -2 -13   9  135.69   15.20
  -2 -13   9  103.99   13.90
  -2  13   8    0.90    5.10
   2  13  -8    2.50    5.20
   2 -13  -8    1.60    3.50
  -2 -13   8    2.20    6.60
   2 -13  -8   -3.50    5.20
  -2 -13   8   -1.80    5.10
   2  13  -7  326.77   21.50
   2 -13  -7  348.17   20.20
   2 -13  -7  320.97   21.50
   2 -13  -7  345.87   20.30
  -2 -13   7  345.87   22.50
  -2 -13   7  354.96   23.40
  -2 -13   7  334.37   21.60
   2  13  -6   22.00    6.00
  -2 -13   6   13.90    5.50
   2 -13  -6    8.50    5.80
   2 -13  -6    9.30    5.10
   2 -13  -6   16.10    5.20
  -2 -13   6   14.80    6.10
  -2 -13   6   21.30    7.10
   2  13  -5  635.54   33.20
   2 -13  -5  660.33   33.60
  -2 -13   5  555.44   34.50
   2 -13  -5  601.54   32.80
  -2 -13   5  611.94   32.90
   2 -13  -5  618.14   33.40
  -2 -13   5  680.93   35.40
   2  13  -4    1.00    3.20
  -2 -13   4   12.50    6.60
  -2 -13   4    5.00    5.70
  -2 -13   4   12.90    4.90
   2 -13  -4    6.10    4.60
   2 -13  -4   13.40    5.30
   2  13  -3   42.50    6.60
  -2 -13   3   34.40    6.20
   2 -13  -3   31.60    6.70
   2 -13  -3   38.20    6.60
  -2 -13   3   27.40    7.10
   2 -13  -3   38.00    7.10
  -2 -13   3   35.40    7.80
   2  13  -2    8.90    3.10
   2 -13  -2    1.60    4.00
   2 -13  -2    4.90    4.60
  -2 -13   2    1.40    4.70
   2 -13  -2    8.10    4.40
  -2 -13   2   -5.80    4.00
   2 -13  -1  204.68   15.00
   2 -13  -1  195.88   14.80
   2 -13  -1  228.48   15.90
  -2 -13   1  233.38   13.80
  -2 -13   1  229.28   16.30
  -2 -13   1  214.28   16.50
   2 -13   0   14.70    4.90
  -2 -13   0    9.70    5.50
  -2 -13   0    2.10    3.00
   2 -13   0    1.10    4.40
  -2 -13   0    3.90    5.20
  -2 -13  -1  197.28   15.00
   2 -13   1  194.88   13.90
  -2 -13  -1  172.78   14.40
  -2 -13  -1  189.48   12.30
   2 -13   1  176.38   14.40
  -2 -13  -1  197.68   12.40
  -2  13  -2   -6.30    3.40
  -2 -13  -2    0.30    2.90
   2 -13   2    0.10    4.80
  -2 -13  -2    3.60    4.90
  -2 -13  -2   -0.50    4.40
  -2 -13  -2    4.80    3.00
   2 -13   2   -4.00    3.50
  -2  13  -3   39.10    7.20
   2 -13   3   39.10    6.90
  -2 -13  -3   38.80    5.70
  -2 -13  -3   35.40    7.40
   2 -13   3   32.50    7.40
  -2 -13  -3   34.80    7.00
  -2 -13  -3   41.80    6.40
  -2  13  -4   10.60    5.20
  -2 -13  -4   13.70    5.40
   2 -13   4   15.50    5.80
  -2 -13  -4   11.50    4.40
   2 -13   4    6.10    5.80
  -2 -13  -4   15.00    5.80
  -2  13  -5  258.27   18.50
   2 -13   5  256.57   18.50
   2 -13   5  286.97   19.70
  -2 -13  -5  271.27   16.70
  -2 -13  -5  280.27   18.10
  -2 -13  -5  264.27   17.70
  -2  13  -6   10.30    5.70
  -2 -13  -6    0.50    3.40
   2 -13   6   12.30    6.50
   2 -13   6    8.20    5.90
  -2 -13  -6    9.10    4.60
  -2 -13  -6    5.80    4.70
  -2  13  -7  271.77   19.30
   2  13   7  239.18   17.40
   2 -13   7  240.98   18.70
  -2 -13  -7  278.47   17.10
  -2 -13  -7  258.87   16.90
   2 -13   7  288.67   20.20
  -2 -13  -7  279.97   17.50
  -2  13  -8    2.10    5.90
   2  13   8    7.30    5.30
   2 -13   8   10.10    6.40
   2 -13   8   12.90    6.80
  -2 -13  -8    4.70    3.80
  -2 -13  -8   16.40    5.00
   2  13   9   17.50    6.60
   2 -13   9   14.30    6.90
   2 -13   9   25.00    8.10
   2 -13   9   16.90    7.60
  -2 -13  -9   17.80    4.70
  -2 -13  -9   15.10    5.30
  -2 -13  -9   17.50    4.70
   2  13  10   11.60    6.60
  -2 -13 -10   15.50    6.20
   2 -13  10    4.30    6.30
   2 -13  10    9.20    6.80
  -2 -13 -10    7.10    3.40
   2 -13  10    9.60    7.20
  -2 -13 -10    9.90    3.70
   2  13  11   20.20    7.20
  -2 -13 -11   13.70    7.70
  -2 -13 -11   22.50    3.10
   2 -13  11   17.60    7.60
   2 -13  11   28.40    8.60
  -2 -13 -11   16.70    3.30
   2  13  12   -3.10    5.20
   2 -13  12   -8.00    5.20
   2 -13  12    8.20    6.20
   2  13  13   35.70    9.50
   2 -13  13   54.49   12.50
   2  13  14   27.60    9.00
   2 -13  14    1.60    6.70
  -2  14  14  128.59   17.10
  -2 -14  14   90.29   13.80
  -2 -14  14  108.59   16.30
  -2  14  13   -6.40    6.20
  -2 -14  13   -7.20    6.60
  -2 -14  13   12.00    8.30
  -2  14  12    4.90    7.20
  -2 -14  12   23.50    8.90
  -2 -14  12   19.20    8.20
  -2  14  11   26.40    8.20
  -2 -14  11   22.30    8.10
   2 -14 -11   25.10    4.00
  -2 -14  11   51.79   10.60
   2 -14 -11   33.00    4.30
  -2  14  10  357.66   24.40
  -2 -14  10  347.47   24.70
   2 -14 -10  333.87   19.30
   2 -14 -10  341.07   19.10
  -2 -14  10  360.26   24.70
  -2  14   9   31.90    8.30
   2 -14  -9   22.00    8.10
   2 -14  -9   21.70    5.90
  -2 -14   9    8.50    6.80
  -2 -14   9   25.40    7.40
  -2 -14   9   14.10    7.60
   2  14  -8  495.05   28.70
   2 -14  -8  405.86   27.30
  -2 -14   8  467.15   28.20
  -2 -14   8  494.25   30.00
   2 -14  -8  474.05   26.30
  -2 -14   8  488.55   29.30
   2 -14  -8  443.96   25.40
   2  14  -7   15.10    5.70
   2 -14  -7   17.60    5.50
   2 -14  -7   15.00    5.00
  -2 -14   7    6.60    5.40
   2 -14  -7   11.40    6.10
  -2 -14   7   13.40    6.60
  -2 -14   7    4.60    6.30
   2  14  -6  188.98   15.10
  -2 -14   6  192.28   17.10
   2 -14  -6  204.58   14.60
   2 -14  -6  176.28   14.40
   2 -14  -6  203.68   15.50
  -2 -14   6  199.68   15.50
   2  14  -5   29.00    6.70
  -2 -14   5   45.00    8.70
  -2 -14   5   32.80    8.40
   2 -14  -5   41.10    7.30
   2 -14  -5   35.10    7.80
   2 -14  -5   45.90    8.20
  -2 -14   5   24.60    6.70
   2  14  -4 1612.24   74.29
   2 -14  -4 1556.94   74.39
   2 -14  -4 1649.04   75.19
  -2 -14   4 1615.24   73.99
  -2 -14   4 1418.56   75.79
  -2 -14   4 1519.95   76.59
   2  14  -3   38.40    6.70
   2 -14  -3   30.30    7.30
  -2 -14   3   35.10    8.60
   2 -14  -3   48.00    8.20
   2 -14  -3   47.70    7.10
  -2 -14   3   34.80    8.10
  -2 -14   3   36.50    6.00
   2  14  -2  455.45   26.00
  -2 -14   2  495.85   29.10
   2 -14  -2  486.55   27.00
  -2 -14   2  505.45   26.00
   2 -14  -2  473.75   27.80
   2 -14  -2  499.45   27.40
  -2 -14   2  440.16   28.10
  -2 -14   1   22.00    5.90
   2 -14  -1   32.20    6.30
  -2 -14   1   26.60    7.70
  -2 -14   1   33.00    7.60
   2 -14  -1   32.10    6.80
   2 -14  -1   21.20    6.10
  -2 -14   0  476.95   26.40
  -2 -14   0  493.85   29.40
  -2 -14   0  536.35   30.10
   2 -14   0  530.45   28.50
   2 -14   0  517.85   29.40
  -2 -14  -1    0.80    5.00
   2 -14   1    0.80    4.60
   2 -14   1    3.40    4.00
  -2 -14  -1   -0.90    3.20
  -2 -14  -1   -2.70    2.90
  -2 -14  -1   11.30    4.80
  -2  14  -2  221.28   16.60
  -2 -14  -2  244.88   14.70
  -2 -14  -2  225.28   14.50
  -2 -14  -2  246.48   17.90
  -2 -14  -2  233.98   17.10
   2 -14   2  232.78   17.70
   2 -14   2  225.18   16.40
  -2  14  -3  219.98   16.70
  -2 -14  -3  258.47   17.60
  -2 -14  -3  230.08   17.30
   2 -14   3  243.08   18.20
   2 -14   3  241.28   16.90
  -2 -14  -3  246.08   15.00
  -2  14  -4  595.94   34.00
  -2 -14  -4  641.14   33.90
  -2 -14  -4  680.03   34.70
  -2 -14  -4  593.94   32.20
   2 -14   4  648.74   34.20
  -2 -14  -4  590.04   33.70
   2 -14   4  602.54   35.20
  -2  14  -5    4.40    5.10
  -2 -14  -5    1.40    3.60
  -2 -14  -5    3.20    4.40
  -2 -14  -5   -0.90    4.70
   2 -14   5    7.40    5.40
   2 -14   5   -0.80    4.60
  -2  14  -6   87.79   17.00
  -2 -14  -6   55.09    8.10
   2 -14   6   38.90    8.60
  -2 -14  -6   61.89    8.50
  -2 -14  -6   63.29    8.40
   2 -14   6   57.89    9.40
  -2  14  -7    7.00    6.30
  -2 -14  -7    2.20    4.20
   2 -14   7    4.40    6.50
  -2 -14  -7    4.60    4.30
  -2 -14  -7    1.10    4.40
   2 -14   7   10.50    6.40
   2  14   8  551.34   32.30
  -2 -14  -8  580.64   31.20
   2 -14   8  645.14   36.10
  -2 -14  -8  524.15   31.60
   2 -14   8  608.94   34.90
   2 -14   8  653.13   35.20
  -2 -14  -8  596.74   31.50
   2  14   9    4.00    5.00
  -2 -14  -9    3.20    5.40
   2 -14   9    8.60    7.10
   2 -14   9    0.00    6.50
   2 -14   9    8.70    7.70
  -2 -14  -9    0.90    3.40
  -2 -14  -9   -5.60    3.20
   2  14  10  125.69   12.70
  -2 -14 -10  105.39    9.50
  -2 -14 -10  117.49    9.80
   2 -14  10  121.29   14.60
   2 -14  10  153.78   17.30
  -2 -14 -10  136.69   14.20
   2  14  11   14.40    6.80
  -2 -14 -11   -0.10    2.70
   2 -14  11    0.20    6.20
  -2 -14 -11   -2.50    2.50
   2  14  12   77.69   12.40
   2 -14  12   65.09   12.40
   2 -14  12   87.39   14.30
   2  14  13   -4.40    6.40
   2 -14  13    4.10    7.70
   2 -14  13   12.50    8.10
   2  14  14   78.99   13.20
   2 -14  14   63.99   11.30
   2 -14  14   83.29   15.80
  -2  15  14   -0.70    7.90
  -2 -15  14    2.70    9.20
  -2 -15  14   20.30    8.20
  -2  15  13   -2.20    6.90
  -2 -15  13   -4.70    8.70
  -2 -15  13  -14.20    6.40
  -2  15  12   -4.00    5.80
  -2 -15  12    0.50    7.80
  -2 -15  12   15.60    7.60
  -2  15  11   13.20    7.40
   2 -15 -11    3.00    3.20
  -2 -15  11    4.90    7.10
   2 -15 -11    1.00    3.00
  -2 -15  11    9.80    7.70
  -2  15  10    6.20    8.00
  -2 -15  10   17.20    7.70
   2 -15 -10    9.90    5.00
  -2 -15  10   14.00    9.30
   2 -15 -10   13.70    6.90
  -2 -15   9   21.60    7.70
   2 -15  -9   28.80    5.90
   2 -15  -9   19.80    4.60
  -2 -15   9   16.00    7.50
   2  15  -8   19.90    6.80
  -2 -15   8   21.30    7.20
   2 -15  -8   33.20    6.20
   2 -15  -8   39.90    7.70
  -2 -15   8   32.00    9.60
   2 -15  -8   31.50    7.40
   2  15  -7   70.79   11.70
  -2 -15   7   56.89    9.90
  -2 -15   7   66.19   10.80
   2 -15  -7   77.29   10.20
   2 -15  -7   62.59    8.90
  -2 -15   7   65.39   11.70
   2  15  -6   25.80    6.70
   2 -15  -6   39.60    7.20
   2 -15  -6   27.70    7.10
  -2 -15   6   13.90    7.00
  -2 -15   6   23.10    6.70
   2 -15  -6   31.40    7.20
  -2 -15   6   15.70    8.20
   2  15  -5    1.50    3.80
   2 -15  -5    6.40    5.30
  -2 -15   5    8.70    6.50
   2 -15  -5    0.70    4.90
  -2 -15   5    4.80    5.00
  -2 -15   5   -1.10    5.20
   2 -15  -5   -4.80    4.30
   2  15  -4  169.48   13.70
  -2 -15   4  209.88   17.40
   2 -15  -4  180.88   15.80
   2 -15  -4  212.58   15.30
  -2 -15   4  159.88   13.80
  -2 -15   4  207.28   17.70
   2 -15  -4  198.18   15.70
   2 -15  -4  186.38   15.50
   2  15  -3    3.60    3.90
   2 -15  -3    4.90    4.40
   2 -15  -3    3.30    5.00
  -2 -15   3   -2.50    5.00
  -2 -15   3    2.90    4.30
   2 -15  -3   -2.40    4.60
  -2 -15   3   15.60    7.90
  -2 -15   2    7.10    4.10
  -2 -15   2    3.40    6.40
   2 -15  -2    3.90    4.50
   2 -15  -2    6.90    4.40
   2 -15  -2    6.10    5.10
  -2 -15   2    1.50    5.80
   2 -15  -1   13.90    5.20
   2 -15  -1   11.80    4.70
   2 -15  -1    5.20    5.10
  -2 -15   1   11.60    6.10
  -2 -15   1    3.50    6.10
  -2 -15   1    5.60    3.80
  -2 -15   0  145.99   14.40
   2 -15   0  149.88   14.20
  -2 -15   0  153.98   11.50
  -2 -15   0  156.98   14.80
   2 -15   0  168.18   13.30
  -2 -15  -1    4.60    5.30
   2 -15   1    5.10    4.40
   2 -15   1   -6.30    4.40
  -2 -15  -1   11.60    5.60
  -2 -15  -1   -1.90    3.40
  -2 -15  -2    7.50    4.20
  -2 -15  -2    3.30    4.80
  -2 -15  -2    4.40    5.70
   2 -15   2   10.60    5.40
   2 -15   2   11.20    6.90
  -2  15  -3   22.30    6.40
   2 -15   3   27.00    6.60
  -2 -15  -3   13.10    4.60
  -2 -15  -3   18.60    5.20
  -2 -15  -3   20.60    6.20
  -2 -15  -3   22.40    7.20
  -2  15  -4   41.10    8.30
  -2 -15  -4   58.89    7.90
   2 -15   4   51.89    9.40
  -2 -15  -4   60.29    7.50
  -2 -15  -4   52.59    9.60
   2 -15   4   64.49   10.90
  -2 -15  -4   47.00    8.80
  -2 -15  -5  214.08   15.10
   2 -15   5  233.68   18.60
   2 -15   5  233.48   17.50
  -2 -15  -5  253.47   17.70
  -2 -15  -5  226.18   16.80
  -2  15  -6  154.08   14.70
   2 -15   6  168.68   15.90
  -2 -15  -6  149.19   12.10
   2 -15   6  185.28   15.40
  -2 -15  -6  149.49   13.20
  -2 -15  -6  138.59   13.20
  -2  15  -7   30.40    8.60
  -2 -15  -7   44.30    7.30
   2 -15   7   45.10    9.90
  -2 -15  -7   44.00    7.70
   2 -15   7   32.80    8.60
  -2 -15  -7   42.80    7.60
  -2 -15  -8    7.60    4.70
  -2 -15  -8    1.10    4.80
   2 -15   8   21.80    8.90
  -2 -15  -8   11.70    5.20
  -2 -15  -9   17.70    5.10
   2 -15   9   14.90    7.10
   2 -15   9   28.20   10.40
  -2 -15  -9   16.70    6.50
  -2 -15  -9   22.40    5.60
   2  15  10   10.70    5.50
  -2 -15 -10    8.90    6.20
  -2 -15 -10   14.90    4.40
   2 -15  10   15.10    6.90
  -2 -15 -10   11.40    4.70
   2 -15  10   17.70    7.70
   2  15  11    3.40    5.80
   2 -15  11    6.20    7.20
   2 -15  11    5.30    7.40
  -2 -15 -11    3.80    3.20
  -2 -15 -11   -1.20    3.00
   2  15  12   17.70    7.40
   2 -15  12   14.60    9.30
   2 -15  12   26.00   10.00
   2  15  13   19.00    7.70
   2 -15  13    2.10    8.60
   2 -15  13   13.60    7.80
  -2  16  13   11.20    9.10
  -2 -16  13   11.70    7.80
  -2 -16  13    0.60    8.40
  -2  16  12   30.50    9.70
  -2 -16  12    7.70    7.90
  -2 -16  12   22.60    9.60
  -2 -16  11   24.80    8.70
   2 -16 -11   21.50    4.80
  -2 -16  11   26.40    9.30
   2 -16 -11   19.30    4.60
   2 -16 -10  143.69   11.90
  -2 -16  10  147.49   17.20
   2 -16 -10  150.28   12.20
  -2 -16  10  167.08   17.60
   2 -16  -9    4.50    4.70
   2 -16  -9    3.10    3.20
  -2 -16   9    2.20    7.70
  -2 -16   9   -1.30    6.20
   2 -16  -8  229.18   17.00
   2 -16  -8  289.87   20.30
  -2 -16   8  252.27   19.60
  -2 -16   8  286.77   36.90
   2 -16  -8  267.87   18.10
   2  16  -7   -6.00    5.00
  -2 -16   7  -11.80    5.20
  -2 -16   7    1.00    5.00
   2 -16  -7    2.40    5.20
   2 -16  -7   -3.50    5.10
   2 -16  -7   -2.30    4.00
   2  16  -6  431.16   26.20
  -2 -16   6  431.56   28.80
  -2 -16   6  445.36   26.40
   2 -16  -6  400.46   25.50
   2 -16  -6  437.96   26.40
   2  16  -5   22.50    6.40
  -2 -16   5   31.00    8.90
   2 -16  -5   29.60    6.90
   2 -16  -5   22.70    7.10
   2 -16  -5   20.20    7.00
  -2 -16   5   26.60    8.10
   2 -16  -5   24.40    7.50
  -2 -16   5   24.70    6.40
   2  16  -4  119.69   11.50
   2 -16  -4  123.39   12.10
   2 -16  -4  116.89   13.50
  -2 -16   4  110.49   11.10
  -2 -16   4  153.18   16.90
   2 -16  -4  119.89   12.90
  -2 -16   4  121.19   14.80
   2 -16  -4  115.49   12.10
   2  16  -3  123.59   11.60
   2 -16  -3  136.29   12.40
  -2 -16   3  129.69   15.30
  -2 -16   3  114.49   14.30
   2 -16  -3  116.09   12.70
  -2 -16   3  111.39   10.80
   2 -16  -3  115.69   12.10
   2 -16  -3  116.69   13.20
   2 -16  -2  275.77   19.10
  -2 -16   2  297.17   21.30
   2 -16  -2  276.77   20.30
   2 -16  -2  253.37   18.80
  -2 -16   2  292.47   21.60
  -2 -16   2  294.47   18.10
   2 -16  -1  186.28   15.30
   2 -16  -1  197.48   15.40
  -2 -16   1  197.98   13.90
  -2 -16   1  183.68   18.30
   2 -16  -1  207.58   17.00
  -2 -16   1  197.38   17.10
   2 -16   0   68.79    9.40
  -2 -16   0   84.39   12.50
   2 -16   0   74.59   13.20
  -2 -16   0   56.19   10.50
  -2 -16   0   67.19    8.30
  -2 -16   0   53.19    7.90
  -2 -16  -1   14.20    4.90
  -2 -16  -1   10.70    4.10
   2 -16   1   21.00    6.20
   2 -16   1   29.10    8.60
  -2 -16  -1   24.40    7.20
  -2 -16  -1   11.50    6.80
  -2 -16  -2  407.86   25.60
  -2 -16  -2  341.37   21.70
  -2 -16  -2  401.76   22.60
   2 -16   2  409.06   24.50
  -2 -16  -2  427.76   26.20
   2 -16   2  409.46   26.20
  -2  16  -3  717.53   40.00
  -2 -16  -3  700.93   37.20
  -2 -16  -3  779.72   37.50
  -2 -16  -3  737.83   40.20
  -2 -16  -3  702.83   39.80
   2 -16   3  731.53   39.60
   2 -16   3  778.82   41.90
   2 -16   4  350.46   22.90
  -2 -16  -4  310.27   22.60
  -2 -16  -4  326.47   20.20
  -2 -16  -4  360.06   21.00
  -2 -16  -4  374.26   23.30
   2 -16   4  375.86   24.90
  -2  16  -5  202.48   16.50
  -2 -16  -5  190.98   15.30
   2 -16   5  191.08   17.20
  -2 -16  -5  173.88   13.80
   2 -16   5  161.58   15.50
  -2 -16  -5  170.78   13.20
  -2 -16  -5  193.68   16.00
  -2  16  -6  250.77   19.50
  -2 -16  -6  225.88   16.20
  -2 -16  -6  216.68   17.60
  -2 -16  -6  250.27   18.50
   2 -16   6  283.27   19.90
   2 -16   7   26.90    9.80
  -2 -16  -7   18.10    5.90
  -2 -16  -7    5.90    5.10
   2 -16   7   10.90    6.80
  -2 -16  -7   17.00    5.80
   2 -16   8  171.88   18.10
  -2 -16  -8  160.68   13.50
  -2 -16  -8  177.68   13.80
  -2 -16  -8  130.99   13.20
   2 -16   8  199.98   17.30
  -2 -16  -9   -2.40    4.20
  -2 -16  -9    1.30    5.30
   2 -16   9    2.00    7.80
   2 -16   9   -2.20    6.60
  -2 -16  -9   10.00    4.80
   2 -16  10  189.98   17.90
  -2 -16 -10  165.98   12.90
  -2 -16 -10  161.18   15.90
   2 -16  10  173.38   18.60
  -2 -16 -10  140.89   12.30
   2 -16  11    7.00    7.40
  -2 -16 -11   10.60    4.30
   2 -16  11    2.90    8.20
   2  16  12   34.30    8.30
  -2 -16 -12   21.50    3.10
   2 -16  12   31.20   10.40
  -2 -16 -12   12.70    3.00
   2 -16  12   19.50    9.20
   2  16  13   -5.10    6.90
   2 -16  13   -8.70    7.60
   2 -16  13    2.80    8.70
  -2 -17  13    4.50    8.50
  -2 -17  13   19.50   14.60
   2 -17 -12   22.70    4.70
  -2 -17  12   30.00   10.70
   2 -17 -12   20.90    3.70
  -2 -17  12   31.10    9.70
  -2 -17  11    9.40    8.00
  -2 -17  11    9.50    9.20
   2 -17 -11   10.60    4.80
   2 -17 -11    9.40    4.30
   2 -17 -10    5.30    4.50
  -2 -17  10    3.50    8.00
   2 -17 -10   -0.80    4.30
  -2 -17  10    2.20    6.20
  -2 -17   9    4.50    7.30
  -2 -17   9    5.60    6.80
   2 -17  -9    4.40    6.10
   2 -17  -9    1.30    4.30
   2 -17  -8   20.30    7.00
  -2 -17   8   21.60    8.60
   2 -17  -8   10.90    5.50
  -2 -17   8   32.80   10.00
   2  17  -7    0.10    5.80
  -2 -17   7    4.10    6.60
  -2 -17   7    2.50    5.50
   2 -17  -7    8.80    6.20
   2 -17  -7    1.30    4.70
   2 -17  -7    3.20    5.40
   2  17  -6  117.09   13.90
  -2 -17   6  185.18   28.40
   2 -17  -6  120.79   13.10
  -2 -17   6  112.19   13.30
   2 -17  -6  132.79   13.40
   2 -17  -6  126.19   14.00
   2  17  -5    3.90    4.80
   2 -17  -5   -5.70    4.70
   2 -17  -5   -7.90    4.80
   2 -17  -5   -2.30    4.60
  -2 -17   5   -2.70    6.50
  -2 -17   5    2.40    4.80
   2  17  -4   91.29   11.30
   2 -17  -4   62.49    8.90
  -2 -17   4   57.99    8.50
  -2 -17   4   88.19   13.40
   2 -17  -4   54.09    9.40
   2 -17  -4   70.49   10.80
   2 -17  -4   72.19    9.90
   2  17  -3   -0.90    4.00
  -2 -17   3   -1.60    3.70
   2 -17  -3   -6.10    5.50
   2 -17  -3   -2.20    3.70
  -2 -17   3   11.90    7.90
  -2 -17   3    1.10    7.10
   2 -17  -3    4.80    4.70
  -2 -17   2   27.40    8.40
  -2 -17   2   35.50    8.70
   2 -17  -2   28.00    6.90
   2 -17  -2   50.59    9.50
   2 -17  -2   28.90    7.20
   2 -17  -2   24.00    8.90
  -2 -17   2   34.90    6.60
  -2 -17   1   14.40    7.20
   2 -17  -1   40.80    8.50
  -2 -17   1   36.90    6.90
   2 -17  -1   42.70    7.80
  -2 -17   1   41.10    9.60
   2 -17  -1   40.10    7.70
  -2 -17   0  135.89   11.50
  -2 -17   0  146.39   14.90
  -2 -17   0  170.48   15.90
   2 -17   0  155.88   15.10
   2 -17   0  124.79   12.80
  -2 -17   0  135.39   11.90
   2 -17   0  159.98   13.90
   2 -17   1    0.40    5.10
  -2 -17  -1    6.60    7.10
  -2 -17  -1   -3.60    3.00
  -2 -17  -1    5.60    4.20
  -2 -17  -1   -3.10    5.20
   2 -17   1    0.10    6.10
  -2 -17  -2   -2.40    6.80
  -2 -17  -2   -3.30    5.10
   2 -17   2    8.70    5.30
  -2 -17  -2    6.70    4.40
  -2 -17  -2    0.20    3.30
   2 -17   2    1.40    6.20
  -2 -17  -3    0.20    4.10
  -2 -17  -3   -8.60    5.30
   2 -17   3    8.40    5.80
  -2 -17  -3    7.10    4.20
   2 -17   3    8.80   10.30
  -2 -17  -3   -0.30    6.60
  -2  17  -4   23.40    7.00
   2 -17   4   40.40    8.40
  -2 -17  -4   33.40    8.80
  -2 -17  -4   21.00    5.60
  -2 -17  -4   28.20    7.50
  -2 -17  -4   16.30    5.40
   2 -17   5    8.30    5.60
  -2 -17  -5    8.20    4.60
  -2 -17  -5    1.00    5.60
  -2 -17  -5   -4.20    5.00
   2 -17   5   -2.10    6.40
  -2 -17  -5    5.80    4.50
   2 -17   6  118.09   16.20
  -2 -17  -6   89.79   12.00
  -2 -17  -6   83.19   10.50
   2 -17   6   83.99   11.80
  -2 -17  -6  110.39   11.20
  -2 -17  -6   91.79   11.80
  -2 -17  -7    7.10    5.20
   2 -17   7    3.30    6.80
  -2 -17  -7   -1.70    4.60
  -2 -17  -7   -1.80    4.80
   2 -17   7    5.90    7.60
   2 -17   8   34.10   10.10
  -2 -17  -8   33.10    7.50
  -2 -17  -8   22.90    7.00
   2 -17   8   35.10    9.80
  -2 -17  -8   30.60    7.60
   2 -17   9   10.00    7.90
   2 -17   9   14.90    7.40
  -2 -17  -9   22.90    7.50
  -2 -17  -9   16.70    5.70
  -2 -17  -9    4.00    5.40
  -2 -17 -10   18.90    6.00
   2 -17  10   43.40   10.10
  -2 -17 -10   21.40    5.90
   2 -17  10   27.90    9.80
   2 -17  11   34.10    9.70
   2 -17  11   20.50   10.00
  -2 -17 -11   10.10    4.80
  -2 -17 -11   16.40    4.80
   2 -17  12    7.70    9.30
   2 -17  12   10.20    9.00
  -2 -18  12  154.28   18.30
   2 -18 -12  158.28   10.80
  -2 -18  12  207.88   21.00
  -2 -18  11   -5.60    6.90
   2 -18 -11   -0.70    4.20
  -2 -18  11   10.70    9.00
   2 -18 -11    1.00    4.70
  -2 -18  10   26.20    8.80
   2 -18 -10   28.50    6.90
  -2 -18  10   30.30   10.90
   2 -18 -10   30.00    6.50
  -2 -18   9    1.70    6.30
   2 -18  -9   -2.00    5.50
   2 -18  -9    1.90    5.50
  -2 -18   9    9.50    7.70
   2 -18  -8  253.77   19.70
   2 -18  -8  310.37   21.50
  -2 -18   8  297.97   21.80
  -2 -18   8  317.67   25.30
  -2 -18   7    5.90    8.30
  -2 -18   7    4.80    5.70
   2 -18  -7   13.90    6.30
   2  18  -6  276.97   20.80
   2 -18  -6  287.57   21.20
  -2 -18   6  281.97   20.30
   2 -18  -6  327.67   22.40
   2 -18  -6  263.07   20.80
  -2 -18   6  296.87   24.70
   2 -18  -6  276.17   20.50
   2  18  -5    3.60    6.10
  -2 -18   5    5.20    7.10
   2 -18  -5   23.50    7.70
   2 -18  -5   11.20    5.90
   2 -18  -5   13.70    6.50
  -2 -18   5   -4.20    4.50
   2 -18  -5   14.60    6.40
   2  18  -4  314.97   21.10
   2 -18  -4  285.57   20.90
   2 -18  -4  271.37   21.90
  -2 -18   4  307.47   20.00
  -2 -18   4  331.47   24.80
   2 -18  -4  301.57   20.90
   2 -18  -4  313.57   22.50
   2 -18  -3   -3.60    4.90
  -2 -18   3    4.70    7.60
  -2 -18   3    4.50    5.20
   2 -18  -3    8.70    7.00
   2 -18  -3    1.10    6.60
  -2 -18   2  667.83   35.40
  -2 -18   2  695.73   40.20
   2 -18  -2  604.54   36.30
   2 -18  -2  659.63   39.10
   2 -18  -2  701.43   37.20
   2 -18  -2  663.13   38.70
   2 -18  -1    9.00    6.90
   2 -18  -1    4.80    7.60
   2 -18  -1   11.40    6.00
  -2 -18   1   12.60    4.70
  -2 -18   1   19.50    8.10
   2 -18  -1   14.20    5.50
  -2 -18   0   92.19   10.50
   2 -18   0  115.69   19.20
  -2 -18   0  106.59   20.60
  -2 -18   0   94.09   10.60
   2 -18   0   68.69   10.60
  -2 -18   0  117.69   15.10
   2 -18   0   84.79   13.20
   2 -18   0   93.69   11.60
  -2 -18  -1   43.80    7.50
  -2 -18  -1   57.79    8.20
  -2 -18  -1   49.80    9.30
  -2 -18  -1   56.29   10.90
   2 -18   1   47.00    8.70
   2 -18   1   47.00   10.10
   2 -18   2  368.76   27.50
  -2 -18  -2  359.76   22.20
  -2 -18  -2  388.16   26.20
  -2 -18  -2  392.16   22.50
  -2 -18  -2  376.66   26.50
   2 -18   2  395.86   24.70
  -2 -18  -3    1.30    5.60
  -2 -18  -3   11.10    4.60
   2 -18   3   16.50    6.20
  -2 -18  -3   27.20    6.00
  -2 -18  -3   16.30    7.50
  -2  18  -4  299.37   22.10
   2 -18   4  298.67   21.60
   2 -18   4  306.77   24.00
  -2 -18  -4  295.87   19.20
  -2 -18  -4  273.77   18.60
  -2 -18  -4  343.47   23.00
  -2 -18  -4  332.87   23.10
   2 -18   5   49.80   11.10
  -2 -18  -5   51.49    8.00
  -2 -18  -5   39.50    9.60
  -2 -18  -5   40.40    7.00
   2 -18   5   55.99   10.40
  -2 -18  -5   52.09   10.10
  -2 -18  -6  312.07   20.80
  -2 -18  -6  312.67   22.70
  -2 -18  -6  314.87   22.20
  -2 -18  -6  303.37   19.80
   2 -18   6  279.97   22.70
   2 -18   6  372.06   26.80
   2 -18   7    1.40    6.00
  -2 -18  -7   -2.40    4.60
  -2 -18  -7    3.70    5.20
  -2 -18  -7    6.50    7.20
  -2 -18  -7   -2.00    5.20
   2 -18   7   -9.80    6.80
  -2 -18  -8   40.90    8.20
  -2 -18  -8   47.60    9.50
   2 -18   8   47.10   10.30
  -2 -18  -8   57.49    9.70
   2 -18   8   36.80   10.60
  -2 -18  -9   21.00    7.10
  -2 -18  -9   16.40    6.20
   2 -18   9   15.80    8.00
   2 -18   9   25.50    9.70
  -2 -18  -9   14.70    6.90
   2 -18  10   72.99   13.40
   2 -18  10   87.09   14.50
  -2 -18 -10   53.59    9.00
  -2 -18 -10   57.09    8.70
   2 -18  11   28.10   11.20
  -2 -18 -11    7.30    4.60
   2 -18  11   20.30    9.10
   2 -18  12   15.10    9.10
   2 -18  12   27.10   11.00
  -2 -18 -12   32.50    6.20
  -2 -19  11   10.70    9.30
  -2 -19  11    8.70   10.10
   2 -19 -11    6.80    5.20
   2 -19 -10    2.30    5.80
   2 -19 -10    9.20    5.20
  -2 -19  10   17.30    8.70
  -2 -19  10   -2.40    9.20
   2 -19  -9   11.70    6.40
  -2 -19   9    5.30    6.60
  -2 -19   9    5.80    7.90
   2 -19  -8   12.90    7.20
   2 -19  -8   29.40    8.10
  -2 -19   8   30.50    8.30
  -2 -19   8   26.50   10.40
  -2 -19   7   -2.10    7.80
   2 -19  -7   18.80    7.30
   2 -19  -7    5.10    6.40
  -2 -19   7   18.70   10.00
   2 -19  -6   -2.10    5.80
   2 -19  -6    1.50    5.30
  -2 -19   6    8.20    5.60
  -2 -19   6    3.20    8.20
   2 -19  -6   -5.20    6.50
   2  19  -5   19.00    7.20
   2 -19  -5   17.30    6.50
   2 -19  -5   40.20    9.60
   2 -19  -5   41.10    8.90
   2 -19  -5   25.20    7.40
  -2 -19   5   32.60    9.60
  -2 -19   5   27.80    7.30
  -2 -19   4    7.40    8.00
   2 -19  -4    9.40    5.50
   2 -19  -4   16.10    7.80
  -2 -19   4    5.40    5.80
   2 -19  -4   32.30    8.20
   2 -19  -3    5.80    7.40
   2 -19  -3    9.60    5.80
  -2 -19   3    4.80    7.70
   2 -19  -3   20.70    6.60
  -2 -19   3   10.20    5.40
   2 -19  -2   12.80    5.60
   2 -19  -2    9.20    6.30
   2 -19  -2   11.60    7.90
  -2 -19   2   15.60    5.80
  -2 -19   2   17.10    8.90
   2 -19  -1    5.90    5.60
  -2 -19   1    9.70    7.70
  -2 -19   1    3.80    4.30
   2 -19  -1   15.60    8.30
   2 -19  -1  -12.00    4.40
   2 -19   0    2.80    5.20
  -2 -19   0    8.30    4.60
  -2 -19   0   12.30    4.80
   2 -19   0    6.00    5.10
  -2 -19  -1   48.30   11.10
   2 -19   1   48.10   11.50
  -2 -19  -1   41.30    7.20
   2 -19   1   37.30    8.20
  -2 -19  -1   45.50    7.50
  -2 -19  -2   -4.60    3.90
   2 -19   2   -1.80    7.60
   2 -19   2    6.90    5.80
  -2 -19  -2    4.30    7.30
  -2 -19  -2    9.60    4.60
  -2 -19  -3   -3.00    3.60
  -2 -19  -3    0.10    4.00
  -2 -19  -3   -3.80    6.30
   2 -19   3    0.90    7.40
   2 -19   3   -3.10    5.30
  -2 -19  -4    1.60    4.20
  -2 -19  -4    6.40    7.10
  -2 -19  -4    9.00    4.70
   2 -19   4    2.30    5.50
   2 -19   4   12.20    7.40
  -2 -19  -5   12.00    7.90
   2 -19   5   17.30    7.60
  -2 -19  -5   11.30    4.90
  -2 -19  -5   20.10    8.50
   2 -19   5   26.40    9.00
  -2 -19  -5   13.90    5.30
  -2 -19  -6    5.70    5.40
   2 -19   6    4.60    6.80
  -2 -19  -6   18.10    5.70
  -2 -19  -6    7.90    6.20
  -2 -19  -6    4.60    6.20
   2 -19   6   19.50    7.40
   2 -19   7   40.90   12.60
  -2 -19  -7   42.80    9.20
  -2 -19  -7   40.90    8.90
   2 -19   7   38.20    9.60
  -2 -19  -7   44.60    9.30
   2 -19   8    7.40    6.90
  -2 -19  -8   11.30    6.50
  -2 -19  -8   16.80    6.70
  -2 -19  -8    6.80    6.00
   2 -19   8    4.20    8.90
  -2 -19  -8    0.70    5.80
   2 -19   9   22.20   10.00
  -2 -19  -9   -5.50    6.30
  -2 -19  -9   -3.90    4.50
   2 -19   9  -14.70    6.60
  -2 -19 -10   21.50    7.30
  -2 -19 -10    4.20    5.70
   2 -19  10   25.20   10.00
   2 -19  10   13.30    9.50
   2 -19  11   24.70   11.10
  -2 -19 -11   14.10    6.00
  -2 -20  11  -13.90    9.40
  -2 -20  11   -3.60    8.70
   2 -20 -11   -5.20    4.50
   2 -20 -10    5.50    6.30
  -2 -20  10   18.90    8.70
  -2 -20  10    3.40   10.10
  -2 -20   9    5.30    7.00
   2 -20  -9    4.90    7.20
  -2 -20   9   23.40   10.10
   2 -20  -9    3.20    6.30
   2 -20  -8  171.28   16.80
  -2 -20   8  138.19   19.00
  -2 -20   8  147.29   16.90
   2 -20  -8  151.98   15.80
   2 -20  -7    1.90    5.40
   2 -20  -7    4.70    7.10
  -2 -20   7    6.50    9.30
  -2 -20   7   12.90    6.30
  -2 -20   6   97.69   15.90
   2 -20  -6  124.59   15.30
   2 -20  -6   93.59   15.40
  -2 -20   6  137.69   21.50
   2  20  -5   27.00    8.30
  -2 -20   5   12.60    6.40
   2 -20  -5   28.10    9.80
   2 -20  -5   27.40    7.80
  -2 -20   5   38.00   11.20
   2 -20  -4  403.56   26.40
   2 -20  -4  437.46   38.80
  -2 -20   4  443.06   30.40
  -2 -20   4  394.56   25.70
  -2 -20   3    5.10    5.60
   2 -20  -3   13.10    6.30
   2 -20  -3    7.60    6.00
   2 -20  -3   -5.90    6.70
  -2 -20   3    6.90    8.30
   2 -20  -2  482.75   29.90
  -2 -20   2  493.85   33.80
   2 -20  -2  490.05   30.20
  -2 -20   2  487.15   28.60
   2 -20  -2  523.95   33.40
   2 -20  -1   13.60    8.90
   2 -20  -1    5.50    5.60
  -2 -20   1   -2.10    4.20
  -2 -20   1    6.10    5.50
   2 -20  -1   -1.30    5.80
  -2 -20   1   13.00    9.40
   2 -20   0  305.17   21.20
  -2 -20   0  240.68   18.50
   2 -20   0  279.67   21.00
  -2 -20   0  302.47   19.50
   2 -20   0  302.97   24.60
  -2 -20   0  303.87   24.70
  -2 -20  -1   43.90    8.00
  -2 -20  -1   37.80    7.10
   2 -20   1   28.10   11.20
   2 -20   1   45.00    9.10
  -2 -20  -1   41.50   11.70
  -2 -20  -2  402.16   23.90
  -2 -20  -2  354.96   23.20
   2 -20   2  409.66   26.50
   2 -20   2  436.36   30.50
  -2 -20  -2  429.36   29.20
  -2 -20  -3    4.20    7.80
  -2 -20  -3    1.70    4.70
   2 -20   3    2.60    8.20
   2 -20   3    1.10    6.10
  -2 -20  -3    7.80    4.80
  -2 -20  -4   39.20    7.60
   2 -20   4   30.70    8.10
  -2 -20  -4   31.80    6.80
   2 -20   4   39.60   11.10
  -2 -20  -4   45.50   12.40
  -2 -20  -5    5.00    5.10
  -2 -20  -5   14.00    5.50
   2 -20   5    2.10    8.90
   2 -20   5   -2.50    5.00
   2 -20   6  238.18   22.80
   2 -20   6  246.58   20.30
  -2 -20  -6  208.08   19.80
  -2 -20  -6  233.08   22.00
  -2 -20  -6  258.27   17.90
   2 -20   7    3.00    6.30
  -2 -20  -7   -6.60    5.60
   2 -20   7    9.00    8.90
  -2 -20  -7    3.80    4.90
  -2 -20  -7    7.90    6.80
  -2 -20  -8   72.69   12.10
  -2 -20  -8   90.19   12.70
   2 -20   8   68.69   13.70
  -2 -20  -8   75.59   10.70
   2 -20   8   82.19   13.90
   2 -20   9    4.50   10.80
   2 -20   9    0.40    8.20
  -2 -20  -9    3.10    7.30
  -2 -20  -9    6.00    6.20
  -2 -20 -10   41.90    8.50
   2 -20  10   36.40   10.70
   2 -20  10   51.39   13.60
  -2 -21  10  -17.40    6.70
   2 -21 -10   -3.30    6.30
  -2 -21  10  -11.80   12.30
   2 -21 -10    1.90    8.20
   2 -21  -9   -1.10    7.20
   2 -21  -9    4.30    7.50
  -2 -21   9   -1.90    9.30
  -2 -21   9   -6.90    6.70
   2 -21  -8   -3.00    6.30
  -2 -21   8    7.80   10.10
  -2 -21   8    1.00    6.50
   2 -21  -8   -9.90    5.80
  -2 -21   7   14.20    7.00
   2 -21  -7   20.40    9.30
  -2 -21   7   23.70   10.50
   2 -21  -7   13.60    6.40
  -2 -21   6   11.00    9.70
   2 -21  -6    2.20    6.80
   2 -21  -6   -0.80    5.50
  -2 -21   6   13.80    7.20
   2 -21  -5   34.10    8.50
   2 -21  -5   31.40    9.20
  -2 -21   5   46.60   12.90
  -2 -21   5   33.50    8.80
  -2 -21   4    2.80    5.00
  -2 -21   4    1.70    8.50
   2 -21  -4    9.50    8.70
   2 -21  -3    3.50    7.50
  -2 -21   3    8.80    5.00
  -2 -21   3    7.30    9.30
   2 -21  -3    5.70    5.60
   2 -21  -2   -5.40    7.30
  -2 -21   2    6.10    7.30
   2 -21  -2   10.30    6.90
  -2 -21   2    9.00    4.90
  -2 -21   1   64.69   12.80
   2 -21  -1   73.09   13.90
  -2 -21   1   86.59   10.60
  -2 -21   1   90.49   11.20
   2 -21  -1   77.39   11.20
  -2 -21   0    3.20    4.70
  -2 -21   0    9.80    5.30
   2 -21   0   15.20    9.10
  -2 -21   0   13.30    9.00
   2 -21   0    6.60    6.70
  -2 -21  -1    0.30    4.70
  -2 -21  -1   11.30    5.40
  -2 -21  -1   -2.70    7.30
   2 -21   1  -10.70    7.40
  -2 -21  -2    5.60    5.20
  -2 -21  -2    1.20    8.10
   2 -21   2    1.70    6.60
   2 -21   2   -0.50    7.70
  -2 -21  -2    7.30    5.60
  -2 -21  -3   -0.30    4.80
  -2 -21  -3    0.00    6.80
   2 -21   3    8.90    5.90
   2 -21   3    6.70    9.80
  -2 -21  -3    3.80    5.00
   2 -21   4   -4.50    8.20
  -2 -21  -4    3.50    7.20
  -2 -21  -4   -4.60    4.10
   2 -21   4    1.40    6.50
  -2 -21  -4   10.10    5.20
  -2 -21  -5   21.10    9.00
  -2 -21  -5   13.70    5.70
   2 -21   5   -6.60    8.40
   2 -21   5    7.10    7.20
  -2 -21  -6    2.40    6.80
  -2 -21  -6   -3.30    4.60
  -2 -21  -6    6.00    6.30
   2 -21   6    0.10    6.00
   2 -21   6   -0.90    9.40
   2 -21   7   38.90   11.20
  -2 -21  -7   12.90    7.30
  -2 -21  -7   10.40    5.80
  -2 -21  -7  -12.80    6.50
   2 -21   7   -3.40    7.10
  -2 -21  -8   -8.40    5.10
   2 -21   8   10.00    8.40
   2 -21   8  -10.00    8.20
  -2 -21  -8   12.30    7.20
   2 -21   9    4.90    9.00
   2 -21   9   19.80   11.30
  -2 -21  -9   18.60    6.90
   2 -22  -9    8.00    7.90
  -2 -22   9   -1.70   11.80
  -2 -22   9   -6.80    7.70
   2 -22  -9    1.00    7.40
   2 -22  -8   29.60    9.10
  -2 -22   8   25.60    9.30
   2 -22  -8   23.70    9.20
  -2 -22   8   75.39   23.30
  -2 -22   7   22.40   11.50
   2 -22  -7   28.80    9.40
   2 -22  -7    3.90    7.20
  -2 -22   7    8.60    8.30
   2 -22  -6   65.49   11.30
  -2 -22   6  109.79   17.80
  -2 -22   6   63.09   11.20
   2 -22  -6   81.89   14.00
   2 -22  -5    3.50    5.90
  -2 -22   5   26.00   11.10
  -2 -22   5   19.40    7.80
   2 -22  -5    6.70    8.30
  -2 -22   4   49.10   10.20
   2 -22  -4   58.99   12.20
  -2 -22   4   64.29   14.40
   2 -22  -4   46.30   10.10
  -2 -22   3   17.90    9.90
  -2 -22   3    2.80    5.80
   2 -22  -3   -1.30    6.20
   2 -22  -3    4.70    8.30
   2 -22  -2  150.68   15.70
  -2 -22   2  156.78   14.80
  -2 -22   2  129.09   14.60
  -2 -22   2  194.88   20.60
   2 -22  -2  154.88   19.80
  -2 -22   1   33.30    7.90
   2 -22  -1   19.10    7.80
  -2 -22   1   26.40   10.90
   2 -22  -1   10.60    8.70
  -2 -22   1   20.70    6.90
  -2 -22   0   70.29   10.10
  -2 -22   0   39.40    9.90
   2 -22   0   62.39   13.80
   2 -22   0   62.99   11.40
  -2 -22   0   66.49   14.20
   2 -22   1   29.50   11.60
   2 -22   1   41.20    9.10
  -2 -22  -1   43.20   11.20
  -2 -22  -1   30.60    7.20
  -2 -22  -2  200.58   23.00
   2 -22   2  205.08   18.10
   2 -22   2  204.78   23.40
  -2 -22  -2  202.08   15.80
  -2 -22  -3   13.50    5.70
  -2 -22  -3   15.60    9.10
   2 -22   3    9.40    6.80
   2 -22   3   -8.30    9.00
  -2 -22  -4   31.30    7.40
   2 -22   4   28.40   12.30
  -2 -22  -4   31.30    7.20
   2 -22   4   37.40    8.70
  -2 -22  -4   41.00   10.30
  -2 -22  -5    1.10    8.30
   2 -22   5    3.00    8.90
   2 -22   5   -3.50    6.40
  -2 -22  -5   -5.30    4.10
  -2 -22  -5   -0.70    5.70
  -2 -22  -6   43.60    9.70
   2 -22   6   61.49   14.70
  -2 -22  -6   42.60    9.30
  -2 -22  -6   45.90    8.90
   2 -22   6   49.70   11.00
   2 -22   7    2.30   10.20
  -2 -22  -7    1.80    6.80
   2 -22   7   10.40    7.90
  -2 -22  -7   -1.70    4.70
   2 -22   8   22.70    9.80
  -2 -22  -8   38.00    9.40
  -2 -22  -8   32.80    8.00
   2 -23  -7   -6.30    6.30
  -2 -23   7   10.50   10.30
  -2 -23   7   -5.10    6.00
   2 -23  -7    1.30    8.50
  -2 -23   6  -10.00   12.70
   2 -23  -6   -0.10    6.90
  -2 -23   6  -10.10    6.80
   2 -23  -6    8.30    9.70
  -2 -23   5   12.90   10.80
  -2 -23   5    0.20    6.30
   2 -23  -5   -1.50    6.00
   2 -23  -5   13.70    9.70
  -2 -23   4    3.00   10.00
   2 -23  -4   12.70    9.30
   2 -23  -4   15.50    6.90
  -2 -23   4    5.80    5.50
  -2 -23   3    4.70    9.80
   2 -23  -3  -10.00    8.20
  -2 -23   3    4.80    9.60
   2 -23  -3   12.60    6.50
   2 -23  -2   40.20   12.30
   2 -23  -2   37.90    9.20
  -2 -23   2   44.50    8.60
  -2 -23   2   39.00   13.30
  -2 -23   1   24.30   11.10
  -2 -23   1   21.30    6.50
   2 -23  -1   12.80    9.80
  -2 -23   1   10.50    7.20
   2 -23  -1   14.70    7.10
  -2 -23   0    4.30    6.70
   2 -23   0   19.10   10.60
  -2 -23   0   23.50    6.40
   2 -23   0   11.80    7.40
  -2 -23   0   13.50   10.30
  -2 -23  -1    5.90    6.70
  -2 -23  -1    4.70    5.70
   2 -23   1    4.70    6.20
  -2 -23  -1   -8.30    8.00
   2 -23   1   -7.50    8.30
   2 -23   2   -4.00   10.00
  -2 -23  -2   14.60   10.20
  -2 -23  -2   -1.60    5.50
   2 -23   2    4.30    6.90
  -2 -23  -2    4.10    5.30
   2 -23   3   -2.70    8.90
  -2 -23  -3    1.50    5.00
  -2 -23  -3   -6.90    5.90
  -2 -23  -3    1.30    9.70
   2 -23   3    8.10    7.10
  -2 -23  -4    5.30    5.70
  -2 -23  -4  -16.10    6.20
  -2 -23  -4    1.60    8.30
   2 -23   4    0.70    7.10
   2 -23   5    2.70    6.90
  -2 -23  -5   -1.50    7.40
  -2 -23  -5    4.80    5.70
   2 -23   5    4.20   10.60
  -2 -23  -5   -8.70    6.70
  -2 -23  -6   28.20    7.50
  -2 -23  -6   14.90    9.50
   2 -23   6    7.10    8.00
   2 -23   7   10.80    9.00
   2 -23   7   -8.20    9.30
  -2 -23  -7    1.40    7.10
  -2 -23  -7   -1.20    6.00
   2 -24  -6   56.39   11.70
  -2 -24   6   60.99   10.60
  -2 -24   6   88.39   17.70
   2 -24  -6   77.49   16.10
   2 -24  -5   -5.50    8.90
  -2 -24   5    2.00   10.40
   2 -24  -5   14.60    6.90
  -2 -24   5   -0.30    6.80
   2 -24  -4  100.39   14.70
  -2 -24   4   84.89   12.90
   2 -24  -4  118.09   18.00
  -2 -24   4   84.99   24.90
  -2 -24   3   -4.10   10.40
   2 -24  -3   10.00    7.30
  -2 -24   3    6.10    6.70
   2 -24  -3   21.30   10.40
   2 -24  -2   63.19   15.20
   2 -24  -2   54.59   10.80
  -2 -24   2   39.00    8.80
  -2 -24   2   92.09   16.80
   2 -24  -1   48.60   13.80
   2 -24  -1   52.79   11.20
  -2 -24   1   43.60    9.40
  -2 -24   1   76.59   15.60
  -2 -24   0  219.28   17.10
   2 -24   0  173.68   17.80
  -2 -24   0  210.48   24.70
   2 -24   0  211.58   24.70
  -2 -24  -1   20.60    7.20
  -2 -24  -1   20.40   11.20
   2 -24   1   20.10   11.40
   2 -24   1   22.50    8.60
  -2 -24  -2   44.10   13.90
  -2 -24  -2   62.89   11.10
   2 -24   2   52.79   11.10
  -2 -24  -2   51.39    8.50
   2 -24   2   32.30   14.40
  -2 -24  -3   26.80   11.60
   2 -24   3   38.20   15.10
  -2 -24  -3   50.99    8.40
   2 -24   3   21.60    7.60
   2 -24   4   65.39   12.70
  -2 -24  -4   80.19   10.60
   2 -24   4   73.69   15.10
  -2 -24  -4   61.79   14.50
   2 -24   5    5.50   10.70
  -2 -24  -5    0.30    8.20
   2 -24   5    6.20    8.20
  -2 -24  -5   12.60    6.60
   2 -24   6   20.90    9.90
   2 -24   6   40.80   14.10
  -2 -24  -6   30.40    8.40
  -2 -24  -6   24.80   11.30
  -2 -25   4   12.70    7.20
   2 -25  -4  -10.10    6.80
  -2 -25   4   14.20   11.20
   2 -25  -4   -1.30   11.30
  -2 -25   3  -10.80    9.60
   2 -25  -3   25.90    8.10
  -2 -25   3   -1.80    6.20
   2 -25  -3  -18.70    9.20
   2 -25  -2    0.90    9.70
   2 -25  -2   -2.60    6.90
  -2 -25   2   -8.90   10.40
  -2 -25   2   -6.70    5.70
   2 -25  -1    3.00    7.40
  -2 -25   1    1.50   11.30
  -2 -25   1   -2.90    5.90
   2 -25  -1    5.90   12.60
   2 -25   0   23.40    8.50
  -2 -25   0   32.80    8.40
  -2 -25  -1   10.40    8.00
  -2 -25  -1    6.70   12.60
   2 -25   1  -15.90    7.00
   2 -25   1    4.90   10.90
   2 -25   2    1.90    7.50
   2 -25   2    0.20   11.20
  -2 -25  -2   12.50   10.80
   2 -25   3   -8.10    7.10
   2 -25   3   20.50   11.90
  -2 -25  -3  -20.10    8.50
   2 -25   4    2.30   11.00
   2 -25   4   -6.20    8.10
  -2 -25  -4  -17.80    9.50
  -2 -25  -4    4.10    6.10
  -3   0  17   20.40    9.70
  -3   0  15  -10.50    6.40
  -3   0  14  337.67   25.10
  -3   0  13    2.60    6.40
  -3   0  12   92.69   13.20
   3   0 -11   -0.70    4.90
  -3   0  11   -6.20    5.20
   3   0 -10  189.88   15.00
  -3   0  10  183.28   15.50
   3   0  -9    5.70    4.30
  -3   0   9    2.10    1.50
  -3   0   9   -0.20    1.30
  -3   0   9    6.20    4.60
  -3   0   8  666.73   35.40
   3   0  -8  703.43   35.50
  -3   0   8  682.33   31.40
  -3   0   7    2.40    3.90
  -3   0   7    0.70    1.60
   3   0  -7    0.40    3.10
   3   0  -6 1195.88   54.59
  -3   0   6 1213.88   54.69
  -3   0   6 1199.08   57.09
   3   0  -6 1248.48   57.19
   3   0  -5    1.40    2.80
   3   0  -5   -1.00    1.60
  -3   0   5   -0.80    1.50
  -3   0   5    0.40    2.80
   3   0  -4 7300.87  331.67
  -3   0   4 7893.71  331.87
   3   0  -4 7459.45  332.77
  -3   0   4 7639.44  332.97
  -3   0   3    2.60    1.90
   3   0  -3    3.90    2.20
  -3   0   3    0.40    2.20
   3   0  -3   -0.60    1.60
  -3   0   1   -2.10    1.40
   3   0  -1   -1.80    1.30
  -3   0   1   -1.10    1.80
   3   0  -1   -1.20    1.70
  -3   0  -1   -0.90    1.30
   3   0   1    2.50    2.10
   3   0   1   -0.80    1.30
  -3   0  -1    1.20    2.00
  -3   0  -2 2362.76  104.99
   3   0   2 2245.68  105.29
   3   0   2 2296.47  104.99
  -3   0  -2 2588.04  105.59
  -3   0  -3    1.20    1.80
   3   0   3   -1.00    1.80
  -3   0  -3   -0.30    1.70
   3   0   3   -0.30    1.50
  -3   0  -4 2061.19   92.79
  -3   0  -4 2111.19   93.49
   3   0   4 2027.30   93.39
   3   0   4 2126.29   92.89
  -3   0  -5   -0.60    2.00
  -3   0  -5    0.00    2.30
   3   0   5   -2.30    2.50
   3   0   5    1.00    1.70
   3   0   6  292.07   17.00
   3   0   6  313.67   15.30
  -3   0  -6  278.07   15.00
  -3   0  -6  293.37   16.80
  -3   0  -7   -0.60    1.80
   3   0   7   -3.00    3.40
   3   0   7    0.30    1.70
  -3   0  -7   -1.20    3.20
  -3   0  -8 1051.49   45.60
  -3   0  -8  995.20   48.60
   3   0   8  981.70   45.60
   3   0   8  922.61   48.40
  -3   0  -9   10.10    4.60
   3   0   9    2.10    2.20
   3   0   9   -4.70    4.50
  -3   0  -9   -1.90    2.20
   3   0  10  235.48   12.10
  -3   0 -10  236.68   16.80
   3   0  10  218.48   17.00
  -3   0 -11   -2.40    5.10
   3   0  11    1.10    1.40
   3   0  11    0.80    1.70
   3   0  11   -6.40    4.70
   3   0  12  639.24   35.20
  -3   0 -12  540.15   37.80
   3   0  13    3.10    5.60
   3   0  14  261.77   21.80
   3   0  15    6.30    8.50
   3   0  16   65.29   13.30
   3   0  17    4.40    9.40
  -3   1  17   -3.20    8.70
  -3  -1  17   20.70   10.20
  -3   1  16    5.70    9.00
  -3  -1  16    3.80    8.30
  -3   1  15   31.90   10.10
  -3  -1  15   29.30   11.00
  -3   1  14   10.90    8.90
  -3  -1  14    6.60    7.80
  -3   1  13   54.39   11.50
  -3  -1  13   58.09   11.20
  -3   1  12    1.40    7.00
  -3  -1  12    6.10    6.40
   3   1 -11   -1.40    5.40
  -3   1  11    4.80    6.10
   3  -1 -11    4.00    5.10
  -3  -1  11    0.60    5.30
  -3   1  10  184.58   15.70
   3   1 -10  209.98   15.80
  -3  -1  10  181.88   10.10
  -3  -1  10  193.78   10.30
   3  -1 -10  205.68   15.50
  -3  -1  10  205.48   16.10
  -3   1   9   -1.60    3.90
   3   1  -9   -2.80    4.20
   3  -1  -9    1.70    4.30
  -3  -1   9   -0.90    4.60
  -3  -1   9   -2.00    1.60
  -3  -1   9   -1.60    1.80
   3   1  -8  102.89   10.00
  -3   1   8  108.89   10.10
  -3   1   8  102.69    5.60
  -3   1   8  107.19    5.50
   3  -1  -8  119.69   10.00
  -3  -1   8   92.99    9.80
  -3  -1   8  101.89    6.70
  -3   1   7   15.70    5.00
  -3   1   7   16.60    2.30
   3   1  -7   22.40    5.40
   3  -1  -7   21.60    4.80
  -3  -1   7   21.80    3.20
  -3  -1   7   20.40    5.30
   3  -1  -7   18.30    2.50
  -3   1   6   50.39    6.70
   3   1  -6   46.70    4.50
  -3   1   6   47.80    3.90
   3   1  -6   41.20    6.10
   3  -1  -6   49.40    6.50
  -3  -1   6   35.20    5.90
  -3  -1   6   50.89    4.60
   3  -1  -6   51.69    3.90
  -3   1   5   16.70    2.50
  -3   1   5   12.70    3.70
   3   1  -5   15.90    4.10
   3   1  -5   14.70    2.80
  -3  -1   5   19.90    3.00
   3  -1  -5   19.20    2.50
  -3  -1   5   19.00    4.30
   3  -1  -5   28.90    4.50
   3   1  -4    6.80    2.30
   3   1  -4    5.90    2.80
  -3   1   4    4.10    2.90
  -3   1   4    8.60    2.20
   3  -1  -4   10.20    3.10
   3  -1  -4    8.00    2.00
  -3  -1   4    3.90    2.80
  -3  -1   4   11.30    2.50
  -3   1   3 3482.25  156.18
   3   1  -3 3542.45  156.58
   3   1  -3 3574.74  156.28
  -3   1   3 3514.15  156.88
   3  -1  -3 3441.96  156.78
   3  -1  -3 3702.33  156.28
  -3  -1   3 3587.74  156.68
  -3  -1   3 3504.65  156.28
   3   1  -2  335.67   16.60
   3   1  -2  353.76   16.90
  -3   1   2  322.47   16.90
  -3   1   2  339.57   16.90
  -3  -1   2  348.27   17.00
   3  -1  -2  394.06   17.20
  -3  -1   2  330.17   16.60
   3  -1  -2  328.37   16.80
  -3  -1   1 5544.85  242.68
  -3   1   0  437.36   22.40
   3   1   0  504.55   22.60
   3   1   0  454.05   21.20
   3  -1   0  451.65   22.10
   3  -1   0  523.85   22.60
  -3  -1   0  457.15   22.50
  -3   1  -1 1374.86   59.39
   3   1   1 1350.86   59.79
  -3   1  -1 1302.77   59.69
   3   1   1 1333.07   58.59
  -3  -1  -1 1316.97   58.59
   3  -1   1 1353.16   59.79
  -3  -1  -1 1366.66   59.89
   3  -1   1 1209.88   59.19
  -3   1  -2   10.90    2.70
   3   1   2    9.40    2.00
   3   1   2   17.20    2.90
  -3   1  -2   16.40    3.30
  -3  -1  -2   14.70    2.10
  -3  -1  -2   15.50    2.90
   3  -1   2   11.80    2.70
   3  -1   2   17.50    3.00
  -3   1  -3  182.98    9.90
  -3   1  -3  179.08   10.10
   3   1   3  166.08    9.60
   3   1   3  167.28    9.70
   3  -1   3  168.88    9.80
   3  -1   3  169.98   10.10
  -3  -1  -3  183.78    9.70
  -3  -1  -3  172.58    9.70
  -3   1  -4  264.87   14.20
   3   1   4  240.18   13.70
  -3   1  -4  250.27   13.50
   3   1   4  253.17   13.30
  -3  -1  -4  265.07   13.30
   3  -1   4  238.18   13.40
   3  -1   4  268.67   14.30
  -3  -1  -4  267.47   13.90
  -3   1  -5  297.17   16.50
   3   1   5  289.07   16.20
  -3   1  -5  278.87   15.20
   3   1   5  284.17   15.00
   3  -1   5  278.47   16.30
  -3  -1  -5  296.67   16.20
   3  -1   5  326.37   15.50
  -3  -1  -5  307.97   15.00
  -3   1  -6   45.40    4.80
   3   1   6   41.40    4.20
   3   1   6   43.70    6.10
  -3   1  -6   63.39    7.10
  -3  -1  -6   47.00    4.20
   3  -1   6   38.50    5.80
   3  -1   6   46.10    4.70
  -3  -1  -6   41.90    5.50
  -3   1  -7  365.26   18.90
  -3   1  -7  358.26   21.00
   3   1   7  379.06   18.40
   3   1   7  390.16   21.20
   3  -1   7  377.36   19.00
  -3  -1  -7  369.76   22.20
  -3  -1  -7  363.96   18.30
   3  -1   7  387.46   21.40
  -3   1  -8   -0.20    3.30
   3   1   8   -1.10    3.80
   3   1   8    3.20    2.10
  -3   1  -8    0.00    2.50
  -3  -1  -8    0.50    3.40
   3  -1   8    3.00    2.40
   3  -1   8    2.90    4.20
  -3  -1  -8   -1.20    1.70
   3   1   9  981.00   49.10
  -3   1  -9  937.01   45.70
  -3   1  -9 1003.60   49.50
   3   1   9  976.00   44.70
   3  -1   9 1042.20   45.90
  -3  -1  -9 1003.50   49.10
  -3  -1  -9  963.50   44.80
   3  -1   9 1004.00   49.60
   3   1  10    3.10    1.70
  -3   1 -10   14.80    5.10
   3   1  10    5.40    5.80
   3  -1  10    5.20    5.00
   3  -1  10    3.30    2.40
  -3  -1 -10    5.00    5.00
  -3   1 -11  206.58   16.60
   3   1  11  210.78   16.60
   3  -1  11  207.58   11.10
  -3  -1 -11  180.78   17.20
   3  -1  11  187.68   16.70
   3  -1  11  198.28   11.10
   3   1  12   32.80    9.50
   3  -1  12   27.70    3.00
   3  -1  12   30.20    3.00
  -3  -1 -12   26.00    8.30
   3  -1  12   35.50    9.00
   3   1  13   17.80    8.00
   3  -1  13   10.00    7.50
   3   1  14   14.60    7.60
   3  -1  14   11.00    7.80
   3   1  15   12.90    8.10
   3  -1  15    7.30    8.30
   3   1  16   15.20    9.70
   3  -1  16    7.10   10.00
   3   1  17    6.80    9.40
   3  -1  17   18.40    9.90
  -3   2  17    1.50    9.00
  -3  -2  17    3.90    9.10
  -3   2  16   39.00   11.60
  -3  -2  16   31.70   11.10
  -3   2  15   36.50   11.20
  -3  -2  15   14.80    8.50
  -3   2  14  227.68   20.60
  -3  -2  14  220.28   20.10
  -3   2  13   35.80    9.80
  -3  -2  13   30.40    8.90
  -3   2  12   46.00   10.10
  -3  -2  12   41.00    9.50
  -3  -2  12   45.60    3.30
  -3  -2  12   38.70    3.40
  -3   2  11  241.78   18.70
   3   2 -11  225.88   18.10
  -3  -2  11  239.08   12.50
  -3  -2  11  244.08   18.60
  -3  -2  11  241.58   12.80
   3  -2 -11  244.48   18.20
  -3   2  10  438.96   26.70
   3   2 -10  446.36   26.30
  -3  -2  10  444.76   21.70
  -3  -2  10  423.26   21.60
  -3  -2  10  443.76   26.60
   3  -2 -10  461.35   26.60
  -3   2   9  250.87   17.70
   3   2  -9  263.27   17.80
  -3  -2   9  285.97   18.50
  -3  -2   9  277.37   14.20
  -3  -2   9  262.67   14.20
   3  -2  -9  253.97   17.70
  -3   2   8  125.79   11.10
   3   2  -8   91.89    9.80
  -3  -2   8  106.99   10.50
   3  -2  -8  123.69   10.50
  -3  -2   8  111.99    7.60
   3   2  -7   16.60    4.50
  -3   2   7   18.00    5.00
  -3   2   7   16.90    1.90
  -3  -2   7   25.80    5.40
   3  -2  -7   16.40    4.80
   3  -2  -7   23.70    2.30
  -3  -2   7   15.20    3.10
   3   2  -6 3247.28  139.19
  -3   2   6 3041.40  137.79
   3   2  -6 3084.39  140.79
  -3   2   6 3121.19  141.29
  -3  -2   6 3157.78  139.09
   3  -2  -6 3204.08  137.79
  -3  -2   6 3136.89  140.89
   3  -2  -6 3082.59  140.79
  -3   2   5   18.10    4.00
   3   2  -5   18.40    3.10
   3   2  -5   13.90    3.70
  -3   2   5   13.90    2.10
   3  -2  -5   16.60    4.10
  -3  -2   5   10.50    3.40
   3  -2  -5   15.80    2.30
  -3  -2   5   12.40    2.90
   3   2  -4 3910.81  162.48
  -3   2   4 3577.04  163.18
  -3   2   4 3523.25  161.68
   3   2  -4 3610.94  162.88
   3  -2  -4 3789.32  163.38
  -3  -2   4 3603.14  162.38
   3  -2  -4 3587.54  161.78
  -3  -2   4 3802.82  163.08
   3   2  -3  971.30   45.10
  -3   2   3  940.31   45.50
   3   2  -3  982.50   45.10
  -3   2   3  998.70   44.70
  -3  -2   3  974.30   45.10
   3  -2  -3 1047.80   45.70
   3  -2  -3  967.20   44.70
  -3  -2   3 1002.90   45.20
   3   2  -2 6046.29  267.27
   3   2  -2 6317.07  266.77
  -3   2   2 5991.70  266.97
  -3  -2   2 6174.08  267.37
  -3  -2   2 5863.01  266.67
   3  -2  -2 6126.59  267.07
   3   2  -1 6980.80  317.37
  -3  -2   1 7547.84  317.47
   3  -2   0 4683.33  196.38
  -3  -2   0 4236.38  196.28
  -3   2  -1 1112.79   47.90
   3   2   1  976.30   47.50
   3   2   1 1042.60   46.20
  -3   2  -1 1102.79   47.60
   3  -2   1  977.10   47.70
   3  -2   1 1038.50   47.50
  -3  -2  -1 1074.39   46.40
  -3  -2  -1 1052.49   47.70
  -3   2  -2 1631.04   79.09
  -3   2  -2 1867.51   79.19
   3   2   2 1832.52   79.09
   3   2   2 1649.23   78.09
   3  -2   2 1776.22   79.29
   3  -2   2 1914.01   79.39
  -3  -2  -2 1783.42   78.19
  -3  -2  -2 1687.13   78.99
   3   2   3 1599.74   71.19
  -3   2  -3 1613.64   71.79
   3   2   3 1544.15   70.89
  -3   2  -3 1501.55   71.49
   3  -2   3 1652.33   71.69
  -3  -2  -3 1598.84   70.99
   3  -2   3 1554.74   71.79
  -3  -2  -3 1635.74   71.39
   3   2   4 1425.56   66.99
   3   2   4 1499.95   66.59
  -3   2  -4 1510.75   67.79
  -3   2  -4 1472.55   67.19
   3  -2   4 1504.95   67.79
   3  -2   4 1473.95   67.19
  -3  -2  -4 1508.85   66.79
  -3  -2  -4 1460.05   66.99
   3   2   5   35.90    3.90
   3   2   5   42.60    5.30
  -3   2  -5   37.40    5.40
  -3   2  -5   29.50    4.10
   3  -2   5   43.40    4.50
   3  -2   5   49.20    6.10
  -3  -2  -5   34.80    4.60
  -3  -2  -5   36.20    4.00
   3   2   6  403.96   19.50
   3   2   6  431.16   21.60
  -3   2  -6  331.87   20.10
  -3   2  -6  392.06   21.80
   3  -2   6  411.16   20.40
  -3  -2  -6  426.76   21.50
   3  -2   6  384.96   23.30
  -3  -2  -6  427.86   19.60
  -3   2  -7  151.18    9.40
  -3   2  -7  138.29   11.20
   3   2   7  135.89    8.00
   3   2   7  141.49   10.90
   3  -2   7  132.09   11.10
   3  -2   7  149.59    9.20
  -3  -2  -7  135.39    8.10
  -3   2  -8  313.07   16.80
   3   2   8  305.87   15.10
   3   2   8  289.97   18.60
  -3   2  -8  315.87   19.10
  -3  -2  -8  321.67   18.70
  -3  -2  -8  295.17   15.10
   3  -2   8  325.17   19.50
   3  -2   8  319.97   16.70
   3   2   9  250.87   17.50
  -3   2  -9  256.57   17.80
   3   2   9  251.47   12.60
   3  -2   9  265.47   18.00
   3  -2   9  255.37   14.60
  -3  -2  -9  289.97   12.90
  -3  -2  -9  255.57   17.40
   3   2  10  346.17   22.40
  -3   2 -10  384.86   23.20
  -3  -2 -10  358.96   22.30
   3  -2  10  350.46   18.80
   3  -2  10  360.26   23.20
   3   2  11  131.99   13.40
  -3   2 -11  118.89   12.90
   3  -2  11  134.89   13.90
   3  -2  11  130.49    8.80
   3   2  12  690.23   36.60
   3  -2  12  600.54   36.10
  -3  -2 -12  647.24   36.10
   3  -2  12  585.24   31.50
   3  -2  12  632.74   30.00
   3   2  13   21.50    9.30
   3  -2  13   19.50    8.00
   3  -2  13   15.50    2.30
   3   2  14  274.77   22.60
   3  -2  14  293.67   23.10
   3   2  15   -2.20    7.50
   3  -2  15   -2.60    8.00
   3   2  16   74.89   14.20
   3  -2  16   73.59   13.50
   3   2  17   22.50   10.30
   3  -2  17   28.10   11.20
  -3   3  17   20.80    8.80
  -3  -3  17   27.50   10.40
  -3   3  16   46.40   12.50
  -3  -3  16   48.00   11.40
  -3   3  15   15.30    7.40
  -3  -3  15   27.90    9.00
  -3   3  14   17.40    8.50
  -3  -3  14   28.30    9.20
  -3   3  13   -1.70    6.80
  -3  -3  13    2.20    6.40
  -3  -3  13   -0.60    1.60
  -3  -3  13    1.30    1.70
  -3   3  12   14.50    7.60
  -3  -3  12   18.70    3.50
  -3  -3  12   26.80    8.70
  -3  -3  12   25.30    3.70
   3   3 -11    3.90    5.70
  -3   3  11    2.00    5.40
  -3  -3  11    9.10    2.90
  -3  -3  11   14.20    6.40
   3  -3 -11    7.00    6.10
  -3  -3  11    5.90    2.80
  -3   3  10   52.49    9.50
   3   3 -10   53.59    9.10
   3  -3 -10   65.09    9.80
  -3  -3  10   58.29    6.10
  -3  -3  10   41.90    8.50
  -3  -3  10   58.59    5.80
  -3   3   9   13.10    5.30
   3   3  -9   16.70    5.50
  -3  -3   9   10.30    3.00
  -3  -3   9    6.70    4.90
   3  -3  -9    9.10    5.10
  -3  -3   9    5.20    2.90
  -3   3   8  184.78   13.70
   3   3  -8  180.48   13.30
  -3  -3   8  173.88   11.00
   3  -3  -8  186.08   13.60
  -3  -3   8  196.08   14.00
  -3   3   7  135.69    7.00
  -3   3   7  147.59   11.30
   3   3  -7  151.08   11.10
  -3  -3   7  145.39   11.50
  -3  -3   7  139.79    9.30
   3  -3  -7  143.79    7.10
   3  -3  -7  152.68   11.30
  -3   3   6   -1.40    1.30
   3   3  -6    3.70    3.70
  -3  -3   6   -2.90    3.10
   3  -3  -6   -0.20    1.40
  -3  -3   6    1.70    2.50
   3  -3  -6   -1.40    3.10
   3   3  -5  183.38   10.40
  -3   3   5  162.48   11.20
   3   3  -5  165.38   10.90
  -3   3   5  162.98    8.90
  -3  -3   5  168.78   11.10
   3  -3  -5  168.38    9.10
  -3  -3   5  166.08   10.10
   3  -3  -5  170.18   11.00
  -3   3   4  153.68    9.90
   3   3  -4  153.38    9.20
  -3   3   4  135.69    8.00
   3   3  -4  136.69    9.20
   3  -3  -4  148.59    8.20
   3  -3  -4  144.49    9.50
  -3  -3   4  140.29    9.00
  -3  -3   4  146.79    9.40
  -3   3   3  109.69    6.80
   3   3  -3  116.59    7.60
  -3   3   3  120.99    8.00
   3   3  -3  105.99    7.10
  -3  -3   3   96.49    7.30
  -3  -3   3  113.09    7.30
   3  -3  -3  109.79    7.80
   3  -3  -3  110.79    6.80
   3   3  -2  615.24   29.40
   3   3  -2  610.14   28.60
  -3   3   2  608.74   29.60
  -3   3   2  628.54   29.10
  -3  -3   2  634.34   29.60
  -3  -3   2  593.94   28.60
   3  -3  -2  651.83   29.10
   3  -3  -2  624.24   29.60
   3   3  -1   32.10    4.20
   3   3  -1   33.00    2.70
  -3   3   1   32.70    3.80
   3  -3  -1   36.00    4.10
  -3  -3   1   36.10    2.80
  -3  -3   1   25.20    3.70
   3  -3  -1   43.00    4.30
  -3   3   0 1095.69   47.20
   3   3   0  998.40   47.00
   3  -3   0  966.70   47.00
   3  -3   0 1043.90   47.10
  -3  -3   0 1037.30   47.10
   3   3   1   51.59    2.70
  -3   3  -1   44.30    5.00
   3   3   1   52.99    4.70
  -3   3  -1   58.99    4.70
  -3  -3  -1   51.19    2.70
   3  -3   1   54.39    4.80
  -3  -3  -1   50.59    4.80
   3  -3   1   50.89    4.90
  -3   3  -2    5.80    2.60
   3   3   2    2.70    1.30
   3   3   2    1.00    1.90
  -3   3  -2    2.70    2.20
   3  -3   2    3.20    2.30
  -3  -3  -2    3.80    2.10
  -3  -3  -2    1.90    1.20
   3  -3   2    3.20    2.30
   3   3   3   46.90    4.00
  -3   3  -3   46.70    4.90
   3   3   3   40.20    4.30
  -3   3  -3   34.90    4.60
   3  -3   3   53.29    5.00
  -3  -3  -3   39.50    3.80
  -3  -3  -3   45.60    4.30
   3  -3   3   30.80    4.60
  -3   3  -4   92.19    7.10
   3   3   4   89.39    5.90
  -3   3  -4   75.09    7.10
   3   3   4   78.89    6.30
   3  -3   4   86.89    7.40
  -3  -3  -4   86.69    6.40
   3  -3   4   85.39    6.70
  -3  -3  -4   92.99    6.30
  -3   3  -5   34.10    5.10
  -3   3  -5   27.60    4.30
   3   3   5   32.40    4.40
   3   3   5   27.90    3.50
  -3  -3  -5   30.70    3.70
  -3  -3  -5   30.70    4.20
   3  -3   5   36.80    5.60
   3  -3   5   36.40    4.70
   3   3   6  382.46   20.80
   3   3   6  396.06   19.00
  -3   3  -6  401.16   20.50
   3  -3   6  421.86   21.90
  -3  -3  -6  376.66   20.70
   3  -3   6  394.16   20.40
  -3  -3  -6  376.56   19.10
  -3   3  -7   21.20    4.30
  -3   3  -7   22.90    5.70
   3   3   7   20.00    2.80
  -3  -3  -7   19.70    3.00
  -3  -3  -7   12.50    5.00
   3  -3   7   23.10    4.20
   3  -3   7   10.30    4.50
  -3   3  -8  209.18   13.10
   3   3   8  196.58   10.60
   3   3   8  219.68   14.70
  -3   3  -8  215.18   15.10
   3  -3   8  224.18   12.80
   3  -3   8  241.18   15.60
  -3  -3  -8  191.38   14.10
  -3  -3  -8  210.68   10.80
   3   3   9  113.99    6.30
  -3   3  -9  131.89   12.20
   3   3   9  129.49   11.80
  -3  -3  -9  141.79    6.70
   3  -3   9  131.19   12.40
   3  -3   9  116.39    9.00
  -3  -3  -9  136.89   11.40
  -3   3 -10  777.12   40.80
   3   3  10  750.42   40.10
  -3  -3 -10  756.52   40.00
   3  -3  10  764.82   41.00
   3  -3  10  782.32   37.20
  -3   3 -11   94.99   11.60
   3   3  11  100.09   12.40
   3  -3  11  106.49   13.20
   3  -3  11  106.99    8.30
   3   3  12   19.50    7.80
   3  -3  12   21.70    3.90
   3  -3  12   21.80    7.80
   3  -3  12   12.00    3.70
  -3  -3 -12    7.30    7.10
   3  -3  13   16.10    3.30
   3  -3  13   22.10    3.60
   3  -3  13   27.80    8.40
   3   3  14   22.80    8.80
   3  -3  14   25.60    8.70
   3   3  15   14.20    8.10
   3  -3  15   38.10   11.20
   3   3  16   13.50    9.10
   3  -3  16   11.20    9.00
  -3   4  17    1.40    7.90
  -3  -4  17   -5.70    8.70
  -3   4  16  104.19   15.40
  -3  -4  16   86.09   15.40
  -3   4  15   31.60    9.40
  -3  -4  15   24.40    9.60
  -3   4  14   22.30    9.00
  -3  -4  14   31.40    3.40
  -3  -4  14   30.00    3.40
  -3  -4  14   40.40    9.70
  -3   4  13   21.20    8.10
  -3  -4  13   12.10    3.20
  -3  -4  13   12.60    3.30
  -3  -4  13   10.40    6.90
  -3   4  12  416.96   26.40
  -3  -4  12  403.16   26.20
  -3  -4  12  366.26   20.10
  -3  -4  12  377.76   20.10
   3   4 -11   77.99   10.60
  -3   4  11   79.19   11.20
  -3  -4  11   88.59   12.20
   3  -4 -11   99.99   12.80
  -3  -4  11   86.19    7.50
  -3  -4  11   82.49    7.40
   3   4 -10  420.26   25.00
  -3   4  10  393.36   25.00
  -3  -4  10  397.16   21.30
   3  -4 -10  403.66   25.00
  -3  -4  10  429.46   25.40
  -3  -4  10  402.26   21.40
   3   4  -9   44.70    7.50
  -3   4   9   22.50    6.30
  -3  -4   9   41.20    7.70
  -3  -4   9   30.50    4.80
  -3  -4   9   41.90    5.40
   3  -4  -9   44.40    8.10
   3   4  -8  626.24   31.80
  -3   4   8  588.84   31.90
  -3  -4   8  558.54   31.50
   3  -4  -8  601.54   31.60
  -3  -4   8  581.74   29.50
  -3  -4   8  612.44   29.60
   3   4  -7   -2.40    3.40
  -3   4   7    6.50    4.00
   3  -4  -7    0.60    3.50
  -3  -4   7   -3.20    3.20
  -3  -4   7   -2.30    2.50
   3  -4  -7    2.30    1.30
  -3   4   6  562.64   27.10
  -3   4   6  594.44   30.80
   3   4  -6  638.34   30.30
  -3  -4   6  552.84   30.20
  -3  -4   6  603.64   29.20
   3  -4  -6  595.54   27.40
   3   4  -5  324.27   17.50
   3   4  -5  324.67   17.90
  -3   4   5  334.67   18.40
  -3   4   5  345.27   16.20
  -3  -4   5  302.47   17.40
  -3  -4   5  316.07   18.00
   3  -4  -5  345.77   16.30
   3  -4  -5  314.37   18.10
  -3   4   4 1615.84   72.19
   3   4  -4 1585.34   73.09
  -3   4   4 1549.45   73.69
   3   4  -4 1646.74   73.39
  -3  -4   4 1641.24   73.39
   3  -4  -4 1610.34   72.19
   3  -4  -4 1607.24   73.69
  -3  -4   4 1632.24   73.19
  -3   4   3 1949.30   85.19
  -3   4   3 1917.51   86.19
   3   4  -3 1847.12   85.19
   3   4  -3 1935.71   85.99
  -3  -4   3 1754.62   85.19
  -3  -4   3 1959.80   86.09
   3  -4  -3 1918.81   85.19
   3  -4  -3 1962.40   86.19
   3   4  -2  781.72   34.80
  -3   4   2  758.92   36.00
  -3   4   2  768.72   35.40
  -3  -4   2  746.33   34.70
   3  -4  -2  746.33   35.80
  -3  -4   2  763.62   36.00
   3  -4  -2  749.33   35.40
  -3   4   1  521.75   24.50
   3   4  -1  496.25   22.90
  -3  -4   1  547.15   23.00
  -3  -4   1  512.95   24.70
   3  -4  -1  472.45   24.20
   3  -4  -1  457.45   24.40
  -3   4   0 2573.14  119.69
   3   4   0 2595.54  119.59
  -3  -4   0 2902.31  117.59
   3  -4   0 2799.42  119.89
  -3  -4   0 2576.64  119.69
   3  -4   0 2675.43  119.79
  -3   4  -1  493.85   26.40
   3   4   1  538.75   26.40
  -3   4  -1  593.44   27.00
  -3  -4  -1  523.05   26.40
   3  -4   1  543.95   26.60
   3  -4   1  567.24   26.80
  -3  -4  -1  584.14   25.10
  -3   4  -2 2893.41  140.99
   3   4   2 3099.69  139.49
  -3   4  -2 3420.86  141.69
   3   4   2 3160.78  140.79
   3  -4   2 3296.07  141.39
  -3  -4  -2 3251.47  139.49
  -3  -4  -2 3036.80  140.79
   3  -4   2 3260.87  141.39
   3   4   3 2122.39   99.39
   3   4   3 2260.67   98.89
  -3   4  -3 2226.58  100.39
  -3   4  -3 2195.18  100.29
  -3  -4  -3 2312.97   99.69
   3  -4   3 2413.16  100.49
   3  -4   3 2121.79  100.19
  -3  -4  -3 2192.78   98.89
   3   4   4 1768.32   78.49
   3   4   4 1656.43   78.59
  -3   4  -4 1799.52   79.99
  -3   4  -4 1750.52   79.69
   3  -4   4 1703.63   79.49
  -3  -4  -4 1729.03   78.59
  -3  -4  -4 1858.61   78.79
   3  -4   4 1742.33   79.99
  -3   4  -5   51.59    6.40
   3   4   5   48.20    4.40
   3   4   5   45.00    5.30
  -3   4  -5   52.29    6.10
   3  -4   5   39.50    5.90
  -3  -4  -5   43.10    4.60
  -3  -4  -5   52.69    5.50
   3  -4   5   52.09    5.60
   3   4   6 1835.12   85.09
  -3   4  -6 1897.71   88.09
  -3   4  -6 2118.49   87.39
   3   4   6 1847.62   86.89
   3  -4   6 1904.31   88.09
  -3  -4  -6 1878.61   86.89
   3  -4   6 1849.31   86.79
  -3  -4  -6 1958.70   85.59
   3   4   7  108.39    7.00
  -3   4  -7  121.39   10.40
  -3   4  -7  126.19    9.40
   3  -4   7  127.09   10.80
  -3  -4  -7  126.79    9.60
  -3  -4  -7  130.89    7.50
   3  -4   7  107.79    8.80
  -3   4  -8 1257.67   59.59
   3   4   8 1280.57   60.89
   3   4   8 1180.28   56.79
  -3   4  -8 1326.57   61.89
   3  -4   8 1308.67   61.89
   3  -4   8 1307.77   59.59
  -3  -4  -8 1272.77   57.09
  -3  -4  -8 1292.17   60.69
  -3   4  -9  119.49   12.20
   3   4   9  167.48   12.80
  -3  -4  -9  120.59   11.10
   3  -4   9  127.69   12.30
   3  -4   9  128.89    9.90
   3   4  10  229.08   17.00
  -3   4 -10  304.17   27.30
   3  -4  10  215.08   14.10
  -3  -4 -10  217.28   16.80
   3  -4  10  250.07   18.30
  -3   4 -11    1.40    5.30
   3   4  11   12.00    6.20
   3  -4  11    7.80    3.20
  -3  -4 -11   15.30    9.60
   3  -4  11    8.00    6.10
   3   4  12  218.08   18.60
   3  -4  12  204.98   21.00
  -3  -4 -12  226.78   18.10
   3  -4  12  256.27   14.60
   3  -4  12  232.88   14.30
   3  -4  13    8.40    3.20
   3  -4  13    8.60    6.50
   3  -4  13    4.40    3.30
   3   4  14   64.79   11.70
   3  -4  14   68.99   12.60
   3  -4  14   69.19    6.40
   3  -4  14   68.69    6.00
   3   4  15   61.49   11.40
   3  -4  15   50.09   11.30
   3   4  16   76.69   13.90
   3  -4  16   47.70   13.70
  -3   5  17   23.40   10.70
  -3  -5  17   13.20   11.10
  -3   5  16   19.50   10.40
  -3  -5  16   30.60   11.90
  -3   5  15    0.00    8.10
  -3  -5  15   -2.20    7.80
  -3   5  14   -4.30    5.60
  -3  -5  14    7.90    7.20
  -3  -5  14   -1.10    2.90
  -3  -5  14    0.80    2.60
  -3   5  13   29.30    8.70
  -3  -5  13   36.20    5.30
  -3  -5  13   35.70   10.30
  -3  -5  13   44.30    5.70
  -3   5  12   10.30    6.50
  -3  -5  12    9.60    3.80
  -3  -5  12    4.80    3.80
  -3  -5  12    6.60    7.20
  -3   5  11    7.60    6.00
   3   5 -11    9.10    6.40
  -3  -5  11    6.80    3.80
  -3  -5  11    9.80    4.00
   3  -5 -11    6.10    6.10
  -3  -5  11   12.00    6.70
   3   5 -10    0.70    5.00
  -3   5  10    2.10    5.60
  -3  -5  10    5.10    3.90
  -3  -5  10    2.90    5.40
  -3  -5  10    0.90    3.50
   3  -5 -10    5.50    5.30
  -3   5   9   31.40    7.00
   3   5  -9   34.90    7.60
  -3  -5   9   28.70    5.20
  -3  -5   9   23.20    7.10
   3  -5  -9   32.40    7.20
  -3  -5   9   35.10    5.40
   3   5  -8  152.48   12.40
  -3   5   8  153.98   12.70
  -3  -5   8  145.89   10.80
   3  -5  -8  144.49   12.20
  -3  -5   8  144.79   10.70
  -3  -5   8  157.28   12.80
   3   5  -7    2.60    3.80
  -3   5   7   -0.40    3.60
   3  -5  -7    1.60    1.60
  -3  -5   7    6.40    3.40
  -3  -5   7    4.40    4.40
   3  -5  -7    8.80    4.50
   3   5  -6  286.17   17.00
  -3   5   6  259.97   16.90
  -3   5   6  249.97   13.90
  -3  -5   6  280.97   16.20
   3  -5  -6  295.57   17.20
   3  -5  -6  316.67   14.50
  -3   5   5   27.00    3.50
   3   5  -5   25.90    4.40
  -3   5   5   23.70    5.10
  -3  -5   5   26.40    4.70
   3  -5  -5   32.60    5.10
   3  -5  -5   33.40    3.80
  -3  -5   5   22.30    4.60
   3   5  -4    0.80    2.70
  -3   5   4   10.70    3.60
  -3   5   4    6.90    2.40
   3   5  -4    3.10    2.70
  -3  -5   4    5.40    2.90
   3  -5  -4    3.00    2.10
   3  -5  -4    7.30    3.40
  -3  -5   4    0.60    3.00
   3   5  -3  423.66   20.80
  -3   5   3  421.26   20.90
  -3   5   3  445.46   22.10
   3   5  -3  448.36   22.00
   3  -5  -3  417.16   20.80
   3  -5  -3  431.46   21.80
  -3  -5   3  388.56   20.70
  -3  -5   3  397.86   21.70
  -3   5   2   -0.60    2.20
   3   5  -2    2.70    2.70
   3  -5  -2    0.40    2.00
   3  -5  -2   -1.10    2.40
  -3  -5   2   -2.00    2.60
  -3  -5   2    3.90    1.90
  -3   5   1   26.40    4.00
   3   5  -1   24.80    2.60
   3   5  -1   27.90    4.10
  -3  -5   1   26.90    4.30
  -3  -5   1   30.80    2.90
   3  -5  -1   25.80    3.80
   3  -5  -1   20.50    3.50
   3   5   0   29.50    4.30
  -3   5   0   14.30    3.40
   3  -5   0    8.90    2.90
  -3  -5   0   15.90    1.60
   3  -5   0   14.60    3.20
  -3  -5   0   15.70    3.80
  -3   5  -1 1048.70   50.29
  -3   5  -1 1056.69   50.09
   3   5   1 1046.20   49.90
   3  -5   1 1008.20   49.99
   3  -5   1 1096.39   50.39
  -3  -5  -1 1096.19   47.90
  -3  -5  -1 1149.78   50.19
  -3  -5  -1 1144.69   47.90
  -3   5  -2   96.79    7.70
   3   5   2   87.09    5.20
  -3   5  -2   80.69    6.80
   3   5   2   80.99    6.60
  -3  -5  -2  101.09    7.10
   3  -5   2   88.89    7.20
   3  -5   2   86.09    7.30
  -3  -5  -2   88.39    5.20
   3   5   3   14.40    3.10
  -3   5  -3   14.50    3.60
  -3   5  -3    6.90    3.30
   3   5   3   13.60    2.50
   3  -5   3    9.80    3.40
  -3  -5  -3   14.10    2.40
  -3  -5  -3   14.30    3.10
   3  -5   3   14.00    3.70
  -3   5  -4   29.30    4.80
   3   5   4   36.00    4.20
   3   5   4   30.10    4.00
  -3   5  -4   37.10    5.20
   3  -5   4   26.70    5.00
   3  -5   4   30.70    4.70
  -3  -5  -4   33.70    4.00
  -3  -5  -4   30.10    4.10
   3   5   5 1003.60   48.00
  -3   5  -5 1051.39   49.60
  -3   5  -5  862.61   48.30
   3   5   5 1091.49   47.40
  -3  -5  -5 1057.59   48.10
  -3  -5  -5 1098.19   47.70
   3  -5   5 1050.99   48.90
   3   5   6   -1.20    2.00
  -3   5  -6    2.90    3.50
   3   5   6    1.60    3.60
  -3   5  -6    0.20    3.20
   3  -5   6    6.00    3.20
  -3  -5  -6   -1.60    2.00
   3  -5   6    5.60    4.40
  -3  -5  -6   -4.70    2.60
   3   5   7   19.20    2.90
  -3   5  -7   21.60    4.80
  -3   5  -7   19.00    5.50
  -3  -5  -7   15.00    4.00
   3  -5   7   16.40    5.20
  -3  -5  -7   18.10    3.10
   3  -5   7   22.60    4.80
   3   5   8   41.90    7.00
  -3   5  -8   41.30    7.40
  -3  -5  -8   45.50    4.10
   3  -5   8   52.29    6.50
  -3  -5  -8   44.70    6.80
   3  -5   8   38.00    7.30
   3   5   9   -4.50    3.80
  -3   5  -9    4.20    4.30
   3  -5   9    5.50    5.40
  -3  -5  -9    8.80    4.40
   3  -5   9    2.70    3.30
   3   5  10  119.89   12.70
  -3   5 -10  138.19   13.50
   3  -5  10  145.79   11.10
  -3  -5 -10  154.38   13.10
   3  -5  10  128.19   13.50
  -3   5 -11    3.30    6.00
   3   5  11   -2.40    5.20
  -3  -5 -11   -9.00    9.00
   3  -5  11    9.50    6.60
   3  -5  11    2.30    3.30
   3   5  12  108.09   13.30
   3  -5  12   97.39    8.80
   3  -5  12   85.29   15.20
   3  -5  12   98.29   11.90
  -3  -5 -12   75.39   10.70
   3  -5  13   -0.90    6.20
   3  -5  13    9.80    3.70
   3  -5  13   -2.80    3.00
   3   5  14   -3.90    6.50
   3  -5  14    6.80    7.80
   3  -5  14    8.00    3.90
   3  -5  14   -1.00    3.30
   3   5  15   32.60    9.90
   3  -5  15   29.70    4.80
   3  -5  15   40.90   11.80
   3  -5  15   31.40    4.00
   3   5  16   12.30    9.10
   3  -5  16   -6.60   12.70
  -3   6  16   79.29   14.50
  -3  -6  16  108.19   17.50
  -3   6  15    9.90    7.60
  -3  -6  15    5.00    8.60
  -3  -6  15   -0.50    3.30
  -3  -6  15    2.00    3.30
  -3   6  14   23.70    9.10
  -3  -6  14   14.90    8.60
  -3  -6  14   20.00    4.70
  -3  -6  14   16.70    4.70
  -3   6  13   20.50    7.70
  -3  -6  13   15.30    8.00
  -3  -6  13   28.00    5.10
  -3   6  12  653.23   39.60
  -3  -6  12  726.23   48.20
  -3  -6  12  762.62   41.90
  -3   6  11   42.30    8.90
   3   6 -11   39.30    9.10
   3  -6 -11   58.09    9.90
  -3  -6  11   54.39    8.50
  -3  -6  11   69.49   11.10
   3   6 -10  128.39   15.10
  -3   6  10  130.29   13.00
   3  -6 -10  142.59   16.00
  -3  -6  10  100.49   12.50
  -3  -6  10  116.69   10.40
   3   6  -9   30.70    6.70
  -3   6   9   30.70    7.20
  -3  -6   9   26.10    5.30
  -3  -6   9   33.30    5.70
   3  -6  -9   45.80    8.30
  -3  -6   9   32.00    7.30
  -3   6   8 1858.91   89.49
   3   6  -8 2035.20   89.69
   3  -6  -8 1835.72   84.39
  -3  -6   8 1936.11   87.99
   3  -6  -8 1997.50   84.49
  -3  -6   8 1880.31   89.49
   3  -6  -8 1922.31   89.59
  -3  -6   8 1841.22   87.99
  -3   6   7    8.60    4.50
   3   6  -7    1.40    3.70
  -3  -6   7   -0.40    3.70
   3  -6  -7    4.20    1.80
  -3  -6   7    2.90    3.70
   3  -6  -7   -0.70    3.80
  -3   6   6 1174.48   54.29
  -3   6   6 1175.78   57.19
   3  -6  -6 1212.18   57.29
  -3  -6   6 1212.88   57.09
  -3  -6   6 1221.58   56.69
   3  -6  -6 1193.48   54.49
  -3   6   5   60.29    5.30
  -3   6   5   52.19    8.20
   3   6  -5   66.59    6.80
  -3  -6   5   61.49    7.10
   3  -6  -5   72.19    5.50
  -3  -6   5   56.39    6.70
   3  -6  -5   69.09    7.30
   3   6  -4 2675.83  115.79
  -3   6   4 2480.35  114.89
  -3   6   4 2540.25  116.39
  -3  -6   4 2555.74  115.59
   3  -6  -4 2590.04  116.39
   3  -6  -4 2551.54  114.99
  -3  -6   4 2660.23  116.49
   3   6  -3   88.19    8.00
  -3   6   3  103.49    7.40
   3   6  -3  107.99    7.40
  -3   6   3  112.09    8.60
   3  -6  -3   98.69    8.00
  -3  -6   3  109.29    8.60
  -3  -6   3  106.09    7.40
   3  -6  -3  105.29    7.30
   3   6  -2  539.25   26.80
  -3   6   2  576.44   28.00
   3   6  -2  527.05   28.30
   3  -6  -2  546.55   28.20
   3  -6  -2  618.54   28.20
  -3  -6   2  574.44   28.60
  -3  -6   2  606.64   27.00
  -3   6   1  265.47   15.20
   3   6  -1  272.17   15.50
   3   6  -1  287.57   13.60
  -3  -6   1  292.57   13.60
   3  -6  -1  264.47   15.10
   3  -6  -1  251.17   15.10
  -3  -6   1  275.67   15.70
  -3   6   0 3271.97  156.68
   3   6   0 3667.23  156.98
  -3  -6   0 3474.45  154.48
   3  -6   0 3441.26  156.78
   3  -6   0 3534.75  156.88
  -3  -6   0 3748.22  157.08
   3   6   1 1155.78   53.69
  -3   6  -1 1187.58   54.09
  -3   6  -1 1226.58   54.09
  -3  -6  -1 1104.59   53.69
  -3  -6  -1 1127.79   51.39
   3  -6   1 1095.99   53.69
   3  -6   1 1245.08   54.29
  -3  -6  -1 1128.59   51.39
  -3   6  -2 6149.18  279.17
   3   6   2 6282.97  278.87
  -3   6  -2 6133.59  279.47
   3   6   2 6432.36  277.27
   3  -6   2 6725.93  279.77
  -3  -6  -2 6741.83  277.17
   3  -6   2 6162.68  279.27
  -3  -6  -2 5994.10  278.77
  -3   6  -3  718.73   35.20
   3   6   3  690.13   34.30
   3   6   3  745.13   33.50
  -3   6  -3  756.32   35.60
   3  -6   3  717.53   35.40
  -3  -6  -3  698.43   34.40
  -3  -6  -3  719.33   33.30
   3  -6   3  727.53   35.30
   3   6   4  579.54   28.30
  -3   6  -4  613.44   29.80
  -3   6  -4  562.14   29.50
   3   6   4  586.04   28.00
   3  -6   4  593.44   29.80
  -3  -6  -4  612.44   28.00
  -3  -6  -4  563.34   28.30
   3  -6   4  545.95   29.30
  -3   6  -5   96.09    9.10
   3   6   5  116.69    8.20
   3   6   5  109.29    7.60
  -3   6  -5  118.69    9.30
  -3  -6  -5  103.59    7.70
   3  -6   5   95.99    8.70
  -3  -6  -5  101.59    7.50
   3  -6   5  106.49    9.60
   3   6   6 1346.87   63.49
  -3   6  -6 1405.66   64.49
   3   6   6 1368.66   62.19
  -3   6  -6 1412.56   65.09
  -3  -6  -6 1400.06   62.49
  -3  -6  -6 1347.57   63.39
   3  -6   6 1328.67   64.09
   3  -6   6 1340.17   64.89
  -3   6  -7   92.89    8.90
  -3   6  -7   91.69    9.40
   3  -6   7   88.49    8.50
   3  -6   7   99.09   10.20
  -3  -6  -7   85.69    6.60
  -3  -6  -7   96.59    9.60
  -3   6  -8 1028.10   48.60
   3   6   8  960.30   46.90
   3  -6   8  893.31   47.80
  -3  -6  -8  976.60   43.80
   3  -6   8  921.81   48.00
  -3  -6  -8  938.61   46.60
  -3   6  -9    7.20    5.10
   3   6   9    5.00    5.20
   3  -6   9    4.80    5.50
  -3  -6  -9   15.60    5.50
   3  -6   9    4.00    3.70
  -3  -6  -9   13.70    2.00
   3   6  10  423.06   25.30
  -3   6 -10  443.66   26.60
   3  -6  10  420.26   23.50
  -3  -6 -10  411.26   24.90
   3  -6  10  410.96   26.20
   3   6  11    1.10    5.60
   3  -6  11   -0.20    3.80
   3  -6  11   -2.60    5.70
   3   6  12   98.79   12.80
   3  -6  12  104.09   14.00
   3  -6  12   87.29    9.60
   3  -6  12   88.29    9.80
  -3  -6 -12   91.69   12.40
   3  -6  13   -1.70    3.80
   3  -6  13    6.20    3.60
   3  -6  13   -7.80    5.80
   3   6  14   19.60    9.10
   3  -6  14   43.10    6.50
   3  -6  14   32.90    6.00
   3  -6  14   25.00    9.80
   3   6  15  -11.20    6.10
   3  -6  15    0.90    4.20
   3  -6  15    9.10    8.30
   3  -6  15    4.50    3.70
   3   6  16   64.59   13.10
   3  -6  16   64.89   15.30
  -3   7  16  -19.00    8.40
  -3  -7  16    5.20    3.80
  -3   7  15   27.30    9.70
  -3  -7  15   45.30   11.00
  -3   7  14   12.10    7.40
  -3  -7  14   12.00    8.90
  -3  -7  14    6.90    4.30
  -3  -7  14   -0.40    3.80
  -3   7  13   47.10   10.40
  -3  -7  13   26.10    5.90
  -3  -7  13   17.50    5.10
  -3  -7  13   15.40    8.00
  -3  -7  12   95.99    9.70
  -3  -7  12  113.59   16.60
  -3  -7  12   80.69    9.30
   3   7 -11   37.80    8.60
  -3   7  11   33.70    8.40
  -3  -7  11   26.70    6.10
   3  -7 -11   35.00    8.40
  -3  -7  11   24.20    5.50
  -3  -7  11    6.20    6.50
   3   7 -10    4.70    9.20
  -3   7  10   -2.00    4.90
  -3  -7  10    1.60    5.60
  -3  -7  10   -3.20    3.70
   3  -7 -10   -7.30    5.30
  -3  -7  10    4.80    4.60
   3   7  -9   25.30    6.80
  -3   7   9    8.90    5.80
  -3  -7   9   19.50    5.20
  -3  -7   9   15.80    6.20
   3  -7  -9   19.60    6.80
  -3  -7   9   20.60    5.20
  -3   7   8   57.29    9.10
   3   7  -8   42.80    7.80
  -3  -7   8   44.30    7.40
   3  -7  -8   42.10    4.30
   3  -7  -8   39.10    4.10
  -3  -7   8   54.39    8.50
  -3  -7   8   46.20    6.80
   3  -7  -8   43.70    8.00
  -3   7   7  197.88   14.90
   3   7  -7  219.98   14.90
   3  -7  -7  226.88   11.90
  -3  -7   7  218.58   15.10
   3  -7  -7  198.48   14.60
  -3  -7   7  212.48   16.20
   3   7  -6  176.68   12.50
  -3   7   6  161.18   12.60
   3  -7  -6  193.08   13.00
  -3  -7   6  182.08   12.60
   3  -7  -6  184.08   10.60
  -3  -7   6  158.38   12.40
   3   7  -5    4.20    3.30
  -3   7   5    4.70    3.60
  -3   7   5    6.00    2.70
   3  -7  -5    8.60    4.60
  -3  -7   5    5.60    3.60
   3  -7  -5    3.90    2.10
  -3  -7   5    9.40    3.90
  -3   7   4    3.20    3.30
   3   7  -4   -0.50    2.50
  -3   7   4    0.20    2.50
   3  -7  -4   -0.10    3.10
  -3  -7   4   -2.70    3.20
   3  -7  -4    0.30    2.20
  -3  -7   4    3.80    2.90
  -3   7   3 1472.85   69.99
   3   7  -3 1491.05   69.69
  -3   7   3 1509.25   70.99
   3  -7  -3 1533.95   70.19
  -3  -7   3 1622.84   71.39
   3  -7  -3 1536.35   70.89
  -3  -7   3 1577.74   69.69
   3   7  -2   76.59    5.70
  -3   7   2   81.19    7.10
   3   7  -2   71.49    7.30
  -3  -7   2   67.39    7.40
   3  -7  -2   67.69    6.90
   3  -7  -2   76.79    6.70
  -3  -7   2   73.79    5.70
   3   7  -1   87.69    5.80
   3   7  -1   90.89    7.70
  -3   7   1  100.49    7.90
  -3  -7   1   90.69    5.80
   3  -7  -1   83.39    7.90
   3  -7  -1   84.39    7.50
  -3  -7   1   78.09    7.90
  -3   7   0  329.57   20.20
   3   7   0  416.06   20.90
  -3  -7   0  420.96   21.00
   3  -7   0  367.86   20.40
  -3  -7   0  400.56   18.20
   3  -7   0  370.86   20.50
  -3   7  -1   69.09    7.00
   3   7   1   76.19    7.00
  -3   7  -1   74.89    6.90
   3  -7   1   75.99    6.90
  -3  -7  -1   67.59    4.50
  -3  -7  -1   70.59    4.70
  -3  -7  -1   74.09    7.10
   3  -7   1   53.99    6.50
  -3   7  -2  157.88   10.40
  -3   7  -2  151.88   10.70
   3   7   2  144.19   10.10
  -3  -7  -2  141.59   10.20
   3  -7   2  133.49   10.40
   3  -7   2  172.08   10.90
  -3  -7  -2  143.09    8.10
   3   7   3    8.10    3.20
   3   7   3    9.90    2.50
  -3   7  -3   14.30    4.30
  -3   7  -3   13.50    3.90
  -3  -7  -3    9.80    2.20
   3  -7   3    8.70    3.80
   3  -7   3   10.30    3.90
  -3  -7  -3    5.90    3.20
  -3   7  -4   18.50    4.90
   3   7   4   14.30    3.10
   3   7   4   20.90    4.10
   3  -7   4   17.70    4.60
  -3  -7  -4   20.20    3.30
  -3  -7  -4   19.80    3.90
   3  -7   4   16.10    4.30
   3   7   5  127.79    9.20
  -3   7  -5  137.19   11.00
  -3   7  -5  135.19   10.50
   3   7   5  131.89    9.00
   3  -7   5  112.19   10.50
  -3  -7  -5  143.59    9.30
  -3  -7  -5  118.09    8.90
   3  -7   5  164.18   11.00
  -3   7  -6   -3.70    3.20
  -3   7  -6   -2.10    3.70
   3   7   6   -0.40    3.40
  -3  -7  -6    0.20    2.50
   3  -7   6   -0.60    4.10
  -3  -7  -6    0.00    2.90
  -3   7  -7  136.79   12.20
   3   7   7  143.49   12.50
   3  -7   7  168.98   13.00
   3  -7   7  149.69   11.50
  -3  -7  -7  143.59    9.40
   3   7   8    0.70    4.10
  -3   7  -8    4.10    4.60
   3  -7   8   13.30    5.40
  -3  -7  -8    1.70    2.40
  -3  -7  -8    3.60    4.00
   3  -7   8   13.80    4.40
  -3   7  -9   32.60    6.70
   3   7   9   20.30    5.90
  -3  -7  -9   28.00    5.60
  -3  -7  -9   30.90    3.50
   3  -7   9   24.10    6.10
   3  -7   9   31.80    8.20
  -3  -7  -9   26.70    3.30
   3   7  10    2.70    5.20
  -3   7 -10   -0.60    5.40
   3  -7  10    6.00    6.00
  -3  -7 -10    5.30    5.40
   3  -7  10    2.70    3.90
   3   7  11  146.99   14.10
   3  -7  11  158.08   17.00
   3  -7  11  156.58   12.50
   3   7  12   22.80    6.90
   3  -7  12    7.40    7.50
  -3  -7 -12   19.90    6.60
   3  -7  12    4.60    4.00
   3  -7  12    8.00    5.10
   3   7  13    4.50    7.80
   3  -7  13   11.80    4.60
   3  -7  13   17.30    5.40
   3  -7  13   -0.50    6.20
   3   7  14   -6.90    5.90
   3  -7  14   -5.90    6.70
   3  -7  14   10.00    5.00
   3  -7  14    0.50    3.90
   3   7  15    9.50    7.60
   3  -7  15    4.20    5.50
   3  -7  15   10.80    4.70
   3  -7  15   18.70    9.00
   3   7  16   14.30    9.00
   3  -7  16    6.80    9.60
   3  -7  16    8.70    4.40
  -3   8  16   63.99   17.90
  -3  -8  16   61.69    8.10
  -3  -8  16   51.79   14.40
  -3   8  15   -6.10    8.00
  -3  -8  15   -2.10    4.50
  -3  -8  15    9.80    9.70
  -3  -8  15    9.40    5.00
  -3   8  14   41.60   11.70
  -3  -8  14   49.70    7.50
  -3  -8  14   48.50    7.40
  -3  -8  14   58.89   11.70
  -3   8  13   25.40    8.90
  -3  -8  13   26.50    9.00
  -3  -8  13   22.00    6.50
  -3  -8  13   25.20    6.20
  -3   8  12  327.17   27.30
  -3  -8  12  333.97   21.20
  -3  -8  12  338.57   20.80
  -3  -8  12  376.36   25.40
  -3   8  11   65.89   11.50
  -3  -8  11   54.99    8.10
   3  -8 -11   58.49   11.90
  -3  -8  11   57.09    8.60
  -3  -8  11   78.69   11.80
   3   8 -10  159.18   13.90
  -3   8  10  135.99   14.90
  -3  -8  10  124.69   14.00
  -3  -8  10  134.89   12.00
  -3  -8  10  120.29   11.90
   3  -8 -10  127.19   13.20
   3   8  -9  353.46   21.50
  -3   8   9  324.77   21.70
   3  -8  -9  308.37   15.50
  -3  -8   9  320.97   19.70
  -3  -8   9  313.67   19.90
   3  -8  -9  343.87   15.50
  -3  -8   9  295.27   21.00
   3  -8  -9  337.07   21.50
  -3   8   8  609.74   33.00
   3   8  -8  626.24   32.60
   3  -8  -8  596.44   28.50
  -3  -8   8  586.14   31.90
   3  -8  -8  609.34   28.60
  -3  -8   8  613.04   34.20
  -3  -8   8  575.84   31.70
   3  -8  -8  587.84   32.40
  -3   8   7   39.60    7.20
   3   8  -7   50.69    7.40
   3  -8  -7   44.90    4.80
   3  -8  -7   56.19    8.10
  -3  -8   7   49.99    7.40
  -3  -8   7   49.30    7.30
  -3   8   6  523.25   28.40
   3   8  -6  504.05   27.60
  -3  -8   6  543.45   28.40
   3  -8  -6  509.55   25.90
  -3  -8   6  536.05   28.00
   3  -8  -6  536.35   28.20
   3   8  -5  166.08   11.70
  -3   8   5  163.28   12.60
  -3  -8   5  155.98   12.40
   3  -8  -5  172.48   12.30
   3  -8  -5  181.18   11.00
  -3  -8   5  187.58   12.00
  -3   8   4  806.72   38.50
   3   8  -4  807.72   38.60
  -3  -8   4  797.12   38.50
   3  -8  -4  815.12   41.00
   3  -8  -4  772.72   38.30
   3   8  -3  128.89    9.00
  -3   8   3  136.59    9.70
   3  -8  -3  128.09   10.00
   3  -8  -3  140.19    9.50
  -3  -8   3  139.59   10.80
  -3  -8   3  125.09    8.90
   3   8  -2  291.07   15.00
  -3   8   2  274.97   16.20
  -3  -8   2  297.17   15.00
   3  -8  -2  263.77   16.00
  -3  -8   2  281.57   17.00
   3  -8  -2  273.47   16.40
  -3   8   1  189.18   12.10
   3   8  -1  172.58    9.90
  -3  -8   1  170.88    9.70
   3  -8  -1  177.78   11.80
   3  -8  -1  167.38   11.90
  -3  -8   1  188.38   12.40
   3   8   0  997.80   48.30
  -3   8   0  977.40   48.30
   3  -8   0 1026.10   48.40
  -3  -8   0 1007.50   45.90
   3  -8   0 1099.49   48.80
  -3  -8   0  971.30   48.30
  -3   8  -1  362.76   18.90
  -3   8  -1  316.97   18.20
   3   8   1  307.97   17.90
  -3  -8  -1  311.07   15.60
  -3  -8  -1  307.07   15.60
   3  -8   1  340.67   18.30
   3  -8   1  341.07   18.60
  -3  -8  -1  286.97   17.90
   3   8   2 3466.65  153.38
  -3   8  -2 3188.28  153.68
  -3   8  -2 3464.85  153.68
  -3  -8  -2 3686.53  151.38
  -3  -8  -2 3476.85  153.48
   3  -8   2 3364.26  153.88
   3  -8   2 3328.87  153.48
   3   8   3  293.27   16.10
  -3   8  -3  300.77   20.40
  -3   8  -3  309.27   18.30
   3   8   3  320.67   17.60
   3  -8   3  323.47   18.80
  -3  -8  -3  330.57   16.10
  -3  -8  -3  336.77   18.00
  -3   8  -4  546.85   27.80
   3   8   4  544.05   25.80
  -3   8  -4  525.05   28.00
  -3  -8  -4  511.15   26.60
   3  -8   4  509.15   27.60
  -3  -8  -4  498.45   25.40
  -3   8  -5  214.38   14.50
   3   8   5  204.08   12.40
  -3   8  -5  214.48   14.30
   3  -8   5  216.58   14.20
  -3  -8  -5  203.38   12.50
  -3  -8  -5  180.88   11.90
   3  -8   5  192.78   14.10
   3   8   6 1805.82   82.59
  -3   8  -6 1814.92   84.49
  -3   8  -6 1844.92   84.39
  -3  -8  -6 1856.71   82.19
  -3  -8  -6 1809.42   82.39
   3  -8   6 1792.92   84.49
   3  -8   6 1682.83   83.79
   3   8   7    6.50    3.90
  -3   8  -7    4.40    4.40
  -3  -8  -7    8.90    4.70
  -3  -8  -7    5.50    2.80
   3  -8   7    1.60    3.80
   3  -8   7    5.60    5.00
   3   8   8  230.48   15.80
  -3   8  -8  222.48   17.00
   3  -8   8  242.18   17.30
   3  -8   8  229.98   15.80
  -3  -8  -8  238.98   13.30
  -3  -8  -8  241.08   15.50
  -3   8  -9    9.10    5.60
   3   8   9   -1.50    4.10
  -3  -8  -9   -7.40    3.60
  -3  -8  -9   -0.40    2.00
  -3  -8  -9   -1.30    1.90
   3  -8   9   -0.20    5.50
   3  -8   9   -0.90    3.30
  -3   8 -10  336.67   22.30
   3   8  10  305.77   20.60
   3  -8  10  305.97   22.20
  -3  -8 -10  325.67   20.70
   3  -8  10  315.27   20.10
   3   8  11   54.09    9.20
   3  -8  11   45.20    7.60
  -3  -8 -11   45.10    9.60
   3   8  12  214.88   17.50
   3  -8  12  197.38   18.50
   3  -8  12  199.28   14.80
  -3  -8 -12  199.88   17.00
   3  -8  12  206.88   15.60
   3   8  13   26.00    8.20
   3  -8  13   40.70    7.80
   3  -8  13   20.30    9.30
   3  -8  13   25.10    6.80
   3   8  14   29.30    8.80
   3  -8  14   32.10    7.00
   3  -8  14   30.20    6.20
   3  -8  14   47.40   11.80
   3   8  15    4.80    6.70
   3  -8  15   12.60    5.60
   3  -8  15   36.80   11.60
   3  -8  15   -4.50    6.20
   3   8  16   96.59   14.90
   3  -8  16   77.89   15.30
   3  -8  16   78.79    8.90
  -3   9  16   42.70   20.60
  -3  -9  16   20.00    5.70
  -3  -9  16   46.20   12.30
  -3   9  15   24.70   10.10
  -3  -9  15    5.40    4.70
  -3  -9  15   -7.70    7.60
  -3  -9  15   -3.80    5.40
  -3   9  14   40.10   10.70
  -3  -9  14   39.40    7.60
  -3  -9  14   30.10   10.30
  -3  -9  14   23.30    7.20
  -3   9  13    8.40    7.80
  -3  -9  13    7.90    7.50
  -3  -9  13    5.60    4.70
  -3  -9  13    3.40    4.80
  -3   9  12   90.19   13.60
  -3  -9  12   69.19   12.30
  -3  -9  12   72.79    9.50
  -3  -9  12  100.69   11.20
  -3   9  11   22.50    8.00
  -3  -9  11   29.60    8.10
  -3  -9  11   27.80    6.60
  -3  -9  11   20.10    6.70
   3   9 -10   88.89   11.60
  -3   9  10   69.59   10.80
  -3  -9  10   93.49   11.10
  -3  -9  10  103.59   12.80
  -3  -9  10   93.59   11.00
   3  -9 -10   94.19   11.70
  -3   9   9   14.10    6.50
   3   9  -9    9.30    5.80
   3  -9  -9   14.70    6.80
  -3  -9   9    7.20    4.50
  -3  -9   9   15.90    6.40
  -3  -9   9    8.90    4.50
   3  -9  -9   11.10    2.80
   3  -9  -9   14.30    2.40
  -3   9   8   26.30    6.90
   3   9  -8   26.30    6.50
   3  -9  -8   29.10    4.30
  -3  -9   8   34.90    7.40
  -3  -9   8   32.20    7.10
  -3  -9   8   30.60    6.50
   3  -9  -8   28.70    6.90
   3  -9  -8   23.30    4.10
   3   9  -7  143.09   11.60
  -3   9   7  141.49   12.20
   3  -9  -7  129.09   11.60
  -3  -9   7  111.89   11.20
   3  -9  -7  134.69    9.00
  -3  -9   7  124.39   11.50
  -3  -9   7  125.59   11.60
  -3   9   6   97.09   10.40
   3   9  -6  101.79    9.70
  -3  -9   6  120.69   10.30
   3  -9  -6   99.29   10.00
  -3  -9   6  112.19   10.70
   3  -9  -6  110.69    8.20
   3   9  -5   87.89    9.90
  -3   9   5   74.39    8.90
   3  -9  -5   90.39    8.80
  -3  -9   5   77.59    9.70
  -3  -9   5   86.89    9.40
   3  -9  -5   76.89    7.10
  -3   9   4   81.59    8.00
   3   9  -4   82.39    7.50
  -3  -9   4   95.09    7.90
  -3  -9   4   73.59    8.90
   3  -9  -4   83.99    8.30
   3  -9  -4   82.19    7.50
   3   9  -3   94.79    7.80
  -3   9   3   98.59    8.40
   3  -9  -3   97.69    8.70
   3  -9  -3   92.79    8.00
  -3  -9   3   85.79    7.70
  -3  -9   3   97.09    9.60
  -3   9   2    4.90    3.70
   3   9  -2    9.50    2.80
   3  -9  -2    6.50    3.60
   3  -9  -2   17.10    4.40
  -3  -9   2   10.50    4.70
  -3  -9   2   11.80    3.10
   3   9  -1  204.58   11.70
  -3   9   1  206.28   13.80
  -3  -9   1  219.78   11.80
   3  -9  -1  216.38   13.80
   3  -9  -1  205.08   13.80
  -3   9   0  459.35   25.60
   3  -9   0  493.85   25.70
  -3  -9   0  485.95   25.80
   3  -9   0  517.75   26.10
  -3  -9   0  468.75   23.10
  -3   9  -1   14.80    4.40
  -3  -9  -1    5.90    3.80
   3  -9   1    8.20    3.90
  -3  -9  -1    8.60    2.20
   3  -9   1    5.70    3.60
  -3  -9  -1    7.50    2.30
  -3   9  -2   20.60    5.30
  -3   9  -2   25.10    5.90
  -3  -9  -2   21.30    5.10
   3  -9   2   20.90    5.20
   3  -9   2   30.20    6.30
  -3  -9  -2   25.80    3.50
  -3  -9  -2   22.10    3.30
  -3   9  -3  425.96   23.10
  -3   9  -3  432.86   23.90
   3  -9   3  416.26   23.10
  -3  -9  -3  446.06   23.00
   3  -9   3  378.66   23.00
  -3  -9  -3  413.76   20.70
  -3   9  -4  514.25   26.80
  -3   9  -4  484.05   27.00
   3   9   4  472.05   24.30
  -3  -9  -4  502.05   25.70
  -3  -9  -4  488.35   24.20
   3  -9   4  464.25   26.50
   3  -9   4  496.55   26.70
  -3   9  -5   31.50    6.20
  -3   9  -5   42.30    7.90
   3   9   5   41.10    5.40
   3  -9   5   30.70    6.00
   3  -9   5   42.10    7.10
  -3  -9  -5   38.30    5.50
  -3  -9  -5   35.90    5.00
  -3   9  -6   75.99    9.20
   3   9   6   78.59    8.10
   3  -9   6   67.39    9.00
  -3  -9  -6   76.59    7.50
   3  -9   6   77.79    9.40
  -3  -9  -6   69.29    7.60
   3   9   7   50.19    7.20
  -3   9  -7   59.69    9.10
   3  -9   7   51.29    8.10
   3  -9   7   53.59    8.80
  -3  -9  -7   48.30    6.20
  -3  -9  -7   65.79    7.50
   3   9   8   -2.60    3.50
  -3   9  -8    2.10    4.50
  -3  -9  -8    2.30    3.80
   3  -9   8    2.60    5.30
  -3  -9  -8    3.80    2.70
   3  -9   8    3.80    4.10
  -3   9  -9    3.10    5.40
   3   9   9   12.10    4.80
   3  -9   9    7.70    5.80
  -3  -9  -9    9.20    3.00
   3  -9   9    8.00    4.60
  -3  -9  -9    7.10    3.00
  -3  -9  -9   14.50    5.50
   3   9  10    5.70    4.90
  -3  -9 -10    4.40    1.90
   3  -9  10    5.60    5.10
   3  -9  10   -0.30    6.40
  -3  -9 -10    5.20    5.00
  -3  -9 -10    2.20    1.90
   3   9  11   69.69   10.50
   3  -9  11   91.99   11.20
   3  -9  11   56.89   10.90
  -3  -9 -11   66.49   10.10
   3   9  12    3.80    5.80
   3  -9  12    4.10    7.40
   3  -9  12    1.30    4.70
   3  -9  12    2.60    5.20
   3   9  13   10.90    7.20
   3  -9  13   10.00    7.40
   3  -9  13   -3.50    4.80
   3  -9  13   -2.30    5.30
   3   9  14   37.00    9.10
   3  -9  14   26.20   10.20
   3  -9  14   24.50    6.90
   3  -9  14   34.40    7.60
   3   9  15    2.90    7.20
   3  -9  15   15.40   12.00
   3  -9  15   14.20    8.90
   3  -9  15    9.80    6.10
  -3  10  16   15.60    9.80
  -3 -10  16    3.10    6.20
  -3 -10  16    9.30    9.60
  -3  10  15   15.90   10.10
  -3 -10  15   11.80    5.80
  -3 -10  15    2.90    7.60
  -3 -10  15    9.60    9.20
  -3  10  14   89.79   14.00
  -3 -10  14   86.89   11.00
  -3 -10  14   81.09   11.20
  -3 -10  14   84.39   13.30
  -3  10  13   41.00   10.30
  -3 -10  13   40.40    9.80
  -3 -10  13   62.09    9.30
  -3 -10  13   39.80    9.00
  -3  10  12   61.29   11.60
  -3 -10  12   53.69    9.10
  -3 -10  12   39.90    9.70
  -3 -10  12   68.89   10.00
  -3  10  11   28.50    8.60
  -3 -10  11   29.80    8.90
  -3 -10  11   32.40    7.90
  -3 -10  11   31.10    7.20
   3  10 -10    6.00    6.10
  -3  10  10   28.60    8.00
   3 -10 -10   28.50    2.80
  -3 -10  10   29.10    7.20
   3 -10 -10   25.00    7.80
  -3 -10  10   16.30    6.80
  -3 -10  10   20.50    7.00
   3 -10 -10   23.50    2.70
   3  10  -9  142.19   13.80
  -3  10   9   94.79   12.10
   3 -10  -9  129.19    8.40
  -3 -10   9  133.19   13.00
   3 -10  -9  115.79    8.20
  -3 -10   9  132.59   12.30
  -3 -10   9  112.99   11.40
   3  10  -8  214.38   16.10
  -3  10   8  233.08   17.10
  -3 -10   8  204.18   15.80
   3 -10  -8  204.28   12.80
   3 -10  -8  225.38   13.20
  -3 -10   8  227.38   16.50
   3 -10  -8  228.08   16.50
  -3 -10   8  230.58   16.60
   3  10  -7   -6.70    3.50
  -3  10   7    2.20    4.10
   3 -10  -7   -0.80    4.30
  -3 -10   7   -1.20    4.50
   3 -10  -7   -0.70    2.60
  -3 -10   7    0.00    4.30
  -3 -10   7    1.10    4.60
  -3  10   6  423.96   25.00
   3  10  -6  445.26   24.50
  -3 -10   6  408.06   24.20
  -3 -10   6  460.55   25.70
   3 -10  -6  448.76   24.90
   3 -10  -6  424.76   23.00
   3  10  -5    1.30    2.80
  -3  10   5   -2.00    3.90
  -3 -10   5   -2.70    4.10
  -3 -10   5   -0.90    3.60
   3 -10  -5    3.30    3.50
   3 -10  -5    2.40    2.90
   3  10  -4 1217.58   55.89
   3 -10  -4 1164.08   56.69
  -3 -10   4 1163.68   57.49
  -3 -10   4 1183.58   55.69
   3 -10  -4 1183.58   56.19
   3  10  -3   95.49    7.90
   3 -10  -3   98.39    9.00
   3 -10  -3   88.89    8.40
  -3 -10   3   91.39   10.50
  -3 -10   3   79.89    7.50
  -3  10   2 4338.57  199.38
   3  10  -2 4334.07  195.38
  -3 -10   2 4394.06  197.98
  -3 -10   2 4454.65  195.38
   3 -10  -2 4288.97  197.58
   3 -10  -2 4658.03  197.48
   3  10  -1    8.00    3.00
  -3  10   1    7.30    4.30
   3 -10  -1   13.70    5.50
  -3 -10   1    7.40    2.70
   3 -10  -1    8.90    3.90
  -3 -10   1   12.20    5.40
  -3  10   0 1053.09   52.79
   3 -10   0 1109.39   52.69
   3 -10   0 1035.70   52.69
  -3 -10   0 1134.59   53.09
  -3 -10   0 1126.79   50.09
  -3  10  -1   23.10    5.80
  -3 -10  -1   34.50    4.20
   3 -10   1   30.90    6.00
  -3 -10  -1   23.30    5.70
  -3 -10  -1   17.20    3.20
   3 -10   1   32.80    5.60
  -3  10  -2  702.33   36.40
  -3  10  -2  786.82   37.60
  -3 -10  -2  746.53   38.90
  -3 -10  -2  727.13   33.90
  -3 -10  -2  692.63   34.00
   3 -10   2  686.93   36.80
   3 -10   2  721.33   36.50
  -3  10  -3 1244.08   58.59
  -3  10  -3 1182.58   57.79
   3 -10   3 1175.28   58.19
   3 -10   3 1215.68   57.89
  -3 -10  -3 1207.28   55.29
  -3 -10  -3 1207.18   57.79
  -3  10  -4 1532.55   72.99
  -3  10  -4 1643.34   74.09
  -3 -10  -4 1510.65   72.09
   3 -10   4 1531.95   72.99
  -3 -10  -4 1518.05   70.49
   3 -10   4 1548.45   73.39
  -3  10  -5  202.68   14.20
   3  10   5  178.98   12.30
   3 -10   5  208.48   14.80
  -3 -10  -5  172.78   11.90
  -3 -10  -5  208.18   13.40
   3 -10   5  207.18   14.70
   3  10   6  808.52   39.00
  -3  10  -6  749.82   40.90
   3 -10   6  726.73   40.70
  -3 -10  -6  799.22   39.10
   3 -10   6  873.81   41.60
  -3 -10  -6  795.12   38.70
   3  10   7  137.19   10.90
  -3  10  -7  134.19   12.60
   3 -10   7  129.79   12.10
   3 -10   7  109.89   12.10
  -3 -10  -7  130.09    9.90
  -3 -10  -7  135.19   10.50
   3  10   8  384.86   21.80
  -3 -10  -8  342.87   19.40
   3 -10   8  353.16   23.40
   3 -10   8  351.06   22.30
  -3 -10  -8  373.06   21.30
  -3 -10  -8  361.86   19.50
  -3  10  -9    1.20    5.60
   3  10   9   -0.90    4.50
  -3 -10  -9    4.50    3.00
   3 -10   9    6.40    4.40
  -3 -10  -9    5.70    4.80
   3 -10   9    0.70    5.50
  -3 -10  -9    3.00    2.90
   3  10  10  746.83   38.60
  -3 -10 -10  707.83   33.30
  -3 -10 -10  638.14   37.40
  -3 -10 -10  676.83   33.50
   3 -10  10  770.82   39.00
   3 -10  10  787.02   41.10
   3  10  11   11.00    5.70
   3 -10  11   -0.50    6.00
   3 -10  11    7.40    5.40
  -3 -10 -11   10.40    5.70
   3 -10  11    4.50    5.30
   3  10  12  202.98   17.30
   3 -10  12  222.08   16.60
   3 -10  12  202.48   18.60
   3 -10  12  193.68   16.40
   3  10  13    0.50    5.70
   3 -10  13   -5.30    6.90
   3 -10  13    1.80    5.70
   3  10  14   47.10   10.80
   3 -10  14   65.19    9.80
   3 -10  14  109.69   15.60
   3 -10  14   69.99   11.30
   3  10  15   -3.40    7.70
   3 -10  15   -5.30    9.00
   3 -10  15   -2.30    5.30
  -3  11  15   21.70   10.30
  -3 -11  15   24.50   10.30
  -3 -11  15   25.00    7.50
  -3  11  14   11.80    8.60
  -3 -11  14   16.60    8.80
  -3 -11  14   24.30    7.90
  -3 -11  14   20.20    7.00
  -3  11  13   -0.80    8.00
  -3 -11  13   -4.20    4.70
  -3 -11  13    3.80    6.80
  -3 -11  13   -0.30    7.10
  -3  11  12    7.70    7.50
  -3 -11  12    6.70    7.00
  -3 -11  12    8.20    6.50
  -3 -11  11   37.30    8.20
  -3 -11  11   33.10    7.00
  -3 -11  11   26.70   11.60
   3  11 -10    2.20    5.80
  -3  11  10    6.20    5.90
   3 -11 -10    3.60    2.30
   3 -11 -10    3.00    2.10
  -3 -11  10   -3.60    5.40
   3 -11 -10    4.60    6.30
  -3 -11  10    5.40    6.40
  -3 -11  10   -3.90    5.40
   3  11  -9    1.90    5.00
  -3  11   9   -0.10    5.60
  -3 -11   9    4.50    5.50
   3 -11  -9   -3.10    2.50
  -3 -11   9    2.10    5.70
   3 -11  -9    3.70    5.40
   3 -11  -9    1.20    2.80
   3  11  -8  180.98   14.80
  -3  11   8  215.88   16.00
   3 -11  -8  170.98   11.80
  -3 -11   8  205.88   15.50
   3 -11  -8  186.58   12.30
   3 -11  -8  181.58   14.90
  -3 -11   8  167.88   14.50
  -3 -11   8  175.18   15.60
   3  11  -7   11.90    5.30
  -3  11   7   -0.50    5.10
  -3 -11   7   -2.30    4.60
  -3 -11   7    6.90    5.30
  -3 -11   7    9.00    5.80
   3 -11  -7    1.80    4.60
   3 -11  -7    9.50    3.70
  -3  11   6  467.65   27.70
   3  11  -6  506.15   27.00
  -3 -11   6  473.25   27.90
   3 -11  -6  490.25   25.70
  -3 -11   6  491.55   28.40
   3 -11  -6  491.85   27.40
  -3 -11   6  473.25   26.70
   3  11  -5   37.90    6.40
  -3 -11   5   63.39    9.30
   3 -11  -5   50.19    6.70
  -3 -11   5   47.20    6.70
   3 -11  -5   55.39    7.90
   3  11  -4   99.69    8.80
   3 -11  -4   94.49    9.30
  -3 -11   4   97.99   10.70
   3  11  -3    1.80    3.10
  -3 -11   3    4.10    4.90
  -3 -11   3    4.60    3.30
   3 -11  -3   -2.70    2.80
   3 -11  -3    1.10    3.60
   3  11  -2  149.19   10.00
  -3 -11   2  150.48   10.00
   3 -11  -2  128.89   11.20
   3 -11  -2  163.78   12.50
  -3 -11   2  142.09   12.70
   3 -11  -2  153.78   11.80
   3  11  -1  272.47   15.20
   3 -11  -1  263.47   17.20
  -3 -11   1  263.47   17.60
  -3 -11   1  262.97   14.80
   3 -11  -1  276.17   17.20
   3 -11  -1  280.17   17.30
  -3  11   0  114.19   11.00
  -3 -11   0  131.29    8.50
   3 -11   0  114.29   10.10
   3 -11   0  128.89   10.70
  -3 -11   0  139.39   11.70
  -3  11  -1   -2.20    4.20
  -3 -11  -1   -0.90    2.00
   3 -11   1    1.50    3.90
   3 -11   1    1.60    3.40
  -3 -11  -1    0.60    2.10
  -3 -11  -1    0.30    3.90
  -3  11  -2   18.30    4.90
  -3 -11  -2   18.80    3.70
   3 -11   2   17.10    5.20
  -3 -11  -2   18.60    3.60
   3 -11   2   15.60    5.00
  -3 -11  -2   22.20    5.60
  -3  11  -3   30.60    6.00
   3 -11   3   31.60    6.70
   3 -11   3   40.70    6.80
  -3 -11  -3   31.40    4.60
  -3 -11  -3   31.80    6.40
  -3  11  -4   25.00    5.60
   3 -11   4    6.60    5.30
  -3 -11  -4    9.30    3.30
  -3 -11  -4    8.50    4.70
   3 -11   4   11.00    5.20
  -3  11  -5  113.29   11.90
   3  11   5   89.69    8.30
   3 -11   5   95.39   11.30
  -3 -11  -5   94.69    8.10
  -3 -11  -5   96.29    9.40
   3 -11   5   95.99   10.30
  -3  11  -6  124.59   12.60
   3  11   6  154.48   12.50
  -3 -11  -6  155.88   12.90
  -3 -11  -6  148.79   10.80
   3 -11   6  146.09   13.10
   3 -11   6  162.28   13.70
   3  11   7   85.69    9.10
  -3  11  -7  109.89   12.50
  -3 -11  -7   90.49    8.90
  -3 -11  -7   99.99    9.00
   3 -11   7   86.89   11.50
   3 -11   7  107.29   11.30
  -3 -11  -7   94.09    8.70
   3  11   8   54.09    8.30
  -3  11  -8   57.99    9.70
  -3 -11  -8   72.09    7.90
   3 -11   8   42.60    8.60
   3 -11   8   68.99   10.50
  -3 -11  -8   83.99    9.50
  -3 -11  -8   71.29    7.90
   3  11   9   61.49    9.20
   3 -11   9   56.59    9.40
   3 -11   9   78.49   11.20
  -3 -11  -9   65.39    6.70
  -3 -11  -9   53.19    8.90
  -3 -11  -9   63.79    6.70
   3  11  10   63.29    9.40
  -3 -11 -10   49.60    8.80
   3 -11  10   59.19   12.60
  -3 -11 -10   57.99    5.70
  -3 -11 -10   63.49    6.00
   3 -11  10   79.99   11.00
   3  11  11    0.20    5.80
   3 -11  11    0.80    5.00
   3 -11  11   14.60    7.50
  -3 -11 -11   10.10    6.10
   3 -11  11    0.50    6.20
   3  11  12    8.80    6.50
   3 -11  12   11.90    7.60
   3 -11  12    5.70    6.30
   3 -11  12   11.60    6.10
   3  11  13   34.60    8.70
   3 -11  13   50.89   10.00
   3 -11  13   54.99   10.10
   3 -11  13   50.79   12.10
   3  11  14    8.90    8.30
   3 -11  14   16.20    9.60
   3 -11  14   22.80    7.90
   3  11  15   12.50    7.90
   3 -11  15    8.00    6.40
   3 -11  15  -10.20    7.70
  -3  12  15   25.10    9.90
  -3 -12  15    7.60    6.70
  -3 -12  15    2.50    9.00
  -3  12  14  134.19   17.70
  -3 -12  14  147.59   17.70
  -3 -12  14  108.69   13.30
  -3  12  13   27.80    9.30
  -3 -12  13   14.70    7.70
  -3 -12  13   18.60    7.20
  -3 -12  13   15.20    7.80
  -3  12  12   22.70    9.10
  -3 -12  12   12.20    7.30
  -3 -12  12   26.60    8.00
  -3 -12  12    7.70    7.00
  -3  12  11    6.00    7.30
  -3 -12  11   10.70    6.40
  -3 -12  11    3.20    7.00
  -3 -12  11    3.10    5.70
  -3  12  10  497.25   29.40
   3 -12 -10  430.96   22.20
   3 -12 -10  453.75   22.40
  -3 -12  10  431.16   27.60
  -3 -12  10  368.26   29.70
  -3 -12  10  453.65   28.00
   3  12  -9    6.70    5.80
  -3  12   9    8.50    6.30
   3 -12  -9   10.10    6.40
  -3 -12   9    8.40    5.60
   3 -12  -9    3.50    2.60
  -3 -12   9   -0.40    5.10
  -3 -12   9    6.20    5.90
   3 -12  -9    4.80    3.70
   3  12  -8   40.00    8.20
  -3  12   8   43.90    9.40
   3 -12  -8   55.89   10.80
   3 -12  -8   64.79    7.60
  -3 -12   8   72.59   10.70
  -3 -12   8   76.59   10.20
  -3 -12   8   68.19   10.70
   3 -12  -8   52.09    6.90
   3  12  -7   33.50    7.20
  -3  12   7   46.30    8.80
   3 -12  -7   64.59    9.50
   3 -12  -7   49.30    7.00
  -3 -12   7   43.50    7.80
  -3 -12   7   55.59    8.90
  -3 -12   7   36.40    8.70
   3  12  -6  303.97   18.90
  -3 -12   6  300.37   18.80
   3 -12  -6  299.87   19.30
  -3 -12   6  280.77   20.10
  -3 -12   6  270.87   20.00
   3 -12  -6  307.17   20.00
   3  12  -5   52.59    7.30
  -3 -12   5   56.89    8.00
  -3 -12   5   64.49    9.60
   3 -12  -5   57.39    7.80
  -3 -12   5   61.19    9.80
   3 -12  -5   55.89    8.00
   3  12  -4  742.73   37.40
   3 -12  -4  755.52   38.50
  -3 -12   4  732.83   39.70
   3 -12  -4  761.82   38.30
  -3 -12   4  740.83   37.30
   3  12  -3   88.89    8.10
   3 -12  -3  111.89   11.40
  -3 -12   3   96.29   11.20
   3 -12  -3   83.19    9.90
  -3 -12   3   91.29    8.50
   3  12  -2 1695.33   80.09
   3 -12  -2 1725.43   81.89
  -3 -12   2 1739.33   82.99
   3 -12  -2 1763.32   82.19
  -3 -12   2 1796.22   79.99
   3 -12  -2 1759.82   82.39
   3 -12  -1    0.60    3.90
  -3 -12   1    1.20    5.00
  -3 -12   1   -3.10    2.20
   3 -12  -1    0.70    4.00
   3 -12  -1    3.70    3.60
   3 -12   0 1524.15   71.29
  -3 -12   0 1395.56   71.49
  -3 -12   0 1503.75   68.59
   3 -12   0 1578.14   72.09
   3 -12   1  280.57   18.60
  -3 -12  -1  281.37   18.90
   3 -12   1  298.97   19.10
  -3 -12  -1  300.47   16.10
  -3 -12  -1  307.77   16.20
  -3  12  -2  553.74   31.00
  -3 -12  -2  557.34   31.00
   3 -12   2  576.54   30.80
  -3 -12  -2  560.34   28.10
  -3 -12  -2  564.84   28.20
   3 -12   2  642.84   32.20
  -3  12  -3  549.45   29.40
   3 -12   3  543.25   29.30
   3 -12   3  515.55   29.80
  -3 -12  -3  492.35   26.20
  -3 -12  -3  552.14   26.90
  -3 -12  -3  520.35   29.00
  -3  12  -4 4855.81  219.98
  -3 -12  -4 4853.31  219.28
  -3 -12  -4 4642.54  216.68
   3 -12   4 4821.22  219.68
   3 -12   4 5324.97  221.18
  -3  12  -5    4.80    5.20
  -3 -12  -5    9.70    3.70
   3 -12   5    3.40    4.60
  -3 -12  -5    7.70    5.00
   3 -12   5   15.30    6.30
   3  12   6  130.59   11.00
  -3  12  -6  148.99   13.40
   3 -12   6  133.79   13.20
   3 -12   6  143.39   13.30
  -3 -12  -6  138.79   11.70
  -3  12  -7  240.48   19.10
   3  12   7  248.08   16.10
   3 -12   7  223.88   17.60
  -3 -12  -7  192.78   20.20
   3 -12   7  229.88   17.80
  -3 -12  -7  242.68   15.50
  -3 -12  -7  234.88   15.30
   3  12   8  427.66   24.90
  -3  12  -8  430.46   27.20
   3 -12   8  433.76   27.10
   3 -12   8  460.15   27.00
  -3 -12  -8  404.06   23.50
  -3 -12  -8  416.26   24.50
  -3 -12  -8  457.15   25.00
   3  12   9  174.98   14.30
  -3 -12  -9  178.08   11.90
   3 -12   9  159.08   15.90
   3 -12   9  199.38   25.00
  -3 -12  -9  168.68   11.40
  -3 -12  -9  151.98   13.50
   3  12  10  278.77   20.10
  -3 -12 -10  299.47   17.10
  -3 -12 -10  324.77   17.00
   3 -12  10  289.87   21.50
   3 -12  10  349.87   23.60
  -3 -12 -10  302.47   20.40
   3  12  11    6.70    5.60
   3 -12  11    6.40    5.40
   3 -12  11   11.90    6.80
   3 -12  11    9.00    6.80
  -3 -12 -11   -0.10    5.80
  -3 -12 -11    9.40    2.30
  -3 -12 -11    9.10    2.40
   3  12  12   72.29   11.80
   3 -12  12   73.29   11.00
   3 -12  12   80.39   11.90
   3 -12  12   71.69   12.30
   3  12  13   14.90    7.90
   3 -12  13   20.30    7.90
   3 -12  13   27.90    9.70
   3  12  14  148.19   17.10
   3 -12  14  133.19   18.60
   3 -12  14  113.19   14.40
   3  12  15   -4.60    7.80
   3 -12  15   12.20    8.80
   3 -12  15   10.80    9.20
  -3 -13  15   48.50    9.80
  -3 -13  15   51.99   12.50
  -3  13  14    2.10    7.70
  -3 -13  14    7.30    7.30
  -3 -13  14   -2.60    8.50
  -3  13  13   -2.30    7.30
  -3 -13  13   10.80    8.60
  -3 -13  13   12.30    7.60
  -3  13  12   -6.90    5.70
  -3 -13  12   -4.30    6.80
  -3 -13  12   -5.10    6.40
  -3  13  11   -0.60    6.50
  -3 -13  11   -2.20    5.90
  -3 -13  11    7.30    6.80
   3 -13 -11    0.10    2.00
  -3 -13  11    4.50    5.80
   3 -13 -11    4.70    2.00
  -3  13  10    9.00    7.10
  -3 -13  10   13.60    6.20
   3 -13 -10   18.10    4.40
   3 -13 -10   16.90    4.30
  -3 -13  10   22.40    7.40
  -3 -13  10    8.40    7.20
  -3  13   9  215.18   17.70
   3  13  -9  191.98   16.70
  -3 -13   9  170.78   16.20
  -3 -13   9  216.08   17.60
  -3 -13   9  177.78   16.20
   3 -13  -9  190.98   16.40
   3 -13  -9  211.38   13.10
   3 -13  -9  172.38   12.80
  -3  13   8   43.90    9.10
  -3 -13   8   53.89   11.10
   3 -13  -8   63.39   10.30
  -3 -13   8   74.59   10.90
   3 -13  -8   63.39    8.00
  -3 -13   8   54.19   10.00
   3  13  -7  107.49   11.30
   3 -13  -7  105.39   10.00
  -3 -13   7   98.19   12.40
  -3 -13   7  102.49   12.10
  -3 -13   7  103.09   13.00
   3 -13  -7  101.19    9.50
   3 -13  -7   92.39   11.30
   3  13  -6   44.90    7.30
   3 -13  -6   37.40    6.60
  -3 -13   6   20.40    7.30
   3 -13  -6   36.00    7.40
  -3 -13   6   30.70    6.80
  -3 -13   6   25.30    7.50
   3  13  -5  275.97   17.20
   3 -13  -5  263.67   18.00
   3 -13  -5  279.17   17.50
  -3 -13   5  266.17   19.20
  -3 -13   5  247.98   19.30
  -3 -13   5  234.38   16.90
   3  13  -4    3.90    3.30
   3 -13  -4   -1.70    3.90
   3 -13  -4    0.30    4.30
  -3 -13   4   -1.10    5.00
  -3 -13   4    3.40    3.90
  -3 -13   4   -1.70    4.90
  -3 -13   3   88.59    8.70
   3 -13  -3   95.79   11.70
  -3 -13   3   91.29   11.40
   3 -13  -3   96.49   10.00
   3 -13  -3   92.69   10.70
   3  13  -2    0.90    2.60
  -3 -13   2   -1.30    2.50
   3 -13  -2    1.60    3.20
  -3 -13   2   -4.30    4.00
   3 -13  -2   -5.20    4.00
   3 -13  -2   -1.40    3.50
   3 -13  -1   -0.50    3.50
   3 -13  -1   -1.90    3.40
  -3 -13   1    2.10    5.40
  -3 -13   1    2.40    3.00
   3 -13  -1   12.80    5.20
  -3 -13   0    4.00    5.00
   3 -13   0    4.80    4.10
   3 -13   0   17.40    5.40
  -3 -13   0    4.30    3.10
   3 -13   1  380.66   23.60
  -3 -13  -1  394.16   20.50
   3 -13   1  400.06   23.20
  -3 -13  -1  369.46   23.40
  -3 -13  -1  374.76   20.30
  -3  13  -2    7.50    4.20
  -3 -13  -2   22.50    6.50
   3 -13   2   22.80    6.50
  -3 -13  -2   11.50    3.80
   3 -13   2   16.90    5.60
  -3 -13  -2   13.70    3.80
  -3  13  -3   60.69    9.00
  -3 -13  -3   73.39    9.80
  -3 -13  -3   65.19    7.20
  -3 -13  -3   64.39    6.90
   3 -13   3   72.99   10.70
   3 -13   3   60.29    8.90
  -3  13  -4   21.40    6.60
  -3 -13  -4   20.40    6.40
   3 -13   4   22.70    7.10
  -3 -13  -4   28.20    5.00
   3 -13   4   27.00    6.60
  -3  13  -5  132.49   12.70
  -3 -13  -5  102.99    9.20
   3 -13   5  106.79   12.60
  -3 -13  -5  113.99   11.40
   3 -13   5  116.49   12.10
  -3  13  -6    9.40    9.50
  -3 -13  -6    0.60    4.00
  -3 -13  -6    1.00    4.40
   3 -13   6   -0.90    4.90
   3 -13   6   14.90    6.20
  -3 -13  -6   -1.50    3.60
  -3  13  -7  113.99   12.90
   3  13   7  111.29   10.80
  -3 -13  -7  123.39   10.50
  -3 -13  -7  134.89   11.10
  -3 -13  -7  112.49   10.70
   3 -13   7  108.39   12.80
   3  13   8    5.10    4.60
  -3 -13  -8    5.70    4.70
  -3 -13  -8    2.20    4.20
  -3 -13  -8   -1.00    3.30
   3 -13   8    3.10    5.80
   3 -13   8   11.00    6.70
   3  13   9    8.00    5.40
   3 -13   9    0.40    5.40
   3 -13   9    3.70    8.00
  -3 -13  -9    2.60    4.10
  -3 -13  -9    2.60    4.60
   3  13  10    2.70    5.10
   3 -13  10   -1.00    6.40
   3 -13  10    0.10    5.90
  -3 -13 -10    3.20    5.90
  -3 -13 -10    1.90    3.40
   3 -13  10   -3.60    5.90
  -3 -13 -10    1.70    2.90
   3  13  11    4.20    5.50
   3 -13  11   10.50    7.40
  -3 -13 -11   11.30    3.10
  -3 -13 -11   11.00    6.00
   3 -13  11    4.10    5.30
  -3 -13 -11    9.10    3.10
   3  13  12   -3.30    6.50
   3 -13  12    0.50    8.20
   3 -13  12   -5.80    6.80
   3  13  13   64.19   11.30
   3 -13  13   40.30   11.80
   3 -13  13   47.50   10.90
   3  13  14   13.50    8.00
   3 -13  14    3.30    6.60
   3 -13  14   47.90   14.50
  -3  14  14   50.69   12.50
  -3 -14  14   53.89   10.90
  -3 -14  14   58.69   12.70
  -3  14  13    2.30    7.90
  -3 -14  13    8.50    8.60
  -3 -14  13    5.30    7.60
  -3  14  12   23.40    8.70
  -3 -14  12    7.30    8.20
  -3 -14  12    6.70    7.70
  -3  14  11   38.40    9.10
  -3 -14  11   67.99   11.70
   3 -14 -11   38.20    4.80
  -3 -14  11   49.20    9.90
   3 -14 -11   41.60    4.90
  -3  14  10  436.36   38.20
   3 -14 -10  437.66   23.00
  -3 -14  10  456.15   32.00
   3 -14 -10  384.26   22.50
  -3 -14  10  456.25   28.70
   3  14  -9   -2.60    5.80
  -3  14   9   -3.50    6.20
  -3 -14   9   -1.10    5.70
  -3 -14   9   -3.40    6.30
  -3 -14   9    3.80    5.80
   3 -14  -9    0.60    3.70
   3 -14  -9   -0.70    4.00
   3  14  -8   83.99   11.10
   3 -14  -8   99.29    9.30
   3 -14  -8   92.69   10.40
   3 -14  -8  101.49   12.00
  -3 -14   8   90.09   11.30
  -3 -14   8   64.59   10.80
  -3 -14   8   53.29   11.10
   3  14  -7   -1.40    4.30
  -3 -14   7   -1.70    4.90
   3 -14  -7   -0.40    4.30
  -3 -14   7   -4.00    5.80
   3 -14  -7    6.90    4.20
  -3 -14   7   -3.00    5.60
   3  14  -6  151.88   12.80
   3 -14  -6  137.59   12.70
  -3 -14   6  153.78   15.30
   3 -14  -6  164.68   13.10
   3 -14  -6  125.99   13.30
  -3 -14   6  165.58   15.40
  -3 -14   6  148.69   13.10
   3  14  -5  107.99   11.00
  -3 -14   5  122.19   13.90
  -3 -14   5  133.29   14.30
   3 -14  -5  131.59   12.70
   3 -14  -5  117.69   11.20
  -3 -14   5  113.59   11.20
   3  14  -4  603.34   31.40
   3 -14  -4  604.14   32.80
  -3 -14   4  575.24   34.50
  -3 -14   4  575.14   31.10
  -3 -14   4  602.74   34.30
   3 -14  -4  587.14   32.40
   3  14  -3   17.40    4.60
   3 -14  -3   16.90    5.80
  -3 -14   3   15.20    6.80
  -3 -14   3   18.80    4.70
   3 -14  -3   22.40    6.20
  -3 -14   3   11.00    6.60
   3 -14  -3   15.80    6.10
   3  14  -2  859.11   41.00
  -3 -14   2  849.12   44.00
   3 -14  -2  800.82   42.70
   3 -14  -2  826.82   42.60
   3 -14  -2  757.72   41.90
   3 -14  -1  146.79   12.70
   3 -14  -1  158.28   13.10
  -3 -14   1  129.09   13.20
   3 -14  -1  160.38   13.20
  -3 -14   1  144.89   10.50
   3 -14   0  994.10   51.79
  -3 -14   0  976.40   51.89
  -3 -14   0 1054.19   48.50
   3 -14   0 1048.30   51.19
  -3 -14  -1    3.10    3.30
   3 -14   1    1.90    4.70
  -3 -14  -1    7.70    3.40
   3 -14   1    7.30    5.70
  -3 -14  -1    6.50    5.70
  -3 -14  -2  217.88   16.70
   3 -14   2  203.78   16.50
  -3 -14  -2  194.28   12.90
   3 -14   2  227.68   17.90
  -3 -14  -2  215.18   13.30
  -3  14  -3  437.26   26.10
  -3 -14  -3  430.06   23.00
  -3 -14  -3  435.56   25.90
  -3 -14  -3  419.66   22.70
   3 -14   3  410.46   26.40
   3 -14   3  439.76   25.80
  -3  14  -4 1368.96   67.39
   3 -14   4 1396.36   68.29
   3 -14   4 1361.76   66.99
  -3 -14  -4 1329.97   63.89
  -3 -14  -4 1368.16   66.89
  -3 -14  -4 1358.86   64.49
  -3 -14  -4 1423.06   67.09
  -3  14  -5   50.79    8.40
   3 -14   5   56.19    9.40
  -3 -14  -5   50.49    8.20
  -3 -14  -5   48.40    8.30
  -3  14  -6  239.28   17.80
  -3 -14  -6  256.87   16.70
   3 -14   6  188.98   16.90
  -3 -14  -6  241.08   16.50
  -3 -14  -6  201.98   14.50
   3 -14   6  224.08   18.20
  -3  14  -7   28.30    8.40
   3 -14   7   36.60    8.50
  -3 -14  -7   35.80    7.20
  -3 -14  -7   31.20    6.60
  -3 -14  -7   35.80    6.40
   3 -14   7   31.70    8.00
   3  14   8  944.21   46.20
  -3 -14  -8  848.32   44.90
  -3 -14  -8  967.70   45.80
   3 -14   8  907.71   49.00
  -3 -14  -8  860.71   45.30
   3 -14   8  900.11   48.70
   3  14   9    5.60    4.80
  -3 -14  -9    5.20    4.00
  -3 -14  -9    0.20    3.60
  -3 -14  -9    1.70    5.00
   3 -14   9    0.40    6.20
   3  14  10  124.39   13.20
   3 -14  10  132.19   16.00
   3 -14  10  126.79   15.10
  -3 -14 -10  146.79   16.50
  -3 -14 -10  117.49   10.30
   3  14  11   12.80    6.10
  -3 -14 -11   -6.00    6.80
  -3 -14 -11    1.40    3.40
   3 -14  11    1.90    7.00
  -3 -14 -11    9.00    3.40
   3 -14  11    9.20    7.60
   3  14  12   66.89   14.50
   3 -14  12  126.29   16.90
   3 -14  12   84.79   13.50
   3  14  13    0.40    7.30
   3 -14  13   -1.40    7.00
   3 -14  13    2.00    8.70
   3  14  14   33.70    9.30
   3 -14  14   44.80   11.00
   3 -14  14   49.10   11.70
  -3  15  14   -1.10    8.70
  -3 -15  14   -5.50    7.00
  -3 -15  14   12.40   11.70
  -3  15  13   16.30    8.70
  -3 -15  13    2.70    8.50
  -3 -15  13    7.30    7.20
  -3  15  12    7.20    7.50
  -3 -15  12   -0.60    7.50
  -3 -15  12    4.70    7.00
  -3  15  11    8.90    7.30
   3 -15 -11    1.60    3.30
  -3 -15  11    2.10    6.70
   3 -15 -11   -1.10    2.80
  -3 -15  11    3.70    6.60
  -3  15  10    3.80    6.70
   3 -15 -10    3.90    4.20
  -3 -15  10   11.80    8.10
  -3 -15  10    4.60    7.10
  -3 -15   9   14.50    7.00
   3 -15  -9   12.30    5.70
   3 -15  -9    9.90    3.90
  -3 -15   9   13.50    8.00
   3  15  -8   21.70    7.40
  -3 -15   8   20.70    7.40
  -3 -15   8   21.50    9.00
   3 -15  -8   20.40    6.50
   3 -15  -8   17.10    6.90
   3 -15  -8   19.40    5.00
   3  15  -7   78.99   12.10
   3 -15  -7   72.09    9.30
  -3 -15   7   83.59   12.30
  -3 -15   7   66.79   10.60
  -3 -15   7   76.59   10.70
   3 -15  -7   60.99    9.50
   3 -15  -7   93.69   12.20
   3  15  -6   19.70    5.90
   3 -15  -6   18.30    5.80
   3 -15  -6   13.70    5.20
  -3 -15   6   16.90    7.60
  -3 -15   6    2.80    7.60
  -3 -15   6   11.80    5.10
   3 -15  -6   10.30    7.30
   3  15  -5   51.39    8.10
  -3 -15   5   64.09   11.20
  -3 -15   5   42.90    8.00
  -3 -15   5   35.80    8.50
   3 -15  -5   45.60    8.10
   3 -15  -5   55.79    9.30
   3  15  -4  324.97   20.00
  -3 -15   4  297.87   22.20
   3 -15  -4  316.87   21.10
  -3 -15   4  319.97   23.20
   3 -15  -4  332.97   21.50
   3 -15  -4  294.87   21.40
  -3 -15   4  348.37   20.20
   3  15  -3    0.80    3.60
  -3 -15   3    5.50    4.00
   3 -15  -3    6.80    5.40
  -3 -15   3    9.90    6.40
   3 -15  -3    4.10    4.80
   3 -15  -3    2.10    4.60
   3 -15  -2    0.00    4.40
  -3 -15   2   12.70    6.50
   3 -15  -2    5.60    5.30
  -3 -15   2    7.60    4.00
   3 -15  -2   10.00    5.30
  -3 -15   2    5.70    6.40
   3 -15  -1   16.60    6.20
  -3 -15   1   12.10    6.90
   3 -15  -1   -1.60    5.50
   3 -15  -1   12.00    5.30
  -3 -15   1    3.30    4.20
  -3 -15   1    6.30    5.30
  -3 -15   0  151.18   11.20
  -3 -15   0  153.68   14.60
  -3 -15   0  161.18   11.70
  -3 -15   0  152.68   15.00
   3 -15   0  165.98   14.80
   3 -15   0  175.08   14.10
  -3 -15  -1    5.60    6.40
  -3 -15  -1   -1.60    4.70
   3 -15   1   -4.40    4.90
   3 -15   1    8.20    5.30
  -3 -15  -1    1.40    3.30
  -3 -15  -1    3.20    3.40
  -3 -15  -2   38.70    5.90
  -3 -15  -2   36.60    8.40
  -3 -15  -2   32.40    5.40
   3 -15   2   32.20    7.20
  -3 -15  -2   41.90    7.80
   3 -15   2   34.80    8.50
  -3  15  -3   11.80    5.40
   3 -15   3    3.40    5.00
  -3 -15  -3   13.10    6.70
  -3 -15  -3   12.20    4.20
   3 -15   3   10.60    7.10
  -3 -15  -3   16.30    6.90
  -3 -15  -3   11.80    4.60
  -3  15  -4   24.50    7.00
  -3 -15  -4   32.30    8.00
   3 -15   4   26.80    8.10
  -3 -15  -4   36.40    6.30
   3 -15   4   23.20    7.00
  -3 -15  -4   48.00    9.30
  -3  15  -5    4.50    5.60
  -3 -15  -5    6.20    4.90
  -3 -15  -5   13.50    4.50
  -3 -15  -5    3.10    4.20
  -3 -15  -5    9.00    5.60
   3 -15   5   12.40    6.50
   3 -15   5   16.10    6.20
  -3  15  -6   97.99   13.10
   3 -15   6  151.98   16.10
  -3 -15  -6  112.29   11.40
  -3 -15  -6  117.39   11.80
   3 -15   6  106.49   13.40
  -3 -15  -6   93.69    9.90
  -3 -15  -7   33.90    7.00
  -3 -15  -7   28.50    6.80
  -3 -15  -7   29.70    6.50
   3 -15   7   35.50    8.30
   3 -15   8   45.40    9.90
  -3 -15  -8   32.10    6.90
  -3 -15  -8   37.70    7.10
  -3 -15  -8   27.50    6.70
   3 -15   9   30.40   13.90
  -3 -15  -9   -2.00    4.60
   3 -15   9    2.90    7.20
  -3 -15  -9    3.30    3.80
  -3 -15  -9    2.30    3.60
   3  15  10   15.40    6.60
  -3 -15 -10    5.90    6.70
   3 -15  10   13.80    7.50
  -3 -15 -10   28.00    5.60
  -3 -15 -10   21.50    5.70
   3 -15  10   26.60    9.50
   3  15  11    4.00    5.20
   3 -15  11   -7.50    7.20
   3 -15  11    4.10    7.30
  -3 -15 -11    1.70    3.50
  -3 -15 -11    4.90    3.50
   3  15  12   38.50    8.70
   3 -15  12   48.30   11.60
   3 -15  12   45.90   12.20
   3  15  13    8.30    7.10
   3 -15  13   20.90    8.50
  -3  16  13    8.90    9.30
  -3 -16  13   20.10    8.20
  -3 -16  13    6.10    9.30
  -3 -16  12   24.60    9.90
  -3 -16  12   28.30   10.40
   3 -16 -12   25.30    3.20
   3 -16 -11   24.80    7.60
  -3 -16  11   31.70    9.30
   3 -16 -11   26.30    5.20
  -3 -16  11   18.80    8.00
   3 -16 -10  179.88   13.30
   3 -16 -10  148.49   12.50
  -3 -16  10  167.18   16.80
  -3 -16  10  179.18   18.30
   3 -16  -9    9.40    5.40
  -3 -16   9    2.30    7.20
   3 -16  -9   16.20    5.10
   3  16  -8  251.07   20.30
  -3 -16   8  240.28   18.50
   3 -16  -8  194.88   15.80
  -3 -16   8  239.68   22.30
   3 -16  -8  263.17   17.30
   3  16  -7   12.50    6.40
  -3 -16   7   20.20    6.90
   3 -16  -7    7.40    4.90
  -3 -16   7   16.10    8.40
   3 -16  -7   14.20    6.00
   3 -16  -7   10.80    5.90
   3  16  -6  179.18   14.70
   3 -16  -6  163.48   14.90
  -3 -16   6  174.08   14.30
   3 -16  -6  158.08   14.60
  -3 -16   6  158.68   17.30
   3 -16  -6  159.68   14.30
   3  16  -5   14.30    5.60
   3 -16  -5   17.70    6.60
   3 -16  -5   20.80    7.50
  -3 -16   5    9.00    5.10
   3 -16  -5    9.00    5.30
  -3 -16   5   17.20    7.70
  -3 -16   5    3.70    6.10
   3  16  -4  180.78   14.00
  -3 -16   4  171.88   16.60
   3 -16  -4  206.58   16.00
   3 -16  -4  183.88   15.30
  -3 -16   4  154.98   13.20
  -3 -16   4  177.38   17.60
   3 -16  -4  187.68   15.80
   3  16  -3  222.58   15.80
  -3 -16   3  227.08   18.90
   3 -16  -3  253.27   17.70
   3 -16  -3  233.48   17.50
   3 -16  -3  219.78   17.70
  -3 -16   3  199.88   18.00
  -3 -16   3  226.18   15.40
  -3 -16   2  244.58   19.50
  -3 -16   2  236.08   15.00
  -3 -16   2  214.88   18.40
   3 -16  -2  234.28   17.20
   3 -16  -2  191.28   16.20
   3 -16  -2  222.38   17.70
   3 -16  -1   14.40    6.30
  -3 -16   1   11.00    6.80
  -3 -16   1   10.60    7.10
   3 -16  -1    7.00    5.10
  -3 -16   1    9.40    4.10
   3 -16  -1    0.50    5.70
  -3 -16   0  234.28   15.40
   3 -16   0  253.97   18.20
   3 -16   0  261.77   26.80
  -3 -16   0  231.78   19.30
  -3 -16   0  300.37   19.90
  -3 -16  -1   51.09    9.70
  -3 -16  -1   58.79   10.30
   3 -16   1   62.29    9.20
   3 -16   1   36.30    9.20
  -3 -16  -1   41.40    6.50
  -3 -16  -1   65.29   11.00
   3 -16   2  833.62   42.50
  -3 -16  -2  792.32   42.20
  -3 -16  -2  752.72   42.70
   3 -16   2  798.22   43.70
  -3 -16  -2  794.12   43.20
  -3  16  -3  397.36   29.10
   3 -16   3  365.86   23.20
   3 -16   3  337.67   24.30
  -3 -16  -3  337.47   19.90
  -3 -16  -3  359.96   23.70
  -3 -16  -3  330.07   23.30
  -3 -16  -3  335.47   25.00
  -3  16  -4  752.22   42.00
  -3 -16  -4  770.62   38.30
  -3 -16  -4  778.72   41.90
  -3 -16  -4  798.42   42.00
   3 -16   4  782.82   41.80
  -3 -16  -4  736.13   38.30
   3 -16   4  760.32   42.90
  -3  16  -5  441.16   28.80
   3 -16   5  499.95   29.20
  -3 -16  -5  434.66   27.80
  -3 -16  -5  479.95   26.10
  -3 -16  -5  491.65   28.80
  -3 -16  -5  462.05   25.60
  -3 -16  -6  470.45   29.60
  -3 -16  -6  511.75   28.00
   3 -16   6  530.85   31.70
  -3 -16  -6  572.44   31.00
  -3 -16  -7   18.90    5.40
  -3 -16  -7   19.50    6.10
  -3 -16  -7   15.70    6.50
   3 -16   8  121.59   14.90
  -3 -16  -8  112.29   11.10
  -3 -16  -8  105.29   11.90
  -3 -16  -8  116.09   11.80
   3 -16   9   12.20    6.60
  -3 -16  -9    0.90    4.10
   3 -16   9   -1.50    7.20
  -3 -16  -9    0.30    4.60
  -3 -16  -9   -6.50    4.80
  -3 -16 -10  154.98   15.90
   3 -16  10  217.28   19.40
  -3 -16 -10  194.78   14.20
   3 -16  10  244.28   20.80
  -3 -16 -10  175.28   13.90
   3  16  11    6.70    5.80
   3 -16  11   14.40    8.40
   3 -16  11   17.00    9.00
  -3 -16 -11   17.50    4.40
  -3 -16 -11   22.00    7.20
   3  16  12   20.60    7.40
  -3 -16 -12   13.60    3.30
  -3 -16 -12   20.00    3.50
   3 -16  12    8.30    8.80
   3 -16  12    4.80    8.70
   3  16  13  -10.10    6.20
   3 -16  13  -21.10    7.40
   3 -16  13    1.40    7.90
  -3 -17  13   11.10    8.40
  -3 -17  12   18.20    8.60
   3 -17 -12    3.40    3.00
  -3 -17  12   10.80    8.50
   3 -17 -11   25.60    5.70
  -3 -17  11   18.80    9.60
   3 -17 -11   14.20    4.90
  -3 -17  11   43.90    9.80
  -3 -17  10    4.40    7.50
  -3 -17  10   -1.10    6.20
   3 -17 -10   -2.70    4.40
   3 -17 -10    4.40    4.70
   3 -17  -9    1.20    4.90
  -3 -17   9    5.60    8.30
   3 -17  -9   -1.60    5.10
  -3 -17   9   10.40    6.20
   3 -17  -8    4.70    5.20
  -3 -17   8    5.00    7.30
  -3 -17   8   10.20    6.30
   3 -17  -8    1.90    5.40
   3  17  -7   23.70    7.60
  -3 -17   7    2.60    5.70
  -3 -17   7   10.90    7.60
   3 -17  -7   11.90    5.40
   3 -17  -7   16.60    6.30
  -3 -17   6  101.89   15.40
   3 -17  -6  109.99   13.20
  -3 -17   6   97.79   12.10
   3 -17  -6  119.89   15.10
   3 -17  -6  106.39   11.60
   3 -17  -6  109.29   13.60
   3  17  -5    3.40    4.90
   3 -17  -5   17.10    7.20
  -3 -17   5    7.50    5.10
   3 -17  -5    1.20    5.70
  -3 -17   5    7.10    7.40
   3 -17  -5    4.30    5.70
   3 -17  -5   10.90    6.20
   3  17  -4   51.79    8.60
   3 -17  -4   49.30    9.60
  -3 -17   4   63.59    8.80
   3 -17  -4   52.59    9.20
  -3 -17   4   59.09   11.90
   3 -17  -4   47.30    9.90
   3 -17  -3   63.19   10.50
   3 -17  -3   59.29   10.30
  -3 -17   3   61.59    8.10
  -3 -17   3   55.99   11.10
   3 -17  -3   55.39   10.10
  -3 -17   2    6.30    6.60
  -3 -17   2    0.20    7.10
   3 -17  -2    0.20    5.90
   3 -17  -2   -3.60    4.60
  -3 -17   2   10.90    3.90
   3 -17  -2   -5.30    4.10
  -3 -17   1   41.40    9.90
   3 -17  -1   35.80    7.70
   3 -17  -1   67.69   10.10
  -3 -17   1   30.00    6.10
  -3 -17   1   38.00    9.90
   3 -17  -1   26.20    8.40
   3 -17   0  118.29   14.50
   3 -17   0  120.49   13.20
  -3 -17   0  125.89   10.00
  -3 -17   0   86.19   13.00
   3 -17   0  101.29   12.80
  -3 -17   0   95.79    9.60
  -3 -17   0  107.79   13.70
  -3 -17  -1   -3.20    5.10
  -3 -17  -1    1.80    3.40
  -3 -17  -1   -0.60    3.40
   3 -17   1   -2.30    6.40
   3 -17   1    6.90    5.40
  -3 -17  -1   18.00    6.90
  -3 -17  -2    1.10    6.00
  -3 -17  -2    0.00    3.50
  -3 -17  -2    3.90    3.80
  -3 -17  -2    5.00    6.50
   3 -17   2   -1.20    6.30
   3 -17   2   -3.20    4.60
  -3 -17  -3   30.30    5.80
  -3 -17  -3   30.90    8.30
  -3 -17  -3   20.80    5.30
  -3 -17  -3   31.20    7.90
   3 -17   3   21.50    6.90
  -3  17  -4   14.30    6.30
  -3 -17  -4    2.90    3.50
  -3 -17  -4   12.20    4.50
  -3 -17  -4   10.60    6.80
   3 -17   4   10.90    6.00
  -3 -17  -4   12.30    7.00
  -3 -17  -5    0.90    6.20
  -3 -17  -5    2.70    4.10
  -3 -17  -5    7.70    8.90
   3 -17   5    5.70    6.10
  -3 -17  -5   -0.10    3.60
  -3 -17  -6   50.49    7.40
  -3 -17  -6   44.30    9.10
  -3 -17  -6   62.99   10.30
  -3 -17  -6   54.29    8.60
   3 -17   7    4.40    5.70
  -3 -17  -7   10.10    6.20
  -3 -17  -7   27.20    7.10
  -3 -17  -7   22.30    6.10
   3 -17   8   17.50    9.10
  -3 -17  -8    6.30    5.20
  -3 -17  -8    4.40    5.80
   3 -17   8   10.30    7.20
  -3 -17  -8    4.60    5.20
  -3 -17  -9   18.70    7.50
   3 -17   9   28.70    9.20
   3 -17   9   18.20    8.60
  -3 -17  -9    7.70    6.30
  -3 -17  -9   29.60    6.50
   3 -17  10   13.00    8.20
  -3 -17 -10   16.60    7.40
  -3 -17 -10   17.20    6.10
  -3 -17 -10   12.10    5.10
   3 -17  10   22.20    8.80
   3 -17  11   34.10   10.40
  -3 -17 -11   25.70    6.00
   3 -17  11   21.10   10.00
  -3 -17 -11   23.60    5.70
  -3 -17 -12   -4.60    3.20
   3 -17  12   -5.40    8.40
   3 -18 -12  132.89    9.80
  -3 -18  12  119.99   17.90
  -3 -18  12  161.68   18.90
   3 -18 -11    8.10    5.80
   3 -18 -11   -1.10    5.00
  -3 -18  11   15.60    8.00
  -3 -18  11    4.00    9.10
  -3 -18  10    8.70    8.90
  -3 -18  10   20.10    7.80
   3 -18 -10   27.50    7.00
   3 -18 -10   21.00    6.50
  -3 -18   9   -7.10    6.50
   3 -18  -9   -2.20    5.40
  -3 -18   9   -1.60    5.60
   3 -18  -9    0.40    5.30
   3 -18  -8  228.58   18.40
  -3 -18   8  244.58   21.70
   3 -18  -8  260.17   19.80
  -3 -18   8  275.47   23.50
   3 -18  -7   14.90    6.70
  -3 -18   7   -2.00    7.70
  -3 -18   7    9.70    6.30
   3 -18  -7    0.60    6.50
   3  18  -6  181.58   16.20
   3 -18  -6  194.08   17.40
   3 -18  -6  231.98   17.40
   3 -18  -6  180.08   17.20
  -3 -18   6  185.68   19.80
  -3 -18   6  196.48   15.60
   3  18  -5   10.60    6.00
  -3 -18   5    8.40    7.20
   3 -18  -5    3.10    5.50
   3 -18  -5    9.70    6.80
  -3 -18   5    4.40    5.00
   3 -18  -5   16.00    6.60
   3 -18  -5    0.80    6.50
   3  18  -4   56.39    9.40
   3 -18  -4   63.29   10.70
  -3 -18   4   44.80   11.80
   3 -18  -4   62.99    9.70
   3 -18  -4   61.19   10.30
   3 -18  -4   56.79   11.50
  -3 -18   4   48.20    8.10
  -3 -18   3   13.20    4.90
   3 -18  -3   10.70    7.10
   3 -18  -3    6.90    5.90
   3 -18  -3   29.60    7.70
   3 -18  -3   27.10    8.30
   3 -18  -2  414.16   27.40
   3 -18  -2  480.35   30.10
  -3 -18   2  458.75   25.80
  -3 -18   2  450.85   30.70
   3 -18  -2  477.05   28.60
  -3 -18   1   65.19   11.30
   3 -18  -1   58.09    9.70
  -3 -18   1   55.09    7.40
   3 -18  -1   68.79   12.20
   3 -18  -1   49.50    9.60
   3 -18   0  123.19   14.30
  -3 -18   0   91.59    9.90
  -3 -18   0  110.99   10.00
   3 -18   0  106.89   12.90
  -3 -18   0  142.99   16.50
  -3 -18  -1   41.70    9.70
   3 -18   1   36.40    7.90
  -3 -18  -1   52.49   10.70
  -3 -18  -1   39.90    6.70
  -3 -18  -1   53.79    7.80
  -3 -18  -2  295.17   23.00
  -3 -18  -2  291.57   18.50
  -3 -18  -2  336.77   19.10
   3 -18   2  304.07   21.80
  -3 -18  -2  333.77   23.80
  -3 -18  -3   10.50    4.20
   3 -18   3    6.50    6.20
  -3 -18  -3   -8.10    5.40
  -3 -18  -3   12.30    7.30
  -3 -18  -3    5.00    4.40
  -3 -18  -4  217.18   14.80
   3 -18   4  203.38   17.50
  -3 -18  -4  229.68   19.00
  -3 -18  -4  190.98   14.00
  -3 -18  -4  216.38   18.00
  -3 -18  -5    6.80    4.10
  -3 -18  -5   15.10    5.20
  -3 -18  -5   11.90    6.30
  -3 -18  -5    8.40    6.40
   3 -18   6  157.18   15.60
  -3 -18  -6  136.59   12.20
  -3 -18  -6  152.08   15.00
  -3 -18  -6  126.19   11.80
  -3 -18  -6  139.39   14.40
  -3 -18  -7    9.00    5.10
  -3 -18  -7    0.50    5.40
  -3 -18  -7    4.40    5.40
   3 -18   7   -6.20    7.50
  -3 -18  -7    3.30    5.90
   3 -18   7   -4.70    5.60
  -3 -18  -8   55.49    8.70
   3 -18   8   53.09   11.20
   3 -18   8   55.69   12.20
  -3 -18  -8   53.19   10.10
   3 -18   9   21.70   10.70
  -3 -18  -9    2.80    6.20
  -3 -18  -9   10.20    7.20
   3 -18   9    4.30    7.40
  -3 -18  -9   22.00    6.30
  -3 -18 -10   56.79    9.40
  -3 -18 -10   85.49   10.50
   3 -18  10   84.19   15.40
   3 -18  10  101.19   14.10
  -3 -18 -11    2.40    4.50
   3 -18  11   -0.40    8.30
   3 -18  11   -0.90    7.70
   3 -18  12   10.70    8.80
   3 -18  12   27.10   10.50
   3 -19 -11   -0.40    5.20
  -3 -19  11   -4.40    8.90
  -3 -19  11    6.60    7.60
  -3 -19  10    0.30    9.20
  -3 -19  10    7.70    7.40
   3 -19 -10    8.30    6.60
   3 -19 -10    2.90    5.30
   3 -19  -9    5.60    5.90
  -3 -19   9   12.60    8.20
   3 -19  -9   -5.70    5.60
  -3 -19   9    1.30    6.80
  -3 -19   8   32.90    8.20
   3 -19  -8   25.20    8.10
  -3 -19   8   34.30   11.20
   3 -19  -8    1.40    6.20
  -3 -19   7   -7.60    7.30
  -3 -19   7   -5.40    5.50
   3 -19  -7   -7.70    5.40
   3 -19  -7    7.00    6.30
   3 -19  -7    1.50    6.10
   3  19  -6   11.50    6.40
   3 -19  -6    6.10    6.40
  -3 -19   6   10.00    5.90
   3 -19  -6    8.10    6.20
  -3 -19   6    9.70    7.90
   3  19  -5   11.60    5.80
  -3 -19   5    3.20    5.10
   3 -19  -5   12.90    8.80
   3 -19  -5    0.40    6.60
   3 -19  -5    2.40    6.30
  -3 -19   5    0.00    6.80
   3 -19  -4   17.10    7.90
   3 -19  -4   11.40    6.80
  -3 -19   4    5.00    6.80
  -3 -19   4    5.70    5.20
   3 -19  -4   -0.70    8.00
  -3 -19   3   54.49   11.30
   3 -19  -3   15.30    6.10
  -3 -19   3   37.40    7.30
   3 -19  -3   27.70    7.50
   3 -19  -3   37.60   10.30
   3 -19  -2   -4.50    4.80
   3 -19  -2   15.80    7.70
  -3 -19   2   -1.50    4.30
   3 -19  -2    1.90    5.40
  -3 -19   2    9.80    9.00
   3 -19  -1    3.60    5.60
  -3 -19   1    2.60    7.60
  -3 -19   1   -1.70    4.60
   3 -19  -1    2.20    6.10
  -3 -19   1    4.60    4.20
   3 -19   0   -4.30    5.60
  -3 -19   0    7.70    4.60
  -3 -19   0    6.40    3.80
   3 -19   0    1.70    5.60
  -3 -19   0    2.50    9.40
  -3 -19  -1   46.70    6.80
   3 -19   1   35.00    8.20
  -3 -19  -1   30.00   13.80
  -3 -19  -1   53.39    7.80
   3 -19   2   14.50    6.60
  -3 -19  -2    8.40    6.50
  -3 -19  -2   14.20    4.40
  -3 -19  -2    4.20    4.10
  -3 -19  -3    4.70    3.90
  -3 -19  -3   -3.10    3.80
  -3 -19  -3    5.90    7.80
   3 -19   3   -4.40    5.40
   3 -19   4   16.80    8.80
  -3 -19  -4   -6.30    5.50
  -3 -19  -4    8.90    4.50
  -3 -19  -4   11.50    4.80
  -3 -19  -5    1.90    4.60
   3 -19   5   17.10    8.60
  -3 -19  -5    4.20    6.50
   3 -19   5    7.10    6.30
  -3 -19  -5    5.50    4.90
  -3 -19  -6    5.60    6.90
   3 -19   6   23.20    9.90
  -3 -19  -6    8.40    5.00
   3 -19   6    8.50    6.50
  -3 -19  -6   -0.90    7.70
  -3 -19  -6    2.60    4.60
  -3 -19  -7   35.40    9.50
  -3 -19  -7   46.60    8.00
   3 -19   7   35.70    9.60
   3 -19   7   23.60    9.80
  -3 -19  -7   49.70    9.90
  -3 -19  -7   38.00    8.00
   3 -19   8   -1.00    7.10
  -3 -19  -8   -2.00    4.90
   3 -19   8    1.00    8.80
  -3 -19  -8    6.70    6.30
  -3 -19  -8    7.20    6.90
  -3 -19  -8   -4.00    7.30
  -3 -19  -9    0.00    6.90
   3 -19   9   20.80    8.30
   3 -19   9    7.40   10.10
  -3 -19  -9    3.10    5.40
  -3 -19  -9   19.00    7.30
  -3 -19 -10    4.10    4.60
   3 -19  10    3.90   10.00
   3 -19  10    6.20    8.00
  -3 -19 -11   20.20    6.30
   3 -19  11    4.70    8.70
   3 -19  11   19.30   10.70
   3 -20 -10    0.50    5.90
  -3 -20  10  -14.70    8.30
  -3 -20  10   -5.70    6.60
   3 -20  -9   12.30    6.90
  -3 -20   9    4.40   10.30
  -3 -20   9   14.00    7.30
   3 -20  -9    6.30    6.40
  -3 -20   8  214.08   18.40
   3 -20  -8  206.18   19.80
  -3 -20   8  233.38   22.80
   3 -20  -8  233.38   19.40
  -3 -20   7   11.30    9.10
   3 -20  -7    3.70    6.90
  -3 -20   7    4.20    6.40
   3 -20  -7    9.70    6.80
  -3 -20   6   98.49   11.90
  -3 -20   6   95.39   15.60
   3 -20  -6   85.79   13.10
   3 -20  -6  113.59   16.20
   3  20  -5    7.40    6.60
  -3 -20   5    6.40    8.50
   3 -20  -5   -2.80    5.10
   3 -20  -5    0.40   11.90
  -3 -20   5   16.30    6.60
  -3 -20   4  479.15   32.70
  -3 -20   4  480.05   27.90
   3 -20  -4  449.66   31.20
   3 -20  -4  450.25   33.40
   3 -20  -3   -3.70    5.90
   3 -20  -3    8.30    7.60
  -3 -20   3   11.80    8.20
  -3 -20   3   -3.60    4.60
  -3 -20   2  198.78   21.20
   3 -20  -2  201.98   20.10
  -3 -20   2  213.98   16.00
   3 -20  -2  196.58   17.70
  -3 -20   1    5.80    4.70
  -3 -20   1    2.10    4.60
  -3 -20   1  -11.50    7.20
   3 -20  -1   -7.70    6.90
   3 -20  -1   -5.90    4.70
  -3 -20   0  191.58   15.00
  -3 -20   0  224.18   21.50
   3 -20   0  202.48   20.50
   3 -20   0  276.07   19.50
  -3 -20   0  212.88   15.30
   3 -20   1   -1.30    7.70
  -3 -20  -1   -2.60    7.90
   3 -20   1    5.90    6.50
  -3 -20  -1    1.10    3.70
  -3 -20  -1    3.00    4.00
  -3 -20  -2  248.08   16.90
   3 -20   2  251.87   23.30
  -3 -20  -2  257.27   16.50
  -3 -20  -2  238.58   21.80
   3 -20   3   -2.10    6.30
  -3 -20  -3   -2.20    4.10
  -3 -20  -3    8.50    4.80
   3 -20   3    7.70    7.90
  -3 -20  -3    8.50    7.90
  -3 -20  -4    3.90    4.80
  -3 -20  -4    2.20    7.00
   3 -20   4   -0.70    5.70
  -3 -20  -4    2.90    4.20
   3 -20   4   15.10    8.90
  -3 -20  -5   -0.60    5.90
   3 -20   5   10.40    9.80
   3 -20   5   11.70    7.30
  -3 -20  -5    4.60    4.10
  -3 -20  -6  185.78   14.40
   3 -20   6  207.58   21.30
   3 -20   6  186.38   18.10
  -3 -20  -6  166.88   14.60
  -3 -20  -7   -9.00    6.20
  -3 -20  -7    4.00    4.70
   3 -20   7  -10.50    7.80
  -3 -20  -7   -2.80    6.30
   3 -20   7   -5.50    6.10
   3 -20   8   40.70   12.90
  -3 -20  -8   28.60    8.50
  -3 -20  -8   42.90    8.60
  -3 -20  -8   30.50    7.70
   3 -20   8   21.10    9.20
   3 -20   9    6.60   10.50
   3 -20   9   37.40   11.30
  -3 -20  -9   28.30    7.70
  -3 -20  -9   27.40    7.30
  -3 -20 -10   60.49   10.50
   3 -20  10   46.00   13.10
  -3 -20 -10   70.09   10.50
   3 -21 -10  -11.50    6.00
  -3 -21  10  -13.60   10.30
  -3 -21  10   -8.30    7.80
   3 -21 -10    3.40    8.00
  -3 -21   9   -8.10    9.60
   3 -21  -9    4.00    8.10
  -3 -21   9    7.50    7.50
  -3 -21   8   -2.40    8.80
  -3 -21   8    4.70    7.50
   3 -21  -8   -1.00    6.50
   3 -21  -8   -6.80    6.50
  -3 -21   7    9.40    6.40
   3 -21  -7    1.20    5.90
  -3 -21   7   21.90   10.10
   3 -21  -7   -3.60    6.40
  -3 -21   6   15.20   10.30
   3 -21  -6   -3.60    5.50
   3 -21  -6    3.40    7.40
  -3 -21   6   12.90    7.90
   3 -21  -5   23.50    7.90
   3 -21  -5   41.30   10.00
  -3 -21   5   40.00   12.40
  -3 -21   5   47.70    8.90
   3 -21  -4    3.80    6.00
  -3 -21   4    3.10    8.60
  -3 -21   4    6.50    5.90
   3 -21  -4   14.00    8.40
  -3 -21   3    0.50    4.90
   3 -21  -3    8.10    7.20
   3 -21  -3    5.10    5.60
  -3 -21   3    6.60    8.90
  -3 -21   2   34.10    7.80
   3 -21  -2   28.10   10.10
  -3 -21   2   30.70   11.20
   3 -21  -2   24.50    8.00
   3 -21  -1   21.80    9.50
  -3 -21   1   20.50    5.80
  -3 -21   1   20.70   10.30
   3 -21  -1    1.00    6.40
  -3 -21   1   16.20    6.00
  -3 -21   0   26.40    6.00
   3 -21   0   46.40   11.80
   3 -21   0   25.30    8.10
  -3 -21   0   11.10    5.70
  -3 -21   0   17.20    9.10
  -3 -21  -1   61.99   11.90
   3 -21   1   56.09   11.10
   3 -21   1   35.90   11.40
  -3 -21  -1   47.00    8.10
  -3 -21  -1   50.99    8.20
  -3 -21  -2   14.00    9.70
   3 -21   2   12.50    7.00
  -3 -21  -2   11.10    5.30
  -3 -21  -2   19.70    5.90
   3 -21   2   -3.20    8.90
  -3 -21  -3   -1.80    4.50
   3 -21   3   -2.90    7.60
   3 -21   3   -0.80    5.40
  -3 -21  -3   -0.70    7.60
  -3 -21  -3   -3.20    4.00
   3 -21   4   -5.50    4.80
  -3 -21  -4   -7.60    4.70
   3 -21   4    1.10    9.50
  -3 -21  -4   -6.90    6.50
  -3 -21  -4   -1.40    4.00
   3 -21   5    0.80    8.40
  -3 -21  -5   -6.10    5.60
  -3 -21  -5    5.20    5.50
   3 -21   5    0.40    6.20
  -3 -21  -5    5.70    5.00
   3 -21   6   -3.90    9.00
  -3 -21  -6    0.90    7.40
  -3 -21  -6    3.50    5.60
   3 -21   6    1.10    6.60
  -3 -21  -6   -6.30    4.40
   3 -21   7   17.70    9.70
   3 -21   7   -9.20    7.40
  -3 -21  -7   16.90    5.60
  -3 -21  -7    3.90    6.90
  -3 -21  -7   16.50    7.40
  -3 -21  -8    8.00   11.10
   3 -21   8    9.90    9.50
   3 -21   8    2.60    7.20
  -3 -21  -8   -0.10    6.40
  -3 -21  -8   -3.00    5.30
   3 -21   9    3.70    8.30
  -3 -21  -9   -9.10    6.60
  -3 -21  -9    6.70    6.30
   3 -21   9   17.10   11.80
  -3 -22   9   -4.10   10.30
  -3 -22   9   12.40    8.40
   3 -22  -9   10.80    7.80
   3 -22  -9    2.50    7.80
   3 -22  -8    9.10    9.10
   3 -22  -8   16.80    8.40
  -3 -22   8   20.90    8.20
   3 -22  -7   16.60    8.60
   3 -22  -7   -0.30    6.30
  -3 -22   7    3.30    9.50
  -3 -22   7   15.70    7.90
  -3 -22   6   53.79   14.50
  -3 -22   6   59.69   10.20
   3 -22  -6   75.49   12.80
   3 -22  -6   69.09   12.10
   3 -22  -5   -0.90    5.30
   3 -22  -5   12.80    9.00
  -3 -22   5   -1.00   10.30
  -3 -22   4   59.09   13.90
  -3 -22   4   61.99   10.10
   3 -22  -4   42.10   10.80
   3 -22  -4   43.20    9.40
   3 -22  -3   -1.60    5.70
  -3 -22   3   -3.80    5.20
  -3 -22   3    5.50    9.20
   3 -22  -3   -6.50    7.50
   3 -22  -2  191.08   17.30
  -3 -22   2  148.49   15.90
  -3 -22   2  134.49   19.30
  -3 -22   2  181.08   14.50
   3 -22  -2  200.68   20.90
   3 -22  -1   10.70    6.60
  -3 -22   1   19.90   10.60
   3 -22  -1    3.20    9.60
  -3 -22   1   11.00    6.00
  -3 -22   1   17.30    6.20
  -3 -22   0   60.89    9.00
  -3 -22   0   78.49    9.60
   3 -22   0   89.49   15.30
  -3 -22   0   88.49   15.30
   3 -22   0   99.29   13.90
  -3 -22  -1   50.89   12.10
   3 -22   1   26.40   11.10
  -3 -22  -1   40.40    7.30
   3 -22   1   40.30    9.90
  -3 -22  -1   39.70    8.40
   3 -22   2  100.59   13.70
  -3 -22  -2   95.79   11.00
   3 -22   2   95.19   16.80
  -3 -22  -2   96.49   16.00
  -3 -22  -2   97.29   10.90
   3 -22   3   -8.90    7.70
  -3 -22  -3    6.10    8.70
  -3 -22  -3   -7.20    4.90
  -3 -22  -3   -1.50    4.20
   3 -22   3    0.70    6.60
  -3 -22  -4    8.80    5.30
  -3 -22  -4   13.40    5.80
   3 -22   4   16.70    7.30
   3 -22   4   24.40   11.60
  -3 -22  -4   26.50    9.40
  -3 -22  -5   11.00    6.40
   3 -22   5    4.20    9.20
  -3 -22  -5    4.60    7.40
   3 -22   5    3.30    7.40
  -3 -22  -6   27.90    8.80
  -3 -22  -6   24.10    7.60
  -3 -22  -6   28.50    6.40
   3 -22   6   38.90   11.50
   3 -22   6   36.30   12.80
   3 -22   7   -3.70    7.50
  -3 -22  -7   14.20    7.50
   3 -22   7   20.80   13.10
   3 -22   8   38.00   12.60
  -3 -22  -8   32.60    9.00
  -3 -22  -8   28.60    7.80
   3 -22   8   23.80    9.90
  -3 -23   7   10.40    7.40
  -3 -23   7    1.30   10.50
   3 -23  -7   -0.40    7.90
   3 -23  -7   11.30    7.90
   3 -23  -6    3.70    6.90
  -3 -23   6   -0.20    5.90
   3 -23  -6    8.00    9.40
   3 -23  -5    0.40    8.60
  -3 -23   5   -2.50    9.30
  -3 -23   5   -3.20    5.90
   3 -23  -5   -5.40    6.10
   3 -23  -4   14.80    7.20
  -3 -23   4   35.30   12.30
   3 -23  -4   11.40    9.50
  -3 -23   3   -0.20    9.50
  -3 -23   3   21.80    6.00
   3 -23  -3    6.00    9.30
   3 -23  -3   11.90    6.40
  -3 -23   2   -1.20    9.40
  -3 -23   2    1.20    6.60
   3 -23  -2    6.30    7.10
   3 -23  -2    0.70    9.40
  -3 -23   2   11.00    5.70
  -3 -23   1   14.90    9.90
  -3 -23   1    1.80    5.70
   3 -23  -1   15.30    7.40
  -3 -23   1   10.20    6.50
   3 -23  -1    0.70    8.70
  -3 -23   0   10.20    5.60
   3 -23   0    7.60    9.90
  -3 -23   0    9.50    7.30
   3 -23   0   15.20    7.20
  -3 -23   0    9.30   10.30
   3 -23   1    1.80    9.80
  -3 -23  -1    2.10    9.00
  -3 -23  -1    1.70    5.40
   3 -23   1   -5.10    6.20
  -3 -23  -2    4.50    5.30
  -3 -23  -2    9.90    6.50
   3 -23   2    1.60    9.30
  -3 -23  -2   14.70    9.80
   3 -23   2   14.10    6.90
  -3 -23  -3    3.00    5.00
  -3 -23  -3    1.80    8.30
   3 -23   3    8.00   10.00
   3 -23   3    1.80    7.10
  -3 -23  -3    3.60    7.00
  -3 -23  -4    4.20    4.90
   3 -23   4   -0.50    7.20
  -3 -23  -4   -9.30    7.60
   3 -23   4   13.50   10.40
  -3 -23  -5  -13.50    7.60
   3 -23   5   -7.50    9.10
  -3 -23  -5    6.20    8.30
   3 -23   5   -5.90    7.00
  -3 -23  -5    4.50    5.60
  -3 -23  -6    7.60    5.60
  -3 -23  -6    6.00    8.80
   3 -23   6   -3.90    7.30
   3 -23   6   -4.10    9.90
   3 -23   7   25.10   12.00
  -3 -23  -7    6.10    5.90
  -3 -23  -7   13.10    7.80
   3 -23   7   -7.00    8.20
   3 -24  -6   63.69   15.20
  -3 -24   6  120.09   13.80
   3 -24  -6   86.19   14.00
  -3 -24   6   87.39   17.40
  -3 -24   5   -4.50    6.10
   3 -24  -5    0.60    9.10
  -3 -24   5   -1.80   10.60
   3 -24  -5   -5.10    6.90
   3 -24  -4   84.49   13.70
   3 -24  -4  103.79   17.20
  -3 -24   4  107.59   12.80
  -3 -24   4  106.79   18.10
   3 -24  -3   10.30    7.80
  -3 -24   3   55.39   20.00
   3 -24  -3   42.00   12.30
  -3 -24   2   77.79   11.00
  -3 -24   2   90.39   17.20
   3 -24  -2  100.99   17.10
   3 -24  -2   82.29   13.10
  -3 -24   1   19.30    6.70
  -3 -24   1   40.60   13.60
  -3 -24   1   18.10    7.40
   3 -24  -1   32.10   13.10
   3 -24  -1   35.20    9.50
  -3 -24   0   99.89   17.90
  -3 -24   0   97.69   12.50
   3 -24   0  121.29   18.70
  -3 -24   0  141.39   12.90
   3 -24   0   99.99   15.30
  -3 -24  -1   -9.60    9.90
  -3 -24  -1    8.10    6.80
   3 -24   1    4.80   11.20
   3 -24   1    7.40    7.70
  -3 -24  -1    9.40    5.30
  -3 -24  -2   39.20    9.10
  -3 -24  -2   70.49    9.80
   3 -24   2   69.59   12.80
   3 -24   2   39.80   14.30
  -3 -24  -2   50.89   14.80
  -3 -24  -3   27.80    6.40
   3 -24   3   20.50    9.70
  -3 -24  -3   35.60   11.70
  -3 -24  -4   41.90   12.60
   3 -24   4   28.00   10.00
  -3 -24  -4   34.40    7.80
   3 -24   4   36.00   12.10
  -3 -24  -5   20.90    6.30
  -3 -24  -5    3.70    9.10
   3 -24   5   15.10    8.50
   3 -24   5    3.60   10.30
  -3 -25   4   13.30    7.30
  -3 -25   4  -14.00   10.00
   3 -25  -4    3.30    8.20
   3 -25  -4    1.80    9.90
  -3 -25   3    5.50   11.00
   3 -25  -3    3.60    7.70
   3 -25  -3   14.90   11.80
  -3 -25   3   10.10    6.70
   3 -25  -2  -14.00   10.40
   3 -25  -2   -4.50    7.00
  -3 -25   2   -3.70    5.90
  -3 -25   2   -8.40    9.70
  -3 -25   1   31.00   12.20
  -3 -25   1   17.60    7.10
   3 -25  -1   15.80    8.70
  -3 -25   0   33.40    8.30
   3 -25   0   54.69   16.20
  -3 -25   0   43.70   15.80
   3 -25   0   41.60   11.30
   3 -25   1    5.00    9.30
  -3 -25  -1    6.70    6.00
   3 -25   1   -1.00    7.70
   3 -25   2    3.40    7.70
   3 -25   2   29.20   12.70
  -3 -25  -2  -10.30   14.20
  -3 -25  -2    8.80    5.70
  -3 -25  -3   -4.00    9.40
  -3 -25  -3   16.10    6.60
   3 -25   3   22.20   12.00
   3 -25   3   10.00    9.80
  -4   0  17    5.00    9.60
  -4   0  16   44.30   12.70
  -4   0  15    3.00    8.30
  -4   0  14  402.56   28.10
  -4   0  13   -6.40    6.90
  -4   0  12   46.30    9.80
  -4   0  11    3.90    5.60
   4   0 -11    4.30    6.10
  -4   0  10 1170.98   57.99
   4   0 -10 1117.09   57.29
  -4   0  10 1147.59   51.79
  -4   0  10 1179.28   51.69
   4   0  -9    5.30    4.70
  -4   0   9    5.30    5.30
  -4   0   9    1.50    1.70
  -4   0   8 1158.88   54.39
  -4   0   8 1109.49   50.59
   4   0  -8 1062.19   53.79
   4   0  -8 1107.29   50.39
   4   0  -7    1.10    2.00
   4   0  -7    2.10    3.60
  -4   0   7   -0.30    1.80
  -4   0   7    1.30    3.80
  -4   0   6 5067.99  220.88
  -4   0   6 5058.09  223.08
   4   0  -6 5002.40  222.78
   4   0  -6 4920.11  220.48
  -4   0   5   -2.00    3.10
   4   0  -5    1.10    1.90
   4   0  -5    3.20    3.00
  -4   0   5    0.20    1.90
  -4   0   4 3317.67  151.28
   4   0  -4 3488.35  151.48
   4   0  -4 3385.26  150.58
  -4   0   4 3423.46  150.78
  -4   0   3    2.70    2.20
  -4   0   3   -0.20    2.30
   4   0  -3    0.40    1.90
   4   0  -3    2.10    2.30
   4   0  -2   78.79    6.20
   4   0  -2   81.19    5.80
  -4   0   2   87.09    6.00
  -4   0   2   80.49    6.30
   4   0  -1   -2.00    2.10
  -4   0   1   -0.50    2.50
  -4   0   1    0.80    1.80
   4   0  -1    1.00    1.70
   4   0   0  940.21   41.70
   4   0   0  804.52   40.40
  -4   0   0  946.31   41.70
   4   0   1    2.80    2.50
  -4   0  -1    2.30    2.60
   4   0   1    0.30    1.70
  -4   0  -1    1.20    1.70
  -4   0  -2  121.89    8.00
   4   0   2  123.99    8.00
  -4   0  -2  119.39    7.10
   4   0   2  116.89    7.20
   4   0   3   -1.80    1.80
   4   0   3   -0.60    1.80
  -4   0  -3    1.50    2.00
  -4   0  -3    3.10    2.20
  -4   0  -4 4005.70  168.88
   4   0   4 3570.14  168.68
  -4   0  -4 3982.80  168.98
   4   0   4 3681.73  168.78
   4   0   5   -2.30    2.60
   4   0   5    1.60    2.00
  -4   0  -5    0.40    2.30
  -4   0  -5    0.00    2.00
  -4   0  -6 1317.97   60.79
   4   0   6 1273.37   59.49
  -4   0  -6 1368.46   59.49
   4   0   6 1229.88   60.49
   4   0   7    2.90    2.20
  -4   0  -7   -3.10    1.80
  -4   0  -7    1.10    3.20
   4   0   7    1.00    3.70
  -4   0  -8 3523.75  156.88
   4   0   8 3660.93  157.18
   4   0   8 3514.85  154.38
  -4   0  -8 3201.28  153.98
  -4   0  -9    2.90    2.60
  -4   0  -9   -0.70    4.00
   4   0   9    1.30    2.10
   4   0   9   -3.90    4.00
  -4   0 -10  379.06   19.60
   4   0  10  386.16   19.60
   4   0  10  405.86   24.30
  -4   0 -10  386.66   23.90
  -4   0 -11   -2.00    5.30
   4   0  11   -2.00    5.10
   4   0  11   -0.20    2.20
   4   0  12  301.37   14.50
   4   0  12  303.17   14.50
   4   0  12  328.07   22.30
   4   0  13    8.80    7.20
   4   0  14  195.68   18.90
   4   0  15    3.70    8.10
   4   0  16   16.40    9.20
  -4   1  17   -0.80    9.00
  -4  -1  17    6.20    9.70
  -4   1  16   -2.00    8.00
  -4  -1  16   -2.50    8.20
  -4   1  15    5.60    9.10
  -4  -1  15    4.10    8.10
  -4   1  14   40.60   10.60
  -4  -1  14   26.20    9.00
  -4   1  13   11.50    7.40
  -4  -1  13   18.00    7.70
  -4   1  12    2.00    6.40
  -4  -1  12   11.20    6.70
   4   1 -11    2.50    5.90
  -4   1  11    7.70    6.20
  -4  -1  11    2.40    6.20
   4  -1 -11    4.50    6.00
  -4  -1  11    5.40    2.00
  -4  -1  11    6.40    2.10
   4   1 -10   28.30    7.10
  -4   1  10   23.90    6.70
  -4  -1  10   31.50    4.10
[truncated: 1,149,003 more chars]
