# Supplementary material for: Crystal structure of catena-poly[[[bis­(1-benzyl­imidazole-κN)copper(II)]-μ-sulfato-κ2 O:O′-[tetra­kis­(1-benzyl­imidazole-κN)copper(II)]-μ-sulfato-κ2 O:O′] N,N-di­methyl­formamide disolvate dihydrate]
Source: Acta Crystallogr E Crystallogr Commun. 2022 Sep 6;78(Pt 10):974–8. doi: 10.1107/S2056989022008714 (PMC9535829; doi:10.1107/S2056989022008714)
Supplement: Supplementary file 2 [file e-78-00974-Isup2.hkl]

data_I                                                                          
_shelx_title ' kcnwwp_cubso4_0ma_a_a.res in P2(1)/c'                            
_shelx_refln_list_code          4                                               
_shelx_F_calc_maximum      190.36                                               
_exptl_crystal_F_000      1516.00                                               
_reflns_d_resolution_high  0.7001                                               
                                                                                
loop_                                                                           
 _space_group_symop_operation_xyz                                               
 'x, y, z'                                                                      
 '-x, y+1/2, -z+1/2'                                                            
 '-x, -y, -z'                                                                   
 'x, -y-1/2, z-1/2'                                                             
                                                                                
_cell_length_a    15.8896                                                       
_cell_length_b    18.1195                                                       
_cell_length_c    12.2238                                                       
_cell_angle_alpha  90.000                                                       
_cell_angle_beta   94.239                                                       
_cell_angle_gamma  90.000                                                       
                                                                                
_shelx_F_squared_multiplier     1.000                                           
                                                                                
loop_                                                                           
 _refln_index_h                                                                 
 _refln_index_k                                                                 
 _refln_index_l                                                                 
 _refln_F_squared_calc                                                          
 _refln_F_squared_meas                                                          
 _refln_F_squared_sigma                                                         
 _refln_observed_status                                                         
   4   0   0       3383.37       3312.64       157.97 o                         
   5   0   0        441.46        378.00        15.58 o                         
   7   0   0        946.80        899.02        26.07 o                         
   8   0   0      16328.52      16732.31       492.10 o                         
   9   0   0        531.67        446.05        17.53 o                         
  10   0   0        608.84        679.43        23.53 o                         
  11   0   0         34.05         51.08         9.94 o                         
  12   0   0         24.76          4.32         7.44 o                         
  13   0   0        296.46        388.69        25.84 o                         
  14   0   0        398.76        402.52        34.22 o                         
  15   0   0        802.83        901.08        32.67 o                         
  16   0   0       1143.17       1247.85        46.34 o                         
  17   0   0        807.84        880.09        47.63 o                         
  18   0   0       1465.79       1410.48        51.98 o                         
  19   0   0        135.27        152.34        17.76 o                         
  20   0   0        593.62        559.06        60.71 o                         
  21   0   0        311.22        276.05        24.13 o                         
  22   0   0        267.53        304.61        32.46 o                         
   2   1   0        123.48        132.58         6.44 o                         
   3   1   0       1468.69       1740.51        47.70 o                         
   4   1   0         25.66         18.05         2.95 o                         
   5   1   0          1.13         10.12         3.68 o                         
   6   1   0       1178.44       1185.11        23.76 o                         
   7   1   0        604.08        604.70        16.16 o                         
   8   1   0       3944.74       4005.12        80.88 o                         
   9   1   0         55.08         54.58         5.20 o                         
  10   1   0         73.10         61.15         5.72 o                         
  11   1   0        246.24        289.63        11.15 o                         
  12   1   0         71.29         84.35         8.07 o                         
  13   1   0         36.17         30.00         5.94 o                         
  14   1   0         28.62         44.50         8.57 o                         
  15   1   0         72.08         69.45         7.91 o                         
  16   1   0         93.63         84.15         9.55 o                         
  17   1   0          5.27         15.06         7.41 o                         
  18   1   0          0.53          6.30         7.45 o                         
  19   1   0          3.58          4.25         8.93 o                         
  20   1   0          6.77         14.07         9.92 o                         
  21   1   0          4.78        -11.17        11.17 o                         
  22   1   0          5.39         36.25        14.02 o                         
   1   2   0       9242.58       9876.86       307.24 o                         
   3   2   0      16636.56      16457.62       822.62 o                         
   5   2   0       9394.01       9189.97       163.00 o                         
   6   2   0      18416.99      17659.87       355.48 o                         
   7   2   0       5020.33       5148.20        90.14 o                         
   8   2   0        881.86        772.79        18.18 o                         
   9   2   0        443.04        373.30        11.04 o                         
  10   2   0       4004.15       4393.05        74.13 o                         
  11   2   0        954.67        936.20        24.76 o                         
  12   2   0        370.42        343.05        15.74 o                         
  13   2   0        488.41        544.91        16.23 o                         
  14   2   0        511.21        544.75        17.23 o                         
  15   2   0        406.49        444.68        15.97 o                         
  16   2   0       1323.96       1317.52        33.82 o                         
  17   2   0        725.92        748.61        23.79 o                         
  18   2   0        991.15       1046.62        34.40 o                         
  19   2   0        232.02        249.29        15.03 o                         
  20   2   0        428.99        425.72        19.95 o                         
  21   2   0        276.62        262.76        41.70 o                         
  22   2   0        176.50        204.19        19.31 o                         
   1   3   0       2244.26       2192.28        39.09 o                         
   2   3   0        862.74        865.32        17.88 o                         
   3   3   0       3585.15       3791.89        77.50 o                         
   4   3   0      10259.01       9055.45       180.70 o                         
   5   3   0       4243.14       4092.60        70.77 o                         
   6   3   0        281.63        352.37         9.67 o                         
   7   3   0        597.26        561.31        17.17 o                         
   8   3   0        191.31        168.69         8.58 o                         
   9   3   0        201.97        215.59        10.11 o                         
  10   3   0        531.29        512.49        14.99 o                         
  11   3   0        228.56        217.12         9.51 o                         
  12   3   0          6.79         -2.95         4.51 o                         
  13   3   0        550.85        543.74        16.07 o                         
  14   3   0        270.16        276.20        13.90 o                         
  15   3   0         10.26         13.02         6.54 o                         
  16   3   0        115.78        126.65        10.36 o                         
  17   3   0        112.13        115.30        16.92 o                         
  18   3   0        116.52         84.93        10.32 o                         
  19   3   0         31.22         44.64         8.83 o                         
  20   3   0          0.01        -10.20        10.20 o                         
  21   3   0         15.01         15.65        10.08 o                         
  22   3   0          5.43         16.72        12.59 o                         
   1   4   0       4837.58       5088.78        92.95 o                         
   2   4   0       1625.22       1874.11        33.33 o                         
   3   4   0      10250.59       9917.02       183.60 o                         
   4   4   0       4575.38       4352.75       109.02 o                         
   5   4   0      13424.92      13459.62       267.80 o                         
   6   4   0       8722.37       8632.81       146.19 o                         
   7   4   0       8722.68       8344.58       222.49 o                         
   8   4   0      16420.59      17368.50       344.37 o                         
   9   4   0       1886.46       1774.48        35.46 o                         
  10   4   0       9683.12       9892.70       159.01 o                         
  11   4   0       4230.89       4313.12        73.54 o                         
  12   4   0       2671.75       2510.48        46.36 o                         
  13   4   0       1619.80       1695.14        34.30 o                         
  14   4   0       1070.43       1091.26        25.26 o                         
  15   4   0        817.69        801.06        21.16 o                         
  16   4   0        657.28        717.77        28.86 o                         
  17   4   0        617.78        624.49        20.88 o                         
  18   4   0        457.95        485.83        19.09 o                         
  19   4   0        148.87        153.56        12.49 o                         
  20   4   0        238.72        228.27        14.77 o                         
  21   4   0         59.27         32.47        10.15 o                         
  22   4   0         60.54         31.22        12.17 o                         
   1   5   0        372.72        405.85        10.51 o                         
   2   5   0        538.86        573.28        13.83 o                         
   3   5   0         70.02         61.52         7.39 o                         
   4   5   0       1880.70       1690.33        34.11 o                         
   5   5   0       2603.22       2465.10        54.29 o                         
   6   5   0        483.88        434.33        15.43 o                         
   7   5   0         79.66         94.77         8.94 o                         
   8   5   0        923.13        843.59        23.89 o                         
   9   5   0         44.66         41.64         3.99 o                         
  10   5   0         92.07         95.07         7.17 o                         
  11   5   0         78.84         93.57         6.23 o                         
  12   5   0        257.04        268.23        10.83 o                         
  13   5   0        454.63        435.57        13.86 o                         
  14   5   0        298.35        330.14        12.57 o                         
  15   5   0          2.28          4.43         8.09 o                         
  16   5   0        302.56        284.24        19.11 o                         
  17   5   0        173.26        186.62        11.45 o                         
  18   5   0        160.27        145.15        10.72 o                         
  19   5   0         99.09        111.71        10.66 o                         
  20   5   0          0.06         -1.33        12.53 o                         
  21   5   0         13.00         23.03         8.85 o                         
  22   5   0          7.14         -6.85        18.34 o                         
   0   6   0         79.38        115.84        18.04 o                         
   1   6   0       5223.52       5101.62       115.83 o                         
   2   6   0       3586.94       3738.90        70.74 o                         
   3   6   0      13160.99      12991.24       235.14 o                         
   4   6   0       6834.76       6588.25       121.97 o                         
   5   6   0       4286.29       4159.31       155.45 o                         
   6   6   0      13212.40      13463.63       269.68 o                         
   7   6   0       8490.23       8264.49       384.30 o                         
   8   6   0       5099.96       4971.32       107.85 o                         
   9   6   0       2768.39       2813.35        64.95 o                         
  10   6   0      13193.61      13784.87       326.87 o                         
  11   6   0       7985.24       7874.66       150.98 o                         
  12   6   0       2699.03       2787.02        54.78 o                         
  13   6   0       2704.07       2491.27        61.45 o                         
  14   6   0       3070.61       2957.86        81.96 o                         
  15   6   0        960.65        913.61        23.85 o                         
  16   6   0        724.87        706.95        31.21 o                         
  17   6   0        515.62        452.04        39.47 o                         
  18   6   0        232.51        226.25        34.14 o                         
  19   6   0        247.07        268.94        27.41 o                         
  20   6   0         53.93         76.90        20.83 o                         
  21   6   0         44.34         66.26        29.45 o                         
  22   6   0         60.59         44.59        25.61 o                         
   1   7   0         22.92         13.78         5.04 o                         
   2   7   0        327.33        315.91        14.11 o                         
   3   7   0       1380.98       1423.87        46.45 o                         
   4   7   0        171.54        156.37         7.56 o                         
   5   7   0         43.81         61.07         6.44 o                         
   6   7   0        167.22        105.50        17.16 o                         
   7   7   0          7.63         -7.08         7.08 o                         
   8   7   0        239.29        206.13        22.23 o                         
   9   7   0          0.52         -6.07         6.54 o                         
  10   7   0          9.83         36.42         9.41 o                         
  11   7   0          2.45         13.14         7.66 o                         
  12   7   0        518.79        563.40        21.65 o                         
  13   7   0        467.58        502.02        21.33 o                         
  14   7   0          0.26         21.51        15.39 o                         
  15   7   0         32.15         48.82        13.66 o                         
  16   7   0         54.32         21.01        23.78 o                         
  17   7   0         33.40         40.43        17.83 o                         
  18   7   0          8.80         40.37        17.62 o                         
  19   7   0         11.42        -14.03        14.03 o                         
  20   7   0          2.02        -16.81        24.18 o                         
  21   7   0          0.01         14.97        26.14 o                         
   0   8   0       2261.96       2734.33        93.16 o                         
   1   8   0       1417.41       1106.82        43.18 o                         
   2   8   0       1875.58       1801.01        40.96 o                         
   3   8   0       4068.82       3734.81        72.09 o                         
   4   8   0      11620.24      12162.24       222.15 o                         
   5   8   0      15621.77      15650.88       317.35 o                         
   6   8   0       3590.32       3540.00        77.80 o                         
   7   8   0       2966.07       2700.67        61.99 o                         
   8   8   0       2233.45       2349.50        55.89 o                         
   9   8   0       1913.02       1788.02        45.79 o                         
  10   8   0       4250.60       4062.88        91.24 o                         
  11   8   0       2781.83       2761.02        60.97 o                         
  12   8   0       3511.99       3612.30        99.90 o                         
  13   8   0       4208.83       4065.11        94.72 o                         
  14   8   0       2834.40       2956.91        82.09 o                         
  15   8   0        906.67        950.25        53.85 o                         
  16   8   0        339.82        338.25        29.98 o                         
  17   8   0        428.43        378.22        31.72 o                         
  18   8   0        179.52        200.69        24.86 o                         
  19   8   0        335.51        333.56        33.00 o                         
  20   8   0        151.20        176.11        25.35 o                         
  21   8   0         99.39        108.08        51.06 o                         
   1   9   0          2.03          4.63         4.99 o                         
   2   9   0        224.88        208.21        11.85 o                         
   3   9   0       1826.86       1785.25        41.46 o                         
   4   9   0         60.82         69.37         6.81 o                         
   5   9   0        152.79        159.62         9.41 o                         
   6   9   0        491.18        457.22        36.82 o                         
   7   9   0         83.97         91.47         9.80 o                         
   8   9   0         91.69         94.52        10.56 o                         
   9   9   0         46.86         55.99         9.70 o                         
  10   9   0         64.00         41.76         9.85 o                         
  11   9   0       1310.79       1262.44        42.11 o                         
  12   9   0          8.00          7.96         9.69 o                         
  13   9   0         28.63         25.11        12.58 o                         
  14   9   0         63.62         87.65        32.57 o                         
  15   9   0        491.17        497.26        35.49 o                         
  16   9   0        261.37        261.06        45.32 o                         
  17   9   0        121.45        146.39        22.67 o                         
  18   9   0         26.59         21.88        17.10 o                         
  19   9   0          2.96          0.43        20.75 o                         
  20   9   0          0.43         13.92        26.53 o                         
  21   9   0          0.02         19.54        32.01 o                         
   0  10   0       7530.40       7161.10       325.37 o                         
   1  10   0       6890.93       6820.54       141.07 o                         
   2  10   0        801.85        745.39        27.45 o                         
   3  10   0       4370.74       4027.05        85.99 o                         
   4  10   0       1484.57       1430.15        35.41 o                         
   5  10   0        453.40        378.17        11.53 o                         
   6  10   0       2218.07       2156.31        41.43 o                         
   7  10   0       2035.44       1865.24        46.95 o                         
   8  10   0       1508.73       1449.21        39.37 o                         
   9  10   0       3113.20       2977.49       101.97 o                         
  10  10   0        726.27        718.67        26.62 o                         
  11  10   0       1162.28       1168.86        47.44 o                         
  12  10   0        434.76        457.83        21.45 o                         
  13  10   0        948.06        866.88        36.18 o                         
  14  10   0       1540.70       1607.35       104.17 o                         
  15  10   0        567.74        591.59        50.08 o                         
  16  10   0        381.76        410.91        49.84 o                         
  17  10   0        334.41        317.11        30.64 o                         
  18  10   0        204.94        177.13        26.54 o                         
  19  10   0        366.18        378.97        35.03 o                         
  20  10   0        190.49        152.42        26.48 o                         
   1  11   0        304.24        340.33        16.39 o                         
   2  11   0        779.61        780.39        25.55 o                         
   3  11   0        490.26        465.17        16.81 o                         
   4  11   0          0.48          0.68         5.08 o                         
   5  11   0        120.69        140.91         7.78 o                         
   6  11   0       1156.24       1243.69        26.65 o                         
   7  11   0        504.86        508.80        20.57 o                         
   8  11   0         89.52         96.90        11.83 o                         
   9  11   0        395.20        397.16        21.05 o                         
  10  11   0        127.72        119.15        12.30 o                         
  11  11   0         44.71         45.21        11.88 o                         
  12  11   0         73.98         60.38        10.38 o                         
  13  11   0        121.46        164.54        26.19 o                         
  14  11   0          9.81          4.73        14.85 o                         
  15  11   0         51.53         45.76        15.78 o                         
  16  11   0          4.42         11.26        15.09 o                         
  17  11   0          0.12         -7.96        16.32 o                         
  18  11   0          2.49        -16.57        16.57 o                         
  19  11   0          0.40          4.48        18.74 o                         
  20  11   0          5.69         30.29        20.36 o                         
   0  12   0       4880.72       4474.23       124.41 o                         
   1  12   0       8517.79       8709.11       178.81 o                         
   2  12   0       8077.59       8094.85       186.30 o                         
   3  12   0       5586.18       5532.77       130.36 o                         
   4  12   0       5695.83       5619.10       118.82 o                         
   5  12   0       2912.28       2881.06        58.83 o                         
   6  12   0       1327.83       1325.51        28.72 o                         
   7  12   0       2628.36       2627.03        63.34 o                         
   8  12   0        381.76        377.51        19.62 o                         
   9  12   0        613.32        656.04        25.92 o                         
  10  12   0         35.11         20.68         9.05 o                         
  11  12   0        203.89        205.20        15.97 o                         
  12  12   0        307.71        328.48        30.68 o                         
  13  12   0        678.48        620.39        67.16 o                         
  14  12   0        332.79        373.49        30.96 o                         
  15  12   0        399.51        409.05        33.07 o                         
  16  12   0        468.60        466.54        57.04 o                         
  17  12   0        252.01        229.11        28.49 o                         
  18  12   0        155.41        126.79        24.43 o                         
  19  12   0        350.32        357.39        52.64 o                         
  20  12   0        410.35        419.43        44.75 o                         
   1  13   0         18.41         18.28         6.95 o                         
   2  13   0         16.99         20.89         8.46 o                         
   3  13   0         20.71         26.00         9.79 o                         
   4  13   0          1.63          0.98         5.19 o                         
   5  13   0          1.63         -0.49         4.53 o                         
   6  13   0          5.72          8.55         4.34 o                         
   7  13   0          9.57          8.59         5.90 o                         
   8  13   0         44.60         60.65        11.68 o                         
   9  13   0          0.71         -4.02         8.15 o                         
  10  13   0         58.47         45.73        10.57 o                         
  11  13   0         13.81         11.06        14.05 o                         
  12  13   0         34.85          8.80        23.83 o                         
  13  13   0          7.36         -0.73        13.86 o                         
  14  13   0          0.62         -3.63        14.18 o                         
  15  13   0          0.54         -6.04        14.41 o                         
  16  13   0          8.09         30.16        21.96 o                         
  17  13   0          2.62         29.64        20.58 o                         
  18  13   0         23.90         31.13        22.43 o                         
  19  13   0          6.80          4.93        20.18 o                         
   0  14   0       3472.47       3250.24       217.87 o                         
   1  14   0       2492.46       2504.26        66.13 o                         
   2  14   0       1767.10       1879.47        47.19 o                         
   3  14   0       3660.55       3757.52        93.47 o                         
   4  14   0       3133.13       3137.49        79.49 o                         
   5  14   0       1436.35       1456.04        34.63 o                         
   6  14   0       2488.39       2500.48        53.28 o                         
   7  14   0       1663.88       1637.68        39.95 o                         
   8  14   0       1436.35       1435.62        42.07 o                         
   9  14   0       2467.84       2424.21        57.00 o                         
  10  14   0         88.77        115.94        21.60 o                         
  11  14   0        716.88        826.69        52.58 o                         
  12  14   0        464.58        513.40        36.09 o                         
  13  14   0        295.22        285.95        29.37 o                         
  14  14   0        407.92        398.31        43.02 o                         
  15  14   0        395.14        396.27        34.35 o                         
  16  14   0        404.10        493.54        38.62 o                         
  17  14   0        298.29        289.12        43.16 o                         
  18  14   0        139.20        177.06        47.85 o                         
  19  14   0        203.18        222.08        31.20 o                         
   1  15   0         31.57         24.90         7.50 o                         
   2  15   0        529.55        572.81        22.17 o                         
   3  15   0        583.11        588.32        19.96 o                         
   4  15   0        389.42        349.52        16.42 o                         
   5  15   0        426.31        388.58        16.90 o                         
   6  15   0         92.18        112.32         8.69 o                         
   7  15   0        238.19        250.93        11.49 o                         
   8  15   0        302.94        348.89        21.99 o                         
   9  15   0         55.45         39.13        15.62 o                         
  10  15   0         33.42         13.05        24.25 o                         
  11  15   0        110.89        122.41        20.71 o                         
  12  15   0         89.82        107.20        19.78 o                         
  13  15   0          0.03         13.05        16.45 o                         
  14  15   0         10.17         30.58        17.54 o                         
  15  15   0          7.56         38.95        18.64 o                         
  16  15   0          8.61          4.79        19.97 o                         
  17  15   0         31.99         46.01        20.55 o                         
  18  15   0          0.39         12.13        19.69 o                         
   0  16   0         31.21         33.34        12.56 o                         
   1  16   0         12.90          8.71         6.61 o                         
   2  16   0        211.42        243.87        14.66 o                         
   3  16   0        839.32        939.89        35.87 o                         
   4  16   0        958.69        928.75        28.36 o                         
   5  16   0        708.02        708.20        23.75 o                         
   6  16   0       1504.39       1410.69        34.72 o                         
   7  16   0       2366.91       2371.64        48.42 o                         
   8  16   0       1586.80       1634.61        83.72 o                         
   9  16   0       1896.63       1890.09       119.74 o                         
  10  16   0       1884.03       1989.55        72.38 o                         
  11  16   0       1291.59       1310.61        81.91 o                         
  12  16   0        530.80        482.70        36.29 o                         
  13  16   0        462.35        506.92        38.42 o                         
  14  16   0        221.46        209.58        27.45 o                         
  15  16   0        195.59        239.80        29.69 o                         
  16  16   0        185.98        138.93        26.11 o                         
  17  16   0        148.84        168.02        38.55 o                         
   1  17   0        155.12        153.50        11.62 o                         
   2  17   0        544.46        536.38        19.52 o                         
   3  17   0        395.66        403.76        17.88 o                         
   4  17   0        173.35        176.27        13.07 o                         
   5  17   0        135.50        166.19        15.55 o                         
   6  17   0        201.21        237.88        24.53 o                         
   7  17   0        151.75        158.54        10.94 o                         
   8  17   0         22.23          8.18        13.50 o                         
   9  17   0         48.11         46.78        21.61 o                         
  10  17   0        164.69        175.07        26.42 o                         
  11  17   0        192.20        205.20        27.97 o                         
  12  17   0          1.05         30.42        17.12 o                         
  13  17   0         19.24         60.41        19.90 o                         
  14  17   0          3.69         32.57        20.52 o                         
  15  17   0         24.12         29.13        27.17 o                         
  16  17   0         68.97         41.10        31.65 o                         
  17  17   0         12.06         32.13        22.84 o                         
   0  18   0        750.53        783.32        40.70 o                         
   1  18   0        911.78        881.79        23.99 o                         
   2  18   0        319.58        346.49        16.55 o                         
   3  18   0        356.09        411.83        25.25 o                         
   4  18   0        665.89        636.13        23.84 o                         
   5  18   0        662.61        644.34        31.42 o                         
   6  18   0        613.70        614.39        24.55 o                         
   7  18   0        440.70        446.38        18.66 o                         
   8  18   0       1062.62       1152.09        63.22 o                         
   9  18   0       1432.20       1359.50        58.13 o                         
  10  18   0        992.09        967.00        62.05 o                         
  11  18   0        913.78       1063.61        74.68 o                         
  12  18   0        744.11        726.00        46.46 o                         
  13  18   0        709.94        712.42        46.86 o                         
  14  18   0        633.17        761.67        86.04 o                         
  15  18   0        169.11        255.97        89.74 o                         
  16  18   0         82.31         91.04        26.78 o                         
   1  19   0          0.02         -3.35         8.74 o                         
   2  19   0         20.02         27.50         9.03 o                         
   3  19   0          0.67         12.32         8.41 o                         
   4  19   0         18.52         33.78         9.43 o                         
   5  19   0        135.56        133.41        14.12 o                         
   6  19   0         61.54         76.95        10.06 o                         
   7  19   0         30.24         28.47         7.31 o                         
   8  19   0        244.55        204.61        40.47 o                         
   9  19   0        125.75        134.17        49.31 o                         
  10  19   0         14.01         21.72        16.69 o                         
  11  19   0         34.64         49.22        33.08 o                         
  12  19   0         21.72         35.60        19.33 o                         
  13  19   0         11.70         -0.12        19.00 o                         
  14  19   0          0.05         25.51        24.50 o                         
  15  19   0          7.12         12.78        29.30 o                         
   0  20   0        719.29        718.90        46.51 o                         
   1  20   0       1002.21        920.09        29.36 o                         
   2  20   0       1112.36       1060.14        32.41 o                         
   3  20   0        788.28        813.68        42.10 o                         
   4  20   0        225.41        223.42        20.82 o                         
   5  20   0        294.61        290.68        18.81 o                         
   6  20   0        636.80        669.44        35.64 o                         
   7  20   0        685.40        676.03        24.90 o                         
   8  20   0        480.67        465.09        44.59 o                         
   9  20   0        463.00        413.31        58.71 o                         
  10  20   0        835.16        913.05        61.70 o                         
  11  20   0        495.59        572.32        76.59 o                         
  12  20   0        326.36        355.38        34.72 o                         
  13  20   0        301.63        299.03        76.20 o                         
  14  20   0        332.39        330.91        50.40 o                         
   1  21   0          3.37          8.77         9.04 o                         
   2  21   0         24.45         31.78        10.31 o                         
   3  21   0         73.63         89.45        16.75 o                         
   4  21   0         33.22         25.35        10.29 o                         
   5  21   0         14.33         19.00         9.47 o                         
   6  21   0         11.14          8.17        10.68 o                         
   7  21   0         33.82         42.41        17.11 o                         
   8  21   0         24.87         21.87        21.20 o                         
   9  21   0         13.05         13.32        26.87 o                         
  10  21   0          0.35        -11.03        30.00 o                         
  11  21   0         43.21         51.91        24.39 o                         
  12  21   0         86.04        132.79        32.67 o                         
  13  21   0        142.81        200.62        37.98 o                         
   0  22   0        493.35        512.77        41.91 o                         
   1  22   0        411.76        448.96        31.03 o                         
   2  22   0        245.20        226.11        18.91 o                         
   3  22   0        287.18        295.89        21.17 o                         
   4  22   0        445.87        440.15        23.04 o                         
   5  22   0        491.83        466.25        53.92 o                         
   6  22   0        430.96        404.25        27.55 o                         
   7  22   0        481.48        461.87        22.26 o                         
   8  22   0        340.08        406.90        74.17 o                         
   9  22   0        157.07        260.83        52.27 o                         
  10  22   0        187.12        208.57        36.02 o                         
  11  22   0        167.33        192.67        32.95 o                         
   1  23   0          0.00         -0.96        11.69 o                         
   2  23   0         42.22         54.32        12.76 o                         
   3  23   0         57.54         38.95        12.30 o                         
   4  23   0         53.62         48.59        15.98 o                         
   5  23   0         58.65         34.69        11.67 o                         
   6  23   0         20.64         29.84        11.32 o                         
   7  23   0         19.95         22.44         8.81 o                         
   8  23   0         19.27        -12.15        34.42 o                         
   9  23   0         17.10         53.37        47.49 o                         
  10  23   0         10.47        -34.53        60.00 o                         
   0  24   0        659.96        788.47        54.69 o                         
   1  24   0        630.18        694.16        36.25 o                         
   2  24   0        710.91        750.38        37.08 o                         
   3  24   0        434.02        427.14        29.87 o                         
   4  24   0        164.18        176.02        19.58 o                         
   5  24   0        192.78        203.01        22.89 o                         
   6  24   0        208.78        221.73        21.91 o                         
   7  24   0        156.59        150.31        32.74 o                         
   8  24   0        124.54        118.63        29.73 o                         
   1  25   0         19.52         15.44        24.90 o                         
   2  25   0        110.12        105.80        21.99 o                         
   3  25   0        140.48        150.55        21.19 o                         
   4  25   0         46.77          6.65        22.79 o                         
   5  25   0          0.06          0.83        13.36 o                         
 -22   1   1          0.29          5.33        13.00 o                         
 -21   1   1         40.94         22.14        16.19 o                         
 -20   1   1         28.26         27.72         9.75 o                         
 -19   1   1          3.98         22.10        10.06 o                         
 -18   1   1        405.69        460.31        21.01 o                         
 -17   1   1        143.04        151.00        12.14 o                         
 -16   1   1        646.61        632.35        21.74 o                         
 -15   1   1        716.14        776.19        22.47 o                         
 -14   1   1        214.20        212.03        12.86 o                         
 -13   1   1        116.15        117.51         8.57 o                         
 -12   1   1        587.54        641.57        17.28 o                         
 -11   1   1         23.08         20.95         5.09 o                         
 -10   1   1         17.35          4.39         4.10 o                         
  -9   1   1         18.10          4.55         5.15 o                         
  -8   1   1        369.38        351.87        12.55 o                         
  -7   1   1       1154.38       1325.52        29.23 o                         
  -6   1   1       5343.77       4980.88       116.66 o                         
  -5   1   1       3992.61       3778.90        65.77 o                         
  -4   1   1      18994.58      20856.93       409.18 o                         
  -3   1   1      22178.56      20410.71       893.31 o                         
  -2   1   1       2036.41       2320.57        52.64 o                         
  -1   1   1       1619.30        985.30        46.01 o                         
   1   1   1          1.99          5.71         1.53 o                         
   2   1   1       6823.68       7172.77       141.29 o                         
   3   1   1       4200.21       4887.03        77.25 o                         
   4   1   1       5025.11       5105.33        81.15 o                         
   5   1   1       1078.52       1054.80        19.51 o                         
   6   1   1        671.27        622.23        15.95 o                         
   7   1   1        483.32        333.54        11.39 o                         
   8   1   1       1264.17       1399.27        31.44 o                         
   9   1   1       1184.60       1277.90        29.95 o                         
  10   1   1        300.16        359.56        12.50 o                         
  11   1   1         33.00         34.88         6.00 o                         
  12   1   1        674.70        750.76        20.76 o                         
  13   1   1         82.66         65.34         8.07 o                         
  14   1   1       1374.65       1386.85        33.24 o                         
  15   1   1         39.32         52.37         7.27 o                         
  16   1   1         10.73         30.91         7.62 o                         
  17   1   1          4.35          1.84         7.01 o                         
  18   1   1         28.35          3.77         8.62 o                         
  19   1   1         25.74         36.94         9.58 o                         
  20   1   1          3.23          3.52         9.25 o                         
  21   1   1          1.77         -9.74         9.74 o                         
  22   1   1          0.24         -8.42        12.87 o                         
 -22   2   1          1.11          8.66        12.47 o                         
 -21   2   1          1.73         -4.45        10.59 o                         
 -20   2   1         42.75         31.41        10.91 o                         
 -19   2   1          1.27          4.63         8.41 o                         
 -18   2   1          0.06         10.21         8.26 o                         
 -17   2   1          1.41         -5.10         6.76 o                         
 -16   2   1          5.15          0.83         7.18 o                         
 -15   2   1          5.14         19.57         7.11 o                         
 -14   2   1        334.77        312.97        13.56 o                         
 -13   2   1        512.69        505.41        15.78 o                         
 -12   2   1        555.29        548.40        15.77 o                         
 -11   2   1       1800.22       1722.34        42.73 o                         
 -10   2   1       2474.62       2683.96        47.94 o                         
  -9   2   1        104.45        102.37         7.43 o                         
  -8   2   1        104.70        154.91        15.53 o                         
  -7   2   1       3389.12       3700.23        71.54 o                         
  -6   2   1      11384.17      11981.08       201.11 o                         
  -5   2   1      19710.42      19727.42       384.77 o                         
  -4   2   1      28798.46      27656.13       854.97 o                         
  -3   2   1      25838.24      26780.53      1043.64 o                         
  -2   2   1       5635.41       5392.83        84.64 o                         
  -1   2   1         10.01         63.53         4.84 o                         
   0   2   1        406.71        503.06        18.21 o                         
   1   2   1       3782.94       3870.65       106.86 o                         
   2   2   1        346.87        300.07         7.48 o                         
   3   2   1       3974.74       3862.48        61.56 o                         
   4   2   1        467.23        709.41        16.45 o                         
   5   2   1          9.56         24.73         3.05 o                         
   6   2   1        607.15        521.78        18.68 o                         
   7   2   1          2.85         11.09         4.10 o                         
   8   2   1         58.16         33.49         5.30 o                         
   9   2   1         43.26         77.26         7.12 o                         
  10   2   1         25.01         45.07         6.00 o                         
  11   2   1        294.81        335.80        15.43 o                         
  12   2   1        477.15        430.06        15.16 o                         
  13   2   1          9.12         14.85         5.42 o                         
  14   2   1          1.91          1.42         5.42 o                         
  15   2   1         80.27         82.74         8.21 o                         
  16   2   1          4.12         -4.91         6.80 o                         
  17   2   1          0.48         -2.22         6.53 o                         
  18   2   1         49.58         66.78         9.47 o                         
  19   2   1          3.35         21.44         8.28 o                         
  20   2   1          3.24         14.12         9.31 o                         
  21   2   1          2.56         -5.41        10.02 o                         
  22   2   1          0.14         -3.06        24.65 o                         
 -22   3   1          1.73         24.02        12.96 o                         
 -21   3   1         44.46         50.51        14.86 o                         
 -20   3   1         67.95         88.91        12.08 o                         
 -19   3   1          2.49         -6.30         8.24 o                         
 -18   3   1         99.26         94.42        10.28 o                         
 -17   3   1          9.46         21.00         8.19 o                         
 -16   3   1        102.40        105.78        11.34 o                         
 -15   3   1        182.67        177.02        10.86 o                         
 -14   3   1          0.45          5.66         5.38 o                         
 -13   3   1        100.94         97.34         8.04 o                         
 -12   3   1        836.53        876.68        22.17 o                         
 -11   3   1        266.41        234.95        10.25 o                         
 -10   3   1         84.21         79.90         6.70 o                         
  -9   3   1        936.42        836.40        20.31 o                         
  -8   3   1         49.16         52.42         5.75 o                         
  -7   3   1         71.99        105.10         6.87 o                         
  -6   3   1         61.38         87.91         5.21 o                         
  -5   3   1        479.07        463.21        11.14 o                         
  -4   3   1        369.29        301.83        10.76 o                         
  -3   3   1        103.50        126.62         5.69 o                         
  -2   3   1        373.48        459.92         9.99 o                         
  -1   3   1        617.56        769.98        13.88 o                         
   0   3   1        291.42        289.45         8.16 o                         
   1   3   1       4453.28       4472.69        70.68 o                         
   2   3   1       3672.42       3649.95        64.24 o                         
   3   3   1        150.61        191.28         5.04 o                         
   4   3   1       1942.39       1960.59        32.96 o                         
   5   3   1          0.68          1.16         2.59 o                         
   6   3   1        390.46        393.07        10.93 o                         
   7   3   1         10.18         10.78         3.10 o                         
   8   3   1        166.92        161.64         7.86 o                         
   9   3   1        563.13        581.41        15.27 o                         
  10   3   1          9.10          5.31         3.94 o                         
  11   3   1        198.45        172.46        15.12 o                         
  12   3   1          3.45          3.40         5.09 o                         
  13   3   1         32.80         37.95         6.13 o                         
  14   3   1       1018.99       1036.46        25.83 o                         
  15   3   1         42.77         34.07         6.78 o                         
  16   3   1          4.97         -4.19         6.26 o                         
  17   3   1          2.14         -0.54         6.46 o                         
  18   3   1         22.23         23.38         9.50 o                         
  19   3   1          1.05         14.04        10.07 o                         
  20   3   1         26.60         23.25         9.36 o                         
  21   3   1         26.16         14.71        12.89 o                         
  22   3   1         10.78         -7.61        12.91 o                         
 -22   4   1         40.31         20.54        34.81 o                         
 -21   4   1          0.47          6.44        10.11 o                         
 -20   4   1          9.69         10.50        12.94 o                         
 -19   4   1         12.42         38.72        17.20 o                         
 -18   4   1          9.52          2.55        10.37 o                         
 -17   4   1          0.12         -3.82         6.62 o                         
 -16   4   1         17.60         -0.94         6.63 o                         
 -15   4   1         53.15         57.59         7.45 o                         
 -14   4   1         99.35         98.03         8.31 o                         
 -13   4   1       1325.08       1334.08        28.81 o                         
 -12   4   1       2757.05       2541.35        52.90 o                         
 -11   4   1         93.12         85.56         6.70 o                         
 -10   4   1        877.11        989.39        21.51 o                         
  -9   4   1         22.92         25.11         5.21 o                         
  -8   4   1       3294.52       3869.34        86.08 o                         
  -7   4   1       1941.69       2119.43        40.41 o                         
  -6   4   1        441.56        341.90         9.60 o                         
  -5   4   1         57.93         48.04         3.64 o                         
  -4   4   1       2708.16       2580.84        45.76 o                         
  -3   4   1       1642.43       1854.56        42.72 o                         
  -2   4   1       1321.35       1570.11        30.82 o                         
  -1   4   1       2006.79       2011.75        38.44 o                         
   0   4   1      15679.72      15901.02       349.34 o                         
   2   4   1      11568.13      12597.60       271.58 o                         
   3   4   1       1953.48       2029.40        42.19 o                         
   4   4   1          1.66         45.97         4.87 o                         
   5   4   1       2185.80       2726.01        65.01 o                         
   6   4   1       8043.14       8327.85       158.48 o                         
   7   4   1        270.93        326.17        12.56 o                         
   8   4   1        408.60        440.07        14.44 o                         
   9   4   1          5.18         14.44         3.54 o                         
  10   4   1         30.58         13.87         4.30 o                         
  11   4   1       1397.88       1356.99        29.45 o                         
  12   4   1        352.32        364.61        13.30 o                         
  13   4   1        134.25        158.67        11.32 o                         
  14   4   1        353.51        350.24        13.20 o                         
  15   4   1        347.55        294.53        15.05 o                         
  16   4   1          6.74          1.43         7.25 o                         
  17   4   1          0.37        -11.98        11.98 o                         
  18   4   1         88.92         95.35         9.75 o                         
  19   4   1         21.81         27.61         8.32 o                         
  20   4   1          0.31         10.10         9.67 o                         
  21   4   1          6.50         -7.38        12.62 o                         
  22   4   1         22.51         11.78        19.71 o                         
 -22   5   1          2.60        -12.82        17.83 o                         
 -21   5   1          2.89         -0.44        11.68 o                         
 -20   5   1          6.14         -0.99         7.74 o                         
 -19   5   1          1.72          2.55         7.07 o                         
 -18   5   1         40.34         41.78         7.87 o                         
 -17   5   1         22.13         18.08         6.67 o                         
 -16   5   1         22.18         18.86         6.60 o                         
 -15   5   1        134.38        113.39         9.15 o                         
 -14   5   1        383.74        420.51        16.38 o                         
 -13   5   1        564.37        576.01        18.50 o                         
 -12   5   1        272.70        254.39        13.88 o                         
 -11   5   1         75.73         67.02         5.84 o                         
 -10   5   1        801.43        831.95        18.94 o                         
  -9   5   1          0.15         -1.08         4.14 o                         
  -8   5   1       1746.97       1722.54        45.70 o                         
  -7   5   1       1936.64       1920.58        34.37 o                         
  -6   5   1       2352.87       2295.93        42.22 o                         
  -5   5   1          0.56         10.11         2.95 o                         
  -4   5   1        193.24        164.95         7.51 o                         
  -3   5   1         89.78         97.77         4.78 o                         
  -2   5   1       4675.45       4727.66        81.01 o                         
  -1   5   1        257.37        250.71         7.95 o                         
   0   5   1      17155.96      17109.67       336.81 o                         
   1   5   1      12122.78      12551.21       226.46 o                         
   2   5   1       1731.05       1859.83        34.04 o                         
   3   5   1       3636.09       3989.05        64.49 o                         
   4   5   1       1251.31       1186.79        26.22 o                         
   5   5   1          2.58          3.64         4.32 o                         
   6   5   1        453.69        458.72        18.14 o                         
   7   5   1        523.31        495.52        19.92 o                         
   8   5   1        517.71        566.31        19.57 o                         
   9   5   1        197.69        211.62         9.06 o                         
  10   5   1         77.14         89.96         6.45 o                         
  11   5   1         37.69         33.97         4.42 o                         
  12   5   1         10.63         17.89         4.50 o                         
  13   5   1        606.61        522.16        15.49 o                         
  14   5   1         25.02         20.35         6.97 o                         
  15   5   1        715.16        668.08        19.90 o                         
  16   5   1        182.52        193.79        10.87 o                         
  17   5   1        112.29        115.98         8.74 o                         
  18   5   1         42.37         42.24         6.88 o                         
  19   5   1         24.60         20.57         8.13 o                         
  20   5   1          0.94         -2.99         8.98 o                         
  21   5   1         24.30         38.58        21.15 o                         
  22   5   1          4.35          5.39        20.94 o                         
 -22   6   1         11.32        -19.98        19.98 o                         
 -21   6   1          3.08         20.87        23.22 o                         
 -20   6   1         35.73         86.73        21.58 o                         
 -19   6   1          2.55          0.57        10.84 o                         
 -18   6   1          5.28          4.65         5.78 o                         
 -17   6   1          7.04         12.22        10.70 o                         
 -16   6   1         41.27         39.36         6.17 o                         
 -15   6   1        194.05        198.97        10.59 o                         
 -14   6   1        100.81         93.02         7.13 o                         
 -13   6   1         61.34         77.10         7.70 o                         
 -12   6   1         81.42        118.90         9.81 o                         
 -11   6   1         58.34         66.30         5.50 o                         
 -10   6   1        152.78        188.36         9.71 o                         
  -9   6   1         17.63         26.87         4.19 o                         
  -8   6   1       1826.16       1870.72        37.37 o                         
  -7   6   1        368.30        363.03        10.65 o                         
  -6   6   1        165.41        146.62        11.12 o                         
  -5   6   1          2.05          0.87         2.87 o                         
  -4   6   1       1665.10       1834.18        39.15 o                         
  -3   6   1       1047.25       1010.38        20.54 o                         
  -2   6   1         23.17         46.53         4.29 o                         
  -1   6   1        761.24        723.24        18.26 o                         
   0   6   1        358.34        382.03        11.73 o                         
   1   6   1        531.65        510.91        16.13 o                         
   2   6   1       6673.45       7211.90       142.01 o                         
   3   6   1       3929.04       4270.67        69.31 o                         
   4   6   1        418.55        325.52         9.80 o                         
   5   6   1         11.90          5.02         5.10 o                         
   6   6   1        914.08        773.60        37.54 o                         
   7   6   1         40.05         47.32         7.61 o                         
   8   6   1         10.38         27.47         7.15 o                         
   9   6   1       1891.75       1958.26        48.16 o                         
  10   6   1        703.29        696.50        24.44 o                         
  11   6   1         21.32         38.86         9.60 o                         
  12   6   1        138.90        156.02        14.05 o                         
  13   6   1         57.20         44.56        10.70 o                         
  14   6   1        180.58        119.16        12.28 o                         
  15   6   1        264.87        227.05        27.40 o                         
  16   6   1          9.72         28.19        21.84 o                         
  17   6   1         12.34        -14.12        15.56 o                         
  18   6   1         31.08         46.93        24.73 o                         
  19   6   1          0.86          4.52        17.85 o                         
  20   6   1          4.22         -1.60        16.43 o                         
  21   6   1         25.84         37.30        23.91 o                         
 -21   7   1         23.40         29.38        22.11 o                         
 -20   7   1         11.20         22.49        18.28 o                         
 -19   7   1         17.94         20.58        17.45 o                         
 -18   7   1         62.50         84.17        21.72 o                         
 -17   7   1         86.77        122.38        26.47 o                         
 -16   7   1        256.84        220.89        24.61 o                         
 -15   7   1         11.15         -8.29        10.60 o                         
 -14   7   1         51.93         50.90        10.56 o                         
 -13   7   1         95.18         94.32        11.45 o                         
 -12   7   1          6.78          7.43         7.63 o                         
 -11   7   1          2.25         -2.61         5.13 o                         
 -10   7   1        108.01        120.70         7.90 o                         
  -9   7   1        120.20        146.81        10.90 o                         
  -8   7   1          0.23          4.32         2.93 o                         
  -7   7   1          2.57          1.70         4.23 o                         
  -6   7   1        723.13        765.01        16.79 o                         
  -5   7   1        277.66        250.10        12.16 o                         
  -4   7   1       1025.04       1059.13        22.28 o                         
  -3   7   1        350.67        325.99         9.76 o                         
  -2   7   1       3300.87       3403.24        72.24 o                         
  -1   7   1       5071.92       5097.01        95.13 o                         
   0   7   1        564.62        598.08        15.05 o                         
   1   7   1        174.10        246.61         8.87 o                         
   2   7   1        127.34        104.50         5.74 o                         
   3   7   1        299.27        258.86         7.83 o                         
   4   7   1       2365.50       2452.51        60.87 o                         
   5   7   1        129.64        180.10         9.84 o                         
   6   7   1        813.41        774.36        39.37 o                         
   7   7   1        203.47        212.67        12.78 o                         
   8   7   1        194.43        233.80        13.80 o                         
   9   7   1        765.23        773.34        25.40 o                         
  10   7   1         16.59          4.06         7.34 o                         
  11   7   1         58.51         46.43        10.90 o                         
  12   7   1        266.72        271.32        21.54 o                         
  13   7   1        926.81        973.92        33.12 o                         
  14   7   1        490.54        473.61        21.92 o                         
  15   7   1         56.02         51.00        13.34 o                         
  16   7   1         75.95         74.22        18.77 o                         
  17   7   1         34.31         25.43        19.47 o                         
  18   7   1          6.45          4.33        17.46 o                         
  19   7   1         19.35         33.41        17.09 o                         
  20   7   1          1.83         -3.59        15.62 o                         
  21   7   1         48.77         77.79        22.79 o                         
 -21   8   1         38.83         19.95        20.06 o                         
 -20   8   1         27.70         44.63        20.20 o                         
 -19   8   1         10.75        -14.62        14.62 o                         
 -18   8   1          0.36         -7.77        15.52 o                         
 -17   8   1         32.76         21.50        24.95 o                         
 -16   8   1         16.30         -5.72        16.97 o                         
 -15   8   1         77.44         87.11        18.43 o                         
 -14   8   1        196.74        179.61        16.23 o                         
 -13   8   1          2.28          7.39         8.98 o                         
 -12   8   1        462.39        442.99        21.13 o                         
 -11   8   1          6.82         28.23         8.15 o                         
 -10   8   1       1211.47       1215.38        32.19 o                         
  -9   8   1        445.21        470.77        17.63 o                         
  -8   8   1          1.02         10.34         6.48 o                         
  -7   8   1        106.60        125.77         6.79 o                         
  -6   8   1        144.79        139.51         6.30 o                         
  -5   8   1        274.45        260.62         8.97 o                         
  -4   8   1        136.67        183.97         7.44 o                         
  -3   8   1        624.70        651.72        16.73 o                         
  -2   8   1       2788.28       3347.63        64.68 o                         
  -1   8   1       2823.22       3112.32        60.42 o                         
   0   8   1       1089.25       1261.57        27.55 o                         
   1   8   1        855.58       1012.20        22.99 o                         
   2   8   1       1245.25       1452.92        32.21 o                         
   3   8   1        924.78       1183.84        27.42 o                         
   4   8   1       2259.48       2396.04        41.67 o                         
   5   8   1        101.84        147.64         5.96 o                         
   6   8   1        316.60        319.35        14.79 o                         
   7   8   1         11.80         11.03         6.03 o                         
   8   8   1        114.09        134.26        11.25 o                         
   9   8   1        182.17        219.68        14.79 o                         
  10   8   1         41.63         45.53         9.43 o                         
  11   8   1        339.80        347.74        19.92 o                         
  12   8   1        713.34        653.82        30.35 o                         
  13   8   1        182.05        203.08        21.19 o                         
  14   8   1          5.91         11.16        11.40 o                         
  15   8   1         48.07         35.90        16.29 o                         
  16   8   1         40.58         31.78        16.23 o                         
  17   8   1         10.42          1.05        14.83 o                         
  18   8   1          2.25          3.49        16.27 o                         
  19   8   1          0.14         21.51        17.17 o                         
  20   8   1          8.87         -2.52        18.00 o                         
  21   8   1         18.52         14.44        19.42 o                         
 -21   9   1          5.74        -10.16        19.54 o                         
 -20   9   1          9.81         11.46        18.21 o                         
 -19   9   1          7.16         24.76        17.81 o                         
 -18   9   1          8.62         -2.23        17.27 o                         
 -17   9   1         39.07         14.06        16.28 o                         
 -16   9   1         90.14         78.65        18.76 o                         
 -15   9   1         22.34         40.70        16.96 o                         
 -14   9   1         74.80         51.75        13.20 o                         
 -13   9   1          1.19          9.61         8.97 o                         
 -12   9   1         31.57         30.75        10.61 o                         
 -11   9   1         19.13         25.31         8.56 o                         
 -10   9   1         31.07         48.66         8.75 o                         
  -9   9   1         13.18         14.90         7.79 o                         
  -8   9   1         21.99         25.91         7.07 o                         
  -7   9   1          0.02          4.35         3.49 o                         
  -6   9   1        116.28        114.01         6.86 o                         
  -5   9   1        471.49        446.62        11.94 o                         
  -4   9   1       1542.16       1775.15        33.50 o                         
  -3   9   1        692.35        776.05        21.17 o                         
  -2   9   1        716.97        800.82        21.76 o                         
  -1   9   1        891.70        914.25        21.94 o                         
   0   9   1       1285.04       1336.72        29.41 o                         
   1   9   1          8.17          4.00         3.75 o                         
   2   9   1         20.90         23.01         4.47 o                         
   3   9   1         32.00         30.69         4.53 o                         
   4   9   1         44.68         62.80         5.15 o                         
   5   9   1         84.71         95.31         5.35 o                         
   6   9   1          3.11          4.06         5.97 o                         
   7   9   1          0.48         -2.25         6.13 o                         
   8   9   1         17.57         22.88         8.10 o                         
   9   9   1         73.52         84.16        10.72 o                         
  10   9   1          0.13          1.15         8.46 o                         
  11   9   1          6.45          1.74         8.38 o                         
  12   9   1        133.90        121.73        14.29 o                         
  13   9   1        105.46         98.93        13.32 o                         
  14   9   1         30.41         23.94        12.02 o                         
  15   9   1          0.62         29.54        15.22 o                         
  16   9   1          0.05        -13.75        13.75 o                         
  17   9   1         20.46         23.79        16.02 o                         
  18   9   1         70.03         54.32        23.03 o                         
  19   9   1        111.70        124.56        35.42 o                         
  20   9   1         18.27          0.15        21.92 o                         
  21   9   1         13.60          2.10        20.61 o                         
 -20  10   1          4.97          2.16        23.74 o                         
 -19  10   1          9.46         29.26        19.39 o                         
 -18  10   1          1.11          3.64        16.35 o                         
 -17  10   1          0.11         20.12        17.54 o                         
 -16  10   1          1.50        -15.27        15.27 o                         
 -15  10   1          9.59          2.94        13.55 o                         
 -14  10   1          2.19         -6.04        15.67 o                         
 -13  10   1        136.11        105.11        14.13 o                         
 -12  10   1        744.68        713.27        25.68 o                         
 -11  10   1        185.15        233.09        18.27 o                         
 -10  10   1        181.11        164.90        13.16 o                         
  -9  10   1        176.85        213.79        14.28 o                         
  -8  10   1         54.67         57.73         8.47 o                         
  -7  10   1          5.00          1.88         3.74 o                         
  -6  10   1         63.85         63.78         6.05 o                         
  -5  10   1         44.84         51.24         5.05 o                         
  -4  10   1        818.65        821.43        19.53 o                         
  -3  10   1         34.28         33.37         5.58 o                         
  -2  10   1       1866.83       1874.43        39.75 o                         
  -1  10   1         70.33         84.50         6.69 o                         
   0  10   1          0.56         -1.31         4.08 o                         
   1  10   1       1146.57       1062.45        23.53 o                         
   2  10   1         21.56         63.65        11.78 o                         
   3  10   1         53.01        100.60         9.49 o                         
   4  10   1        535.56        551.72        15.56 o                         
   5  10   1        324.83        344.03        10.75 o                         
   6  10   1          7.79          2.77         6.55 o                         
   7  10   1        175.15        216.32        22.27 o                         
   8  10   1        395.74        395.58        21.36 o                         
   9  10   1         85.14         82.46        11.34 o                         
  10  10   1         47.48         71.91        11.55 o                         
  11  10   1        634.65        588.17        37.46 o                         
  12  10   1         49.76         73.63        12.13 o                         
  13  10   1          4.36         17.33        10.70 o                         
  14  10   1         31.63         53.32        17.91 o                         
  15  10   1         82.21         64.32        18.45 o                         
  16  10   1         16.26         30.29        16.65 o                         
  17  10   1         50.22         69.29        19.21 o                         
  18  10   1          2.70          5.18        18.23 o                         
  19  10   1          1.25         26.31        18.94 o                         
  20  10   1          0.00         27.95        19.67 o                         
 -20  11   1         15.70         39.41        21.88 o                         
 -19  11   1          5.39        -22.86        24.20 o                         
 -18  11   1          0.89         27.85        16.85 o                         
 -17  11   1          4.83         18.05        18.85 o                         
 -16  11   1          6.44         -2.41        16.48 o                         
 -15  11   1        113.65        115.31        31.86 o                         
 -14  11   1        113.58         95.97        20.06 o                         
 -13  11   1          0.07          6.95        13.18 o                         
 -12  11   1         76.74         74.74        12.38 o                         
 -11  11   1        108.33        109.51        13.03 o                         
 -10  11   1        322.04        367.37        20.11 o                         
  -9  11   1        137.69        151.04        12.36 o                         
  -8  11   1          0.08         -6.74         6.74 o                         
  -7  11   1        114.10        101.44         8.04 o                         
  -6  11   1         64.96         61.71         6.29 o                         
  -5  11   1        133.58        147.68         9.58 o                         
  -4  11   1        183.04        200.65        10.86 o                         
  -3  11   1        957.95        992.88        24.69 o                         
  -2  11   1        120.67        165.29        10.34 o                         
  -1  11   1          0.50         -3.95         3.95 o                         
   0  11   1        174.19        190.47         9.45 o                         
   1  11   1         16.97         15.62         4.83 o                         
   2  11   1         46.01         72.73         8.71 o                         
   3  11   1          0.48          0.44         4.25 o                         
   4  11   1       1221.40       1298.65        29.84 o                         
   5  11   1        824.21        829.31        19.73 o                         
   6  11   1        229.39        237.90        11.17 o                         
   7  11   1        180.36        161.02        13.05 o                         
   8  11   1        820.41        828.32        27.91 o                         
   9  11   1        421.76        404.90        20.67 o                         
  10  11   1        564.38        505.73        26.11 o                         
  11  11   1          1.54         -8.62         8.62 o                         
  12  11   1        422.70        430.98        24.81 o                         
  13  11   1        294.30        275.82        26.32 o                         
  14  11   1         18.18         17.62        15.55 o                         
  15  11   1          0.01         -5.59        14.15 o                         
  16  11   1          0.26          0.27        29.35 o                         
  17  11   1         52.24         82.70        20.68 o                         
  18  11   1         63.62         60.00        34.27 o                         
  19  11   1          6.13         -3.25        19.22 o                         
  20  11   1          0.32        -10.70        19.32 o                         
 -20  12   1          3.30        -14.46        26.89 o                         
 -19  12   1          7.02         32.68        32.95 o                         
 -18  12   1          4.33         20.16        19.20 o                         
 -17  12   1         20.09         10.73        17.13 o                         
 -16  12   1         66.65        101.80        21.74 o                         
 -15  12   1         31.17         23.97        16.97 o                         
 -14  12   1          7.08         57.04        17.77 o                         
 -13  12   1        179.95        203.96        35.46 o                         
 -12  12   1         24.41         18.19        14.88 o                         
 -11  12   1        129.59        111.89        14.39 o                         
 -10  12   1        589.00        586.72        22.90 o                         
  -9  12   1        217.28        272.19        23.07 o                         
  -8  12   1         38.79         31.25         8.75 o                         
  -7  12   1         66.90         65.64         9.04 o                         
  -6  12   1        118.53        136.86         8.95 o                         
  -5  12   1        400.67        397.08        15.80 o                         
  -4  12   1         67.91         56.14         7.82 o                         
  -3  12   1          0.01          0.48         5.48 o                         
  -2  12   1          1.21          0.74         5.50 o                         
  -1  12   1        503.18        509.25        22.51 o                         
   0  12   1       1609.76       1715.49        38.80 o                         
   1  12   1       2052.65       2237.46        54.43 o                         
   2  12   1       2701.36       2954.52        65.76 o                         
   3  12   1       1075.11       1087.55        29.01 o                         
   4  12   1         12.04          6.51         4.83 o                         
   5  12   1          8.84         14.34         6.69 o                         
   6  12   1        150.02        191.02        13.52 o                         
   7  12   1         39.43         14.73         8.12 o                         
   8  12   1          1.41         -2.52         8.10 o                         
   9  12   1         11.99         21.47        10.50 o                         
  10  12   1        120.67        110.42        14.17 o                         
  11  12   1         25.04         23.78        10.67 o                         
  12  12   1          5.37         -6.23        13.99 o                         
  13  12   1         43.87         47.05        22.51 o                         
  14  12   1        137.04        153.78        28.17 o                         
  15  12   1         43.14         23.57        16.00 o                         
  16  12   1         22.40          6.25        16.73 o                         
  17  12   1         32.43         37.71        18.98 o                         
  18  12   1         19.20         38.45        19.75 o                         
  19  12   1          6.87          1.43        21.58 o                         
 -19  13   1          0.21         26.60        41.02 o                         
 -18  13   1          0.07        -21.07        31.95 o                         
 -17  13   1          4.84         -2.72        16.99 o                         
 -16  13   1         51.83         94.16        21.71 o                         
 -15  13   1         40.67         55.76        18.37 o                         
 -14  13   1         56.68         51.48        18.70 o                         
 -13  13   1         26.60         43.44        17.03 o                         
 -12  13   1         65.13         46.38        26.14 o                         
 -11  13   1         12.95         13.37        12.34 o                         
 -10  13   1        833.52        873.35        28.65 o                         
  -9  13   1         55.50         49.05         9.80 o                         
  -8  13   1        379.20        366.24        11.61 o                         
  -7  13   1        288.59        272.23        12.33 o                         
  -6  13   1        625.59        683.13        21.32 o                         
  -5  13   1        334.46        379.17        15.83 o                         
  -4  13   1          2.07          0.83         6.51 o                         
  -3  13   1          2.94          8.41         6.55 o                         
  -2  13   1        799.69        804.59        22.98 o                         
  -1  13   1        553.12        554.33        18.70 o                         
   0  13   1        873.96        857.34        24.02 o                         
   1  13   1        224.18        234.37        13.83 o                         
   2  13   1        769.22        696.14        20.46 o                         
   3  13   1       1501.83       1414.42        36.30 o                         
   4  13   1       1102.55       1102.29        29.65 o                         
   5  13   1        125.13        126.83         8.60 o                         
   6  13   1       1081.83       1144.53        27.77 o                         
   7  13   1        177.26        150.15        13.11 o                         
   8  13   1          4.76          5.81         9.77 o                         
   9  13   1        420.25        457.53        23.96 o                         
  10  13   1        495.77        440.31        24.73 o                         
  11  13   1        797.46        739.77        36.79 o                         
  12  13   1        196.71        145.92        22.43 o                         
  13  13   1        142.07        142.82        21.31 o                         
  14  13   1         38.78         25.10        18.64 o                         
  15  13   1          8.53        -15.92        15.92 o                         
  16  13   1         18.78         39.28        17.18 o                         
  17  13   1        154.46        192.54        25.78 o                         
  18  13   1         59.33         75.08        20.99 o                         
  19  13   1          3.27         -5.69        30.55 o                         
 -19  14   1          0.53        -23.29        26.05 o                         
 -18  14   1          7.25        -22.09        22.09 o                         
 -17  14   1         22.54         61.59        21.05 o                         
 -16  14   1         16.82         -4.04        17.65 o                         
 -15  14   1         35.03         54.69        17.72 o                         
 -14  14   1         60.58         84.59        20.19 o                         
 -13  14   1        270.30        272.85        28.20 o                         
 -12  14   1         17.46         41.88        17.70 o                         
 -11  14   1          2.54         16.95        21.91 o                         
 -10  14   1        248.78        234.60        20.02 o                         
  -9  14   1        296.85        306.12        18.09 o                         
  -8  14   1        126.83        117.53         6.62 o                         
  -7  14   1        319.13        323.15        13.08 o                         
  -6  14   1        291.13        273.07        14.01 o                         
  -5  14   1        269.40        252.89        16.89 o                         
  -4  14   1        443.86        425.23        27.66 o                         
  -3  14   1        590.94        546.08        20.39 o                         
  -2  14   1         82.07        103.87         9.96 o                         
  -1  14   1         80.64         59.52         8.08 o                         
   0  14   1        424.80        437.22        15.51 o                         
   1  14   1        116.37        116.05        11.20 o                         
   2  14   1          7.01          5.58         5.75 o                         
   3  14   1         30.90         19.12         6.89 o                         
   4  14   1        286.03        321.73        19.26 o                         
   5  14   1        286.79        299.60        12.91 o                         
   6  14   1         73.40         76.87         8.38 o                         
   7  14   1          0.10          7.53         4.92 o                         
   8  14   1        122.20         95.15        12.68 o                         
   9  14   1         17.83         22.13        10.38 o                         
  10  14   1          1.00         -0.78        11.87 o                         
  11  14   1          5.09         33.76        19.26 o                         
  12  14   1         16.07         21.61        18.94 o                         
  13  14   1          6.46         17.45        24.24 o                         
  14  14   1         29.26         29.75        17.01 o                         
  15  14   1         93.45        149.81        24.59 o                         
  16  14   1         64.83         71.18        21.10 o                         
  17  14   1          9.75         26.27        19.09 o                         
  18  14   1          1.32        -26.50        26.50 o                         
 -18  15   1          0.07         -4.87        26.53 o                         
 -17  15   1          0.76          5.55        18.82 o                         
 -16  15   1          0.55          5.23        17.63 o                         
 -15  15   1          0.16         21.85        17.50 o                         
 -14  15   1          0.29          1.96        16.62 o                         
 -13  15   1          0.54          9.46        15.16 o                         
 -12  15   1         19.46          2.91        15.76 o                         
 -11  15   1         18.47          4.24        14.72 o                         
 -10  15   1        427.99        475.92        58.16 o                         
  -9  15   1         15.62          7.84        11.49 o                         
  -8  15   1         13.18         17.31         4.51 o                         
  -7  15   1         46.34         46.34         6.56 o                         
  -6  15   1         10.18          8.45         7.54 o                         
  -5  15   1         29.55         31.22         7.87 o                         
  -4  15   1        106.42         97.82        10.39 o                         
  -3  15   1         31.99         27.95         8.97 o                         
  -2  15   1         19.00         31.35         7.46 o                         
  -1  15   1         22.28         26.35         7.73 o                         
   0  15   1          4.11         -5.67         5.67 o                         
   1  15   1        167.79        196.83        12.69 o                         
   2  15   1          6.55          6.95        10.16 o                         
   3  15   1          7.62          6.91         6.45 o                         
   4  15   1        190.70        239.03        13.84 o                         
   5  15   1         34.85         25.21         9.70 o                         
   6  15   1         12.41          1.04         6.55 o                         
   7  15   1          2.39          9.18         4.01 o                         
   8  15   1        494.12        503.05        28.26 o                         
   9  15   1        560.49        589.02        38.19 o                         
  10  15   1          8.54         -8.25        15.50 o                         
  11  15   1         23.57         18.40        15.63 o                         
  12  15   1         46.64         49.57        28.40 o                         
  13  15   1         12.35          9.18        22.04 o                         
  14  15   1         38.43         40.61        19.11 o                         
  15  15   1          4.58          9.81        17.63 o                         
  16  15   1          1.64         17.34        18.52 o                         
  17  15   1          0.01         21.41        40.50 o                         
  18  15   1          1.75          7.94        38.56 o                         
 -17  16   1         14.38         46.92        22.79 o                         
 -16  16   1         19.30         37.57        20.78 o                         
 -15  16   1          1.62          8.25        17.97 o                         
 -14  16   1         15.79         18.45        16.78 o                         
 -13  16   1         58.59         88.70        20.70 o                         
 -12  16   1         10.97         18.43        17.20 o                         
 -11  16   1         68.48         54.36        18.03 o                         
 -10  16   1         24.68         32.66        16.14 o                         
  -9  16   1        143.31        176.31        41.29 o                         
  -8  16   1        501.67        495.83        18.07 o                         
  -7  16   1        281.91        279.36        12.37 o                         
  -6  16   1        187.84        189.70        11.97 o                         
  -5  16   1        192.88        196.54        14.74 o                         
  -4  16   1        117.14        100.66        13.16 o                         
  -3  16   1         34.66         31.71         8.33 o                         
  -2  16   1        718.01        719.89        24.00 o                         
  -1  16   1        696.98        668.69        22.61 o                         
   0  16   1        387.70        394.74        17.33 o                         
   1  16   1        255.94        238.11        14.40 o                         
   2  16   1         70.80         64.51        10.45 o                         
   3  16   1        173.28        192.28        15.80 o                         
   4  16   1        298.42        297.56        15.79 o                         
   5  16   1         83.71        102.01        14.79 o                         
   6  16   1         27.95         25.46         8.47 o                         
   7  16   1          0.34         -0.12         9.44 o                         
   8  16   1          0.90         -0.72        20.47 o                         
   9  16   1          3.45          6.10        14.74 o                         
  10  16   1         32.86         17.13        15.92 o                         
  11  16   1         74.24         75.93        24.27 o                         
  12  16   1         10.76          3.01        14.81 o                         
  13  16   1         14.99         20.10        16.82 o                         
  14  16   1         30.06         11.63        16.80 o                         
  15  16   1         25.50         47.04        20.08 o                         
  16  16   1          5.14         37.28        19.57 o                         
  17  16   1          1.72         19.19        32.61 o                         
 -17  17   1          2.13         -3.38        19.92 o                         
 -16  17   1         46.77         20.73        26.75 o                         
 -15  17   1         20.01         17.45        38.66 o                         
 -14  17   1         11.58         -2.25        17.77 o                         
 -13  17   1         44.36         77.22        24.31 o                         
 -12  17   1         18.24         17.47        19.74 o                         
 -11  17   1         12.90         13.16        16.43 o                         
 -10  17   1         35.34         59.68        19.16 o                         
  -9  17   1        193.12        189.74        23.49 o                         
  -8  17   1          8.03         16.89         5.30 o                         
  -7  17   1          2.41          0.42         6.16 o                         
  -6  17   1        159.47        153.95        11.29 o                         
  -5  17   1        112.77        119.33        11.92 o                         
  -4  17   1        209.24        206.41        14.01 o                         
  -3  17   1        129.78        150.03        16.63 o                         
  -2  17   1        135.50        136.79        11.74 o                         
  -1  17   1         51.69         36.27         8.37 o                         
   0  17   1        257.74        256.27        16.25 o                         
   1  17   1         75.46         78.64         9.18 o                         
   2  17   1          1.81          1.63         6.84 o                         
   3  17   1          3.71          9.42         9.42 o                         
   4  17   1         41.98         41.56         9.36 o                         
   5  17   1         70.17         59.06         9.44 o                         
   6  17   1         18.90         15.18         6.71 o                         
   7  17   1        127.06        142.78         9.92 o                         
   8  17   1         83.23         83.66        23.93 o                         
   9  17   1          0.47        -12.89        12.89 o                         
  10  17   1          7.00         -6.64        13.99 o                         
  11  17   1          0.02        -11.12        15.22 o                         
  12  17   1          0.01          2.76        15.34 o                         
  13  17   1          6.10          5.56        17.58 o                         
  14  17   1         28.72         46.86        19.74 o                         
  15  17   1          4.32          4.26        18.38 o                         
  16  17   1          0.06         19.70        22.69 o                         
 -16  18   1         13.15         46.82        22.71 o                         
 -15  18   1          1.81         60.00        28.46 o                         
 -14  18   1          3.58         23.32        23.31 o                         
 -13  18   1         14.15         29.98        21.73 o                         
 -12  18   1          3.19         39.47        20.37 o                         
 -11  18   1          6.94         -2.08        22.96 o                         
 -10  18   1         67.42         54.09        23.08 o                         
  -9  18   1        117.48        108.39        20.51 o                         
  -8  18   1         59.41         75.11        14.03 o                         
  -7  18   1        203.89        219.21        15.98 o                         
  -6  18   1        497.25        531.83        22.74 o                         
  -5  18   1        706.13        718.36        28.21 o                         
  -4  18   1        784.64        739.61        26.09 o                         
  -3  18   1        224.36        214.93        15.80 o                         
  -2  18   1         36.63         44.06         9.21 o                         
  -1  18   1        129.37        121.51        11.88 o                         
   0  18   1         53.50         43.05         9.39 o                         
   1  18   1        363.95        355.49        17.93 o                         
   2  18   1        164.38        185.50        13.38 o                         
   3  18   1        140.78        165.87        13.52 o                         
   4  18   1        289.20        282.38        17.96 o                         
   5  18   1        353.90        332.91        18.76 o                         
   6  18   1         52.00         56.26         9.26 o                         
   7  18   1          0.12         -4.30         9.51 o                         
   8  18   1          5.84          3.13        17.13 o                         
   9  18   1         12.54        -13.92        13.96 o                         
  10  18   1         16.50         19.04        15.50 o                         
  11  18   1        167.88        229.40        26.95 o                         
  12  18   1        130.81        120.26        22.76 o                         
  13  18   1         34.15         40.07        35.21 o                         
  14  18   1         13.48         38.38        24.32 o                         
  15  18   1         13.50          6.90        29.52 o                         
  16  18   1          0.05        -12.10        19.70 o                         
 -15  19   1         30.06         14.26        21.54 o                         
 -14  19   1         19.89         30.17        56.87 o                         
 -13  19   1         18.98         46.13        23.71 o                         
 -12  19   1         27.19         23.75        21.99 o                         
 -11  19   1          0.12         36.77        37.14 o                         
 -10  19   1         21.36         23.08        16.98 o                         
  -9  19   1         32.86          4.11        19.36 o                         
  -8  19   1        191.58        188.79        13.01 o                         
  -7  19   1        127.92        115.96        10.91 o                         
  -6  19   1         12.21        -13.91        13.91 o                         
  -5  19   1         15.70         17.79         8.59 o                         
  -4  19   1         28.93         31.12        12.81 o                         
  -3  19   1          7.85          8.20         8.68 o                         
  -2  19   1         11.83          9.73        14.38 o                         
  -1  19   1        111.38        107.00        13.72 o                         
   0  19   1         57.51         81.16        11.89 o                         
   1  19   1          5.28          2.12         9.16 o                         
   2  19   1        159.96        160.10        14.16 o                         
   3  19   1        168.69        166.51        18.64 o                         
   4  19   1        206.05        228.92        17.85 o                         
   5  19   1        137.74        147.84        21.31 o                         
   6  19   1         94.69        117.89        15.38 o                         
   7  19   1         23.83         30.06        10.93 o                         
   8  19   1          0.32        -11.82        28.90 o                         
   9  19   1          1.07        -21.92        36.44 o                         
  10  19   1          6.16         19.18        28.10 o                         
  11  19   1         18.45         33.21        19.32 o                         
  12  19   1          3.20        -25.77        25.77 o                         
  13  19   1          1.91          2.52        17.94 o                         
  14  19   1         27.25          3.45        27.12 o                         
  15  19   1          5.21        -19.65        19.65 o                         
 -14  20   1          0.23        -20.14        20.14 o                         
 -13  20   1          0.97          3.16        26.55 o                         
 -12  20   1          0.22         44.34        21.83 o                         
 -11  20   1          2.81          9.03        20.00 o                         
 -10  20   1         13.55        -19.15        30.74 o                         
  -9  20   1          1.26         13.75        21.74 o                         
  -8  20   1          1.23          5.72         6.11 o                         
  -7  20   1          0.91         14.87        12.38 o                         
  -6  20   1          0.50          0.36        11.37 o                         
  -5  20   1          0.17         10.71        10.93 o                         
  -4  20   1         26.86         29.00        10.88 o                         
  -3  20   1          0.43         -9.05        11.24 o                         
  -2  20   1         12.68         15.91         9.04 o                         
  -1  20   1         12.34         11.88         8.50 o                         
   0  20   1        128.72        135.48        14.47 o                         
   1  20   1        399.12        375.22        24.75 o                         
   2  20   1        169.41        148.70        14.69 o                         
   3  20   1         11.30          5.76         8.40 o                         
   4  20   1         23.06         22.86         9.08 o                         
   5  20   1         78.25         83.53        10.88 o                         
   6  20   1         48.96         42.81         8.64 o                         
   7  20   1         74.42         64.06         7.82 o                         
   8  20   1         39.55         84.63        24.73 o                         
   9  20   1         59.88          1.61        21.21 o                         
  10  20   1         73.44         44.63        25.67 o                         
  11  20   1         73.19        100.47        23.68 o                         
  12  20   1         20.53         46.85        20.85 o                         
  13  20   1          6.60        -12.15        23.77 o                         
  14  20   1          0.23          7.11        20.76 o                         
 -13  21   1         12.99         10.50        21.45 o                         
 -12  21   1          5.80        -20.02        22.54 o                         
 -11  21   1          7.88         76.24        75.09 o                         
 -10  21   1         37.92         28.02        24.84 o                         
  -9  21   1         10.40         20.88        29.08 o                         
  -8  21   1          0.05         -5.67         6.18 o                         
  -7  21   1          0.38         -2.72         7.73 o                         
  -6  21   1         12.15         25.02         9.11 o                         
  -5  21   1          3.41         -1.75         9.18 o                         
  -4  21   1          9.34          3.75        10.57 o                         
  -3  21   1         49.27         57.23        11.62 o                         
  -2  21   1        352.86        297.52        19.37 o                         
  -1  21   1        227.79        215.97        15.32 o                         
   0  21   1          0.16         -8.66         8.66 o                         
   1  21   1         11.14         17.85        11.33 o                         
   2  21   1          0.22          1.87        13.50 o                         
   3  21   1        197.89        187.85        15.99 o                         
   4  21   1        360.09        412.16        23.82 o                         
   5  21   1        107.56        120.43        13.38 o                         
   6  21   1         44.43         24.95        20.89 o                         
   7  21   1         22.17         24.51        14.40 o                         
   8  21   1         44.13         54.64        22.72 o                         
   9  21   1         37.85         31.18        23.93 o                         
  10  21   1         16.21         23.94        23.29 o                         
  11  21   1         19.74         13.70        23.62 o                         
  12  21   1         12.14         33.13        33.13 o                         
  13  21   1          7.82         40.36        21.25 o                         
 -11  22   1         31.62         66.29        85.22 o                         
 -10  22   1         55.95         84.65        43.25 o                         
  -9  22   1         89.65         53.24        26.88 o                         
  -8  22   1         67.68         51.98        17.68 o                         
  -7  22   1         44.84         62.59        14.48 o                         
  -6  22   1         57.85         41.58        11.37 o                         
  -5  22   1          6.38         -8.99         8.99 o                         
  -4  22   1         18.25         29.94        10.67 o                         
  -3  22   1         60.52         45.91        11.85 o                         
  -2  22   1         68.75         84.02        13.43 o                         
  -1  22   1        128.10        123.24        17.12 o                         
   0  22   1        108.46        116.27        16.26 o                         
   1  22   1         86.09         92.74        14.08 o                         
   2  22   1        109.95        132.95        17.02 o                         
   3  22   1        139.52        147.82        15.27 o                         
   4  22   1         49.23         64.16        11.58 o                         
   5  22   1          2.54          5.18         9.78 o                         
   6  22   1          1.56         10.09        19.66 o                         
   7  22   1          6.34         46.53        24.69 o                         
   8  22   1         59.66         89.49        24.92 o                         
   9  22   1        172.11        165.79        32.81 o                         
  10  22   1        169.44        198.47        42.57 o                         
  11  22   1         94.46        129.53        32.54 o                         
 -10  23   1          3.14          6.23        25.35 o                         
  -9  23   1          8.50         51.17        45.28 o                         
  -8  23   1         60.18         50.04        27.96 o                         
  -7  23   1         29.35         32.81        16.28 o                         
  -6  23   1          3.96          6.12        12.90 o                         
  -5  23   1          2.27        -10.44        10.44 o                         
  -4  23   1          1.61        -15.03        15.87 o                         
  -3  23   1         15.65         29.96        11.87 o                         
  -2  23   1         62.27         61.00        12.91 o                         
  -1  23   1         32.31         48.94        14.04 o                         
   0  23   1          0.13          4.74        14.94 o                         
   1  23   1          1.11         28.57        13.57 o                         
   2  23   1          4.73          2.63        11.19 o                         
   3  23   1          1.63         -0.60        12.77 o                         
   4  23   1          0.14          6.30        15.60 o                         
   5  23   1         15.59         34.04        10.34 o                         
   6  23   1          6.46          7.20        11.05 o                         
   7  23   1          0.17         15.34        16.68 o                         
   8  23   1         22.52         20.77        23.85 o                         
   9  23   1         34.45          4.79        57.06 o                         
  10  23   1         10.78         12.97        25.97 o                         
  -8  24   1         28.01         41.96        28.10 o                         
  -7  24   1         45.21         21.14        27.29 o                         
  -6  24   1         66.00         62.93        15.08 o                         
  -5  24   1          1.93         11.24        13.60 o                         
  -4  24   1         30.53         17.39        12.41 o                         
  -3  24   1        126.18        100.06        15.94 o                         
  -2  24   1        157.94        199.00        21.75 o                         
  -1  24   1         83.01         95.91        20.67 o                         
   0  24   1        183.37        204.04        21.96 o                         
   1  24   1        217.05        268.39        39.80 o                         
   2  24   1         47.12         77.19        16.72 o                         
   3  24   1         18.28         19.00        12.12 o                         
   4  24   1         44.52         50.00        13.62 o                         
   5  24   1         77.27         81.70        15.85 o                         
   6  24   1         14.28         -0.26        18.17 o                         
   7  24   1         11.94         20.33        20.15 o                         
   8  24   1         12.46         40.91        24.85 o                         
  -5  25   1         29.32         32.23        14.79 o                         
  -4  25   1         96.79        100.98        18.83 o                         
  -3  25   1         86.82         74.50        18.46 o                         
  -2  25   1         35.33          4.01        14.89 o                         
  -1  25   1          5.61          0.61        20.83 o                         
   0  25   1          0.39         12.13        15.78 o                         
   1  25   1          0.59         17.09        14.17 o                         
   2  25   1          4.78          0.08        20.11 o                         
   3  25   1          3.23         13.89        15.53 o                         
   4  25   1          2.68        -10.98        15.67 o                         
   5  25   1          2.80         11.83        13.90 o                         
 -22   0   2          2.66          8.11        18.56 o                         
 -21   0   2        193.21        173.18        21.32 o                         
 -20   0   2        156.45        179.86        19.77 o                         
 -19   0   2        168.45        137.69        19.18 o                         
 -18   0   2        353.70        426.42        27.72 o                         
 -17   0   2        832.17        826.52        37.23 o                         
 -16   0   2       1499.48       1484.90        53.20 o                         
 -15   0   2        680.17        703.04        28.69 o                         
 -14   0   2        385.86        464.71        25.49 o                         
 -13   0   2       2372.05       2329.28        63.12 o                         
 -12   0   2       2689.75       2658.07       101.77 o                         
 -11   0   2       2505.01       2719.68        81.34 o                         
 -10   0   2       3390.50       3227.03        92.72 o                         
  -9   0   2       5902.11       5341.84       145.15 o                         
  -8   0   2       2340.06       2383.62        69.21 o                         
  -7   0   2        273.93        200.85        11.00 o                         
  -6   0   2         50.76         24.38         5.43 o                         
  -5   0   2      35391.47      32731.14       717.68 o                         
  -4   0   2        328.35        302.14        11.16 o                         
  -2   0   2      19615.57      18990.92       587.94 o                         
  -1   0   2       6294.24       6032.03       153.70 o                         
   1   0   2        633.32        447.68        12.83 o                         
   2   0   2      25325.08      27728.90       858.09 o                         
   3   0   2       8373.00       8760.77       235.42 o                         
   4   0   2        401.58        442.97        13.88 o                         
   5   0   2      16855.10      15838.36       349.42 o                         
   6   0   2       9353.46       9515.09       213.14 o                         
   7   0   2       9827.30      10093.44       319.55 o                         
   8   0   2       6897.76       6397.07       149.31 o                         
   9   0   2       5742.39       5337.37       182.25 o                         
  10   0   2       2625.52       2811.32        82.45 o                         
  11   0   2       1779.45       1693.15        55.33 o                         
  12   0   2       5341.49       5132.29       150.44 o                         
  13   0   2       7699.82       8007.00       346.77 o                         
  14   0   2        300.30        356.95        20.11 o                         
  15   0   2       2796.34       2879.13        76.50 o                         
  16   0   2       2018.62       1895.47        83.82 o                         
  17   0   2       2226.15       2134.54        69.94 o                         
  18   0   2        755.00        779.87        35.46 o                         
  19   0   2        435.81        452.49        28.51 o                         
  20   0   2        424.70        395.08        27.21 o                         
  21   0   2        297.36        333.94        27.39 o                         
  22   0   2         20.33          2.39        17.99 o                         
 -22   1   2          3.27          3.75        28.70 o                         
 -21   1   2          1.58         -2.20        14.58 o                         
 -20   1   2         27.48         20.44        13.22 o                         
 -19   1   2          8.46         13.40         8.95 o                         
 -18   1   2          2.81          4.04         7.59 o                         
 -17   1   2          1.63         -0.34         7.72 o                         
 -16   1   2          0.11         12.96         7.55 o                         
 -15   1   2         77.56         51.37         8.19 o                         
 -14   1   2        275.39        256.58        14.54 o                         
 -13   1   2          1.15         11.62         6.58 o                         
 -12   1   2         37.15         33.74         7.23 o                         
 -11   1   2        219.27        230.54        17.83 o                         
 -10   1   2        546.78        601.28        18.68 o                         
  -9   1   2        758.20        746.68        28.73 o                         
  -8   1   2        979.24       1024.67        28.07 o                         
  -7   1   2       9739.94       9958.04       157.99 o                         
  -6   1   2       4292.89       4195.44        68.67 o                         
  -5   1   2        580.06        598.21        12.90 o                         
  -4   1   2        173.26        144.11         5.56 o                         
  -3   1   2       1279.28       1269.86        22.57 o                         
  -2   1   2       1082.20       1260.07        22.25 o                         
  -1   1   2       7314.73       7199.96       162.59 o                         
   0   1   2        519.41        497.96        43.04 o                         
   1   1   2      14214.81      13986.65       216.87 o                         
   2   1   2       1272.82       1280.12        21.96 o                         
   3   1   2         42.74         52.23         3.62 o                         
   4   1   2       3192.58       3274.22        56.93 o                         
   5   1   2        778.04        700.69        14.29 o                         
   6   1   2          9.20         22.56         3.49 o                         
   7   1   2       1676.56       1985.28        35.27 o                         
   8   1   2         81.33         76.10         5.68 o                         
   9   1   2          3.36          8.48         4.79 o                         
  10   1   2        265.20        295.93        17.07 o                         
  11   1   2        187.10        195.94        11.79 o                         
  12   1   2        570.22        507.06        19.89 o                         
  13   1   2        218.15        220.89        12.17 o                         
  14   1   2         15.53         17.38         7.93 o                         
  15   1   2        109.19        138.22        10.64 o                         
  16   1   2        139.26        123.40        13.37 o                         
  17   1   2         44.08         70.61        10.25 o                         
  18   1   2         47.97         49.30         9.14 o                         
  19   1   2         12.03         23.42         9.17 o                         
  20   1   2          9.72          7.66        14.43 o                         
  21   1   2          1.26        -10.48        10.48 o                         
  22   1   2         14.36          1.58        13.71 o                         
 -22   2   2         46.16         86.59        14.56 o                         
 -21   2   2        184.07        132.50        18.85 o                         
 -20   2   2        127.25        117.26        14.02 o                         
 -19   2   2        209.47        216.66        14.87 o                         
 -18   2   2        499.52        584.20        21.98 o                         
 -17   2   2        353.03        386.96        23.34 o                         
 -16   2   2       1050.50       1145.09        32.73 o                         
 -15   2   2        621.15        597.38        18.52 o                         
 -14   2   2        174.67        221.70        15.74 o                         
 -13   2   2       2314.11       2244.45        43.24 o                         
 -12   2   2       1543.67       1362.73        31.30 o                         
 -11   2   2       3870.55       3915.29        86.25 o                         
 -10   2   2       7075.67       6739.71       128.22 o                         
  -9   2   2      17175.00      16730.51       315.60 o                         
  -8   2   2       6451.75       5898.47       102.95 o                         
  -7   2   2        258.06        205.94         8.50 o                         
  -6   2   2      12051.93      11520.22       216.74 o                         
  -5   2   2      29263.94      27284.82       452.60 o                         
  -4   2   2       2399.70       2380.37        39.65 o                         
  -3   2   2      22590.82      22416.58       401.27 o                         
  -2   2   2       2493.12       2634.29        42.63 o                         
  -1   2   2      13011.52      13562.23       210.43 o                         
   0   2   2      11252.42      11588.40       207.82 o                         
   1   2   2        190.69        157.33         4.84 o                         
   2   2   2      10383.69      10817.87       168.39 o                         
   3   2   2       5906.22       6524.25       115.04 o                         
   4   2   2       3606.07       3721.73        60.24 o                         
   5   2   2      27652.55      26696.86       413.81 o                         
   6   2   2       5470.94       5349.53        86.37 o                         
   7   2   2      11347.94      11511.92       181.99 o                         
   8   2   2      11101.44      10920.87       185.36 o                         
   9   2   2       5576.10       5146.97       192.60 o                         
  10   2   2       4506.93       5025.83        99.32 o                         
  11   2   2       7725.59       7670.35       145.61 o                         
  12   2   2       3048.95       3010.84        58.18 o                         
  13   2   2       2735.83       2712.96        60.26 o                         
  14   2   2       1824.21       1766.69        38.88 o                         
  15   2   2       2579.36       2779.59        52.64 o                         
  16   2   2        582.01        601.53        21.43 o                         
  17   2   2       1444.38       1465.21        40.67 o                         
  18   2   2        510.18        533.23        22.32 o                         
  19   2   2        278.22        343.45        17.23 o                         
  20   2   2        186.51        172.09        13.98 o                         
  21   2   2        118.88        106.19        27.10 o                         
  22   2   2        138.08        122.97        17.57 o                         
 -22   3   2          1.85         -7.14        13.67 o                         
 -21   3   2          0.13          4.34        10.19 o                         
 -20   3   2         68.98         84.62        13.49 o                         
 -19   3   2          8.42          5.96         9.16 o                         
 -18   3   2         64.97         55.67         9.19 o                         
 -17   3   2        158.03        134.30        15.58 o                         
 -16   3   2        386.64        403.46        22.96 o                         
 -15   3   2        511.67        457.15        18.53 o                         
 -14   3   2        482.33        491.22        16.73 o                         
 -13   3   2        158.26        187.27        10.56 o                         
 -12   3   2         28.02         32.36         6.83 o                         
 -11   3   2        617.84        644.30        20.17 o                         
 -10   3   2       1371.19       1281.30        30.91 o                         
  -9   3   2       1945.40       2156.74        42.04 o                         
  -8   3   2        168.08        156.79         8.32 o                         
  -7   3   2        610.73        688.53        20.14 o                         
  -6   3   2        909.98        856.35        18.58 o                         
  -5   3   2        227.26        286.39         8.29 o                         
  -4   3   2       1262.35       1193.80        21.57 o                         
  -3   3   2       2285.79       2286.50        37.99 o                         
  -2   3   2       7450.56       8145.61       127.58 o                         
   0   3   2        809.90        827.26        17.29 o                         
   2   3   2       2711.42       2887.77        46.71 o                         
   3   3   2         23.71         10.44         2.32 o                         
   4   3   2        962.15       1203.44        26.06 o                         
   5   3   2        658.12        735.27        20.71 o                         
   6   3   2        155.54        103.12         5.20 o                         
   7   3   2        364.87        391.49        10.57 o                         
   8   3   2       1032.27       1075.32        25.71 o                         
   9   3   2       2394.27       2589.07        58.39 o                         
  10   3   2        280.44        272.97        12.88 o                         
  11   3   2          0.40         -3.43         4.49 o                         
  12   3   2         60.95         76.89         7.86 o                         
  13   3   2        280.76        260.64        12.52 o                         
  14   3   2         13.65         28.00         6.59 o                         
  15   3   2        231.76        267.55        13.12 o                         
  16   3   2         80.87         68.25         8.87 o                         
  17   3   2        194.83        206.87        14.18 o                         
  18   3   2          0.03          9.51         9.91 o                         
  19   3   2         41.54         31.10         8.54 o                         
  20   3   2         34.05         10.98        11.64 o                         
  21   3   2          9.09         23.14        11.79 o                         
  22   3   2          7.20         12.85        12.47 o                         
 -22   4   2        143.42        162.42        21.96 o                         
 -21   4   2        233.97        237.64        16.34 o                         
 -20   4   2        313.31        302.35        26.60 o                         
 -19   4   2        329.87        363.72        27.34 o                         
 -18   4   2        301.96        281.29        16.92 o                         
 -17   4   2        716.83        713.76        32.77 o                         
 -16   4   2        772.44        828.06        28.24 o                         
 -15   4   2        594.76        633.20        20.83 o                         
 -14   4   2        738.35        768.67        20.70 o                         
 -13   4   2       3381.23       3191.94        58.03 o                         
 -12   4   2       2827.35       2651.85        52.95 o                         
 -11   4   2       3421.73       3436.70        70.39 o                         
 -10   4   2       3539.14       3628.75        72.92 o                         
  -9   4   2       3730.66       3187.32        70.85 o                         
  -8   4   2       5532.18       5319.57        95.55 o                         
  -7   4   2       6715.61       7195.70       123.72 o                         
  -6   4   2       2831.67       2553.51        46.58 o                         
  -5   4   2       2323.46       1961.13        51.69 o                         
  -4   4   2         38.93         34.70         3.60 o                         
  -3   4   2       2907.60       2795.89        49.30 o                         
  -2   4   2       2152.73       2121.91        35.51 o                         
  -1   4   2        658.62        911.48        17.85 o                         
   0   4   2      23073.85      22288.19       437.02 o                         
   2   4   2      14134.68      13917.16       216.82 o                         
   3   4   2      11228.76      11722.29       183.17 o                         
   4   4   2       5391.94       5272.01        84.45 o                         
   5   4   2      33929.34      34028.20       563.91 o                         
   6   4   2       9681.58       9901.18       254.48 o                         
   7   4   2      13390.04      13112.08       206.48 o                         
   8   4   2       8395.62       8201.15       169.68 o                         
   9   4   2       9475.27       8830.27       171.11 o                         
  10   4   2       7288.26       7545.00       222.00 o                         
  11   4   2       3614.50       3582.00        66.57 o                         
  12   4   2       1773.95       1641.90        35.01 o                         
  13   4   2       1352.62       1387.38        31.62 o                         
  14   4   2        480.64        435.70        18.03 o                         
  15   4   2        694.21        800.93        25.03 o                         
  16   4   2        445.57        415.11        21.56 o                         
  17   4   2        518.77        485.06        21.89 o                         
  18   4   2        209.63        234.49        13.07 o                         
  19   4   2        227.39        237.86        14.47 o                         
  20   4   2        208.67        220.36        16.92 o                         
  21   4   2        171.62        160.12        15.80 o                         
  22   4   2        113.71        140.55        24.03 o                         
 -22   5   2          0.10         -0.47        20.08 o                         
 -21   5   2          1.58          7.91        17.32 o                         
 -20   5   2         57.20         62.88        16.30 o                         
 -19   5   2          1.10          1.77         8.14 o                         
 -18   5   2          4.16         -5.28         5.98 o                         
 -17   5   2         80.13         78.41         9.31 o                         
 -16   5   2        229.84        236.79        13.67 o                         
 -15   5   2        485.13        474.89        18.53 o                         
 -14   5   2        479.11        491.48        16.46 o                         
 -13   5   2         61.02        102.79         8.39 o                         
 -12   5   2         42.85         72.00         7.87 o                         
 -11   5   2         83.25         63.33         7.22 o                         
 -10   5   2        209.86        267.95        12.75 o                         
  -9   5   2          1.45         -3.94         3.94 o                         
  -8   5   2          5.51          1.46         3.69 o                         
  -7   5   2         88.32        125.90         6.81 o                         
  -6   5   2          6.47         24.83         3.85 o                         
  -5   5   2       1458.34       1522.29        29.41 o                         
  -4   5   2       8361.43       8481.26       160.58 o                         
  -3   5   2          8.74          2.43         3.37 o                         
  -2   5   2       1204.01       1346.02        24.03 o                         
  -1   5   2       9668.47       9756.88       177.08 o                         
   0   5   2        185.49        130.67         7.44 o                         
   1   5   2        592.12        623.62        13.67 o                         
   2   5   2        621.01        635.56        13.01 o                         
   3   5   2        305.32        326.43         8.37 o                         
   4   5   2       1368.95       1435.89        25.67 o                         
   5   5   2         29.51         42.34         3.37 o                         
   6   5   2        333.55        480.19        11.24 o                         
   7   5   2        151.55        150.71         7.25 o                         
   8   5   2        276.68        238.13         9.20 o                         
   9   5   2        426.66        476.04        16.50 o                         
  10   5   2        304.89        342.60        11.90 o                         
  11   5   2          0.54          1.77         4.04 o                         
  12   5   2         54.21         44.15         9.38 o                         
  13   5   2          6.82          2.14         4.34 o                         
  14   5   2         35.34         41.14         5.72 o                         
  15   5   2        203.34        210.35        11.10 o                         
  16   5   2         18.90         11.96         5.28 o                         
  17   5   2         16.14         23.48         5.79 o                         
  18   5   2          3.63          4.66         8.54 o                         
  19   5   2          0.78          1.16         8.13 o                         
  20   5   2          0.95         -4.99        14.73 o                         
  21   5   2          2.51         14.91        22.06 o                         
 -22   6   2        171.52        204.85        27.88 o                         
 -21   6   2        135.63        125.45        12.93 o                         
 -20   6   2        284.82        284.57        14.98 o                         
 -19   6   2        482.87        522.20        20.32 o                         
 -18   6   2        664.96        651.84        28.12 o                         
 -17   6   2        800.72        791.53        22.29 o                         
 -16   6   2       1340.32       1264.63        32.99 o                         
 -15   6   2       1160.90       1185.75        41.34 o                         
 -14   6   2       1464.23       1476.36        31.63 o                         
 -13   6   2       3400.23       3309.29        66.90 o                         
 -12   6   2        208.11        208.88        11.41 o                         
 -11   6   2       1289.80       1381.77        31.43 o                         
 -10   6   2       1784.96       1791.89        37.54 o                         
  -9   6   2        261.64        261.16        11.58 o                         
  -8   6   2        349.60        297.23        10.34 o                         
  -7   6   2         62.49         92.29         6.02 o                         
  -6   6   2       3520.31       3399.69        60.95 o                         
  -5   6   2       2376.04       2271.61        42.09 o                         
  -4   6   2        921.17        758.57        16.87 o                         
  -3   6   2       2349.87       2104.36        41.12 o                         
  -2   6   2       5501.72       5076.91       100.76 o                         
  -1   6   2       5746.52       5209.66       105.93 o                         
   0   6   2       8868.50       8106.73       148.08 o                         
   1   6   2      13483.53      13224.02       239.16 o                         
   2   6   2      36235.70      34815.08       681.43 o                         
   3   6   2      23801.73      23335.37       362.73 o                         
   4   6   2       5131.71       5024.02        81.38 o                         
   5   6   2      14921.25      14466.34       338.48 o                         
   6   6   2       5190.75       4869.94        94.45 o                         
   7   6   2       6391.76       6618.55       137.40 o                         
   8   6   2        630.34        569.77        18.28 o                         
   9   6   2       1744.77       1536.08        61.52 o                         
  10   6   2       4639.42       4433.61        97.66 o                         
  11   6   2       1131.70       1185.12        35.02 o                         
  12   6   2          9.13         -5.13        10.27 o                         
  13   6   2        351.44        345.15        21.07 o                         
  14   6   2       1065.68       1064.41        35.38 o                         
  15   6   2        257.09        300.35        26.18 o                         
  16   6   2        387.47        351.98        24.56 o                         
  17   6   2        532.93        563.12        36.44 o                         
  18   6   2        441.54        454.16        35.86 o                         
  19   6   2        280.94        335.72        48.32 o                         
  20   6   2        157.29        126.88        21.96 o                         
  21   6   2        112.84         76.00        29.63 o                         
 -21   7   2          0.98         21.58        21.92 o                         
 -20   7   2         29.28         71.30        22.15 o                         
 -19   7   2          0.42          7.12        24.58 o                         
 -18   7   2          0.11         15.71        16.19 o                         
 -17   7   2          1.52          6.54         5.31 o                         
 -16   7   2         12.15         25.78         6.51 o                         
 -15   7   2         37.67         34.84         6.03 o                         
 -14   7   2          2.62         24.67         5.43 o                         
 -13   7   2          0.56         16.06         7.11 o                         
 -12   7   2        175.87        166.80        14.58 o                         
 -11   7   2        367.10        335.19        13.53 o                         
 -10   7   2         15.32         33.87         5.67 o                         
  -9   7   2        258.02        263.75        12.64 o                         
  -8   7   2        676.18        611.91        15.82 o                         
  -7   7   2        653.36        661.45        19.70 o                         
  -6   7   2       3084.56       3428.22        67.05 o                         
  -5   7   2        812.74        885.59        19.57 o                         
  -4   7   2         91.63         90.25         6.01 o                         
  -3   7   2        247.54        272.86         9.15 o                         
  -2   7   2          0.09          6.66         3.89 o                         
  -1   7   2       2984.05       3314.58        69.58 o                         
   0   7   2        118.96         90.33        11.09 o                         
   1   7   2        322.05        288.64        11.08 o                         
   2   7   2        234.89        285.85        10.29 o                         
   3   7   2        525.40        548.93        14.73 o                         
   4   7   2        822.67        787.91        25.64 o                         
   5   7   2        395.83        420.33        15.75 o                         
   6   7   2        121.91        116.81         8.50 o                         
   7   7   2        448.97        476.17        16.32 o                         
   8   7   2          5.82          1.50         5.11 o                         
   9   7   2        201.38        223.34        20.73 o                         
  10   7   2          3.64         16.67         8.33 o                         
  11   7   2        181.43        216.53        17.17 o                         
  12   7   2          6.05         14.06         9.44 o                         
  13   7   2         21.08          6.55        10.03 o                         
  14   7   2        152.37        149.41        17.26 o                         
  15   7   2         77.00         38.95        15.44 o                         
  16   7   2         12.82         29.70        14.51 o                         
  17   7   2          8.43          0.33        19.64 o                         
  18   7   2        132.10        139.46        23.00 o                         
  19   7   2         94.97        102.80        21.44 o                         
  20   7   2         91.01         76.68        22.79 o                         
  21   7   2         27.66         35.44        20.32 o                         
 -21   8   2        126.52         64.32        56.25 o                         
 -20   8   2        262.93        233.30        28.54 o                         
 -19   8   2        465.86        467.79        37.08 o                         
 -18   8   2        224.12        221.86        25.76 o                         
 -17   8   2        439.02        453.84        34.57 o                         
 -16   8   2        491.41        469.31        44.12 o                         
 -15   8   2       1002.78        940.31        59.22 o                         
 -14   8   2       1696.17       1575.61        64.95 o                         
 -13   8   2        905.75        927.48        26.34 o                         
 -12   8   2        443.07        424.40        27.46 o                         
 -11   8   2        211.90        239.74        15.27 o                         
 -10   8   2       1000.55        941.03        23.69 o                         
  -9   8   2        952.91        927.30        26.06 o                         
  -8   8   2       1429.36       1404.33        27.78 o                         
  -7   8   2       6577.71       6629.93       115.40 o                         
  -6   8   2       8436.92       8329.95       154.16 o                         
  -5   8   2       3920.77       3804.93        73.85 o                         
  -4   8   2       9486.81       8801.04       150.34 o                         
  -3   8   2       1203.37       1036.14        23.87 o                         
  -2   8   2       9932.43       9307.59       170.87 o                         
  -1   8   2       4113.65       3823.89        80.19 o                         
   0   8   2      11932.25      10979.85       219.62 o                         
   1   8   2      21007.87      20473.43       452.89 o                         
   2   8   2       8792.99       8426.07       183.64 o                         
   3   8   2      13082.39      12634.68       213.25 o                         
   4   8   2       8495.45       8639.04       197.56 o                         
   5   8   2       4434.98       4424.48        99.81 o                         
   6   8   2       1802.73       1510.66        54.87 o                         
   7   8   2       1574.89       1489.83        35.12 o                         
   8   8   2       2724.17       2505.26        98.58 o                         
   9   8   2       1659.88       1669.33        72.20 o                         
  10   8   2        743.38        728.43        26.20 o                         
  11   8   2       2236.28       2236.91        56.85 o                         
  12   8   2        868.57        917.59        31.59 o                         
  13   8   2        423.35        444.96        24.27 o                         
  14   8   2       1345.22       1295.09        52.85 o                         
  15   8   2         78.43        112.01        22.24 o                         
  16   8   2        156.00        208.38        31.86 o                         
  17   8   2        292.40        335.68        30.50 o                         
  18   8   2        222.37        216.09        25.13 o                         
  19   8   2        204.97        188.40        24.83 o                         
  20   8   2        216.34        189.90        27.60 o                         
  21   8   2        230.92        254.61        31.23 o                         
 -21   9   2          0.89         -6.73        20.49 o                         
 -20   9   2          9.03         33.05        26.44 o                         
 -19   9   2         13.42         16.59        18.58 o                         
 -18   9   2          6.78         20.24        16.57 o                         
 -17   9   2         36.69         69.96        19.53 o                         
 -16   9   2          3.79        -16.49        16.50 o                         
 -15   9   2         11.58         24.87        19.56 o                         
 -14   9   2        117.05        124.39        17.80 o                         
 -13   9   2          1.89         -8.18         8.18 o                         
 -12   9   2        987.02       1084.42        40.85 o                         
 -11   9   2        991.99        931.00        28.65 o                         
 -10   9   2        318.44        369.83        13.66 o                         
  -9   9   2        188.55        186.63         8.20 o                         
  -8   9   2          2.04         -2.93         3.46 o                         
  -7   9   2        257.12        252.20        13.87 o                         
  -6   9   2        310.53        325.35        10.60 o                         
  -5   9   2         65.25         71.98         6.55 o                         
  -4   9   2        363.54        492.82        14.88 o                         
  -3   9   2         54.13         37.56         5.32 o                         
  -2   9   2        365.58        331.24        13.97 o                         
  -1   9   2        113.94        183.93        17.25 o                         
   0   9   2        504.12        532.08        15.39 o                         
   1   9   2        533.49        574.08        17.73 o                         
   2   9   2          0.20         -3.94         3.94 o                         
   3   9   2         94.46         87.58         6.33 o                         
   4   9   2        691.61        642.75        14.96 o                         
   5   9   2       2651.40       2813.73        56.28 o                         
   6   9   2        796.71        834.14        23.22 o                         
   7   9   2        319.39        279.85        14.09 o                         
   8   9   2         62.33         89.63        10.42 o                         
   9   9   2        177.42        195.72        15.46 o                         
  10   9   2        360.66        359.69        19.86 o                         
  11   9   2         15.64         10.30        10.11 o                         
  12   9   2         15.72         19.08        10.19 o                         
  13   9   2        363.81        337.92        23.88 o                         
  14   9   2         17.80        -14.39        15.59 o                         
  15   9   2         34.08         43.28        16.24 o                         
  16   9   2         68.35        105.93        29.26 o                         
  17   9   2        140.27        137.07        26.49 o                         
  18   9   2        195.51        193.75        25.00 o                         
  19   9   2        145.86        169.45        26.09 o                         
  20   9   2         46.36         65.78        26.97 o                         
 -20  10   2        189.35        195.00        29.83 o                         
 -19  10   2        208.37        203.61        28.18 o                         
 -18  10   2        170.16        190.78        45.13 o                         
 -17  10   2        149.19        158.57        23.13 o                         
 -16  10   2        345.68        324.94        30.84 o                         
 -15  10   2        342.12        346.92        56.96 o                         
 -14  10   2        799.85        814.20        42.53 o                         
 -13  10   2        804.89        793.69        30.82 o                         
 -12  10   2        510.15        482.74        22.28 o                         
 -11  10   2        868.64        914.56        29.38 o                         
 -10  10   2       2666.40       2643.99        59.18 o                         
  -9  10   2       2206.11       2081.25        43.89 o                         
  -8  10   2       3937.74       3714.57        99.99 o                         
  -7  10   2       5191.09       4982.25        83.53 o                         
  -6  10   2       9577.61       9440.90       151.87 o                         
  -5  10   2      10048.17       9923.04       159.43 o                         
  -4  10   2      14375.73      14308.00       242.44 o                         
  -3  10   2      15870.69      16251.34       296.32 o                         
  -2  10   2      17593.88      18087.56       328.44 o                         
  -1  10   2       7354.32       7438.28       128.63 o                         
   0  10   2       4965.37       4763.67        84.49 o                         
   1  10   2       2703.54       2652.91        49.72 o                         
   2  10   2       1771.69       1532.87        36.64 o                         
   3  10   2       2774.65       2662.70        50.34 o                         
   4  10   2       4319.03       4180.02        75.02 o                         
   5  10   2       1028.63        922.10        22.81 o                         
   6  10   2       3767.41       3532.52        65.51 o                         
   7  10   2       3245.30       3137.18       101.39 o                         
   8  10   2       1869.55       1802.92        46.64 o                         
   9  10   2       2213.21       2286.95        57.03 o                         
  10  10   2       2761.90       2736.47        66.76 o                         
  11  10   2       1166.99       1106.05        43.00 o                         
  12  10   2        992.62       1006.20        34.30 o                         
  13  10   2       1407.54       1335.25        47.85 o                         
  14  10   2        721.36        735.89        48.46 o                         
  15  10   2        242.56        245.19        38.63 o                         
  16  10   2        439.38        424.34        34.04 o                         
  17  10   2        177.57        201.67        25.41 o                         
  18  10   2        297.51        330.87        31.83 o                         
  19  10   2        257.59        235.45        30.95 o                         
  20  10   2        288.96        346.83        33.83 o                         
 -20  11   2          0.23         12.77        18.14 o                         
 -19  11   2          0.54         36.68        26.60 o                         
 -18  11   2          0.02         18.83        17.58 o                         
 -17  11   2          2.19         -2.82        16.41 o                         
 -16  11   2         74.28        138.81        29.50 o                         
 -15  11   2         22.75         15.67        16.51 o                         
 -14  11   2         76.33        104.98        21.62 o                         
 -13  11   2         10.80         -3.08        13.65 o                         
 -12  11   2          3.74         -0.61         8.74 o                         
 -11  11   2          0.03         12.26         8.61 o                         
 -10  11   2        235.33        239.28        31.18 o                         
  -9  11   2        344.47        370.85        13.09 o                         
  -8  11   2        259.41        244.68         9.70 o                         
  -7  11   2        143.26        115.96         7.27 o                         
  -6  11   2          3.71          7.50         4.08 o                         
  -5  11   2        173.33        200.53         9.97 o                         
  -4  11   2       1456.92       1634.64        33.92 o                         
  -3  11   2        581.11        546.66        16.84 o                         
  -2  11   2        535.42        530.02        18.62 o                         
  -1  11   2       1208.68       1290.42        28.40 o                         
   0  11   2        540.26        518.89        15.46 o                         
   1  11   2        107.07         98.66         7.66 o                         
   2  11   2         78.80         68.46         6.64 o                         
   3  11   2         81.88         68.32         6.71 o                         
   4  11   2        788.69        749.49        18.68 o                         
   5  11   2        109.38        115.25         6.68 o                         
   6  11   2         60.72         57.20         6.73 o                         
   7  11   2        640.31        599.89        22.69 o                         
   8  11   2        280.68        354.79        19.48 o                         
   9  11   2       2113.82       2005.46        63.07 o                         
  10  11   2       1025.66        974.96        32.50 o                         
  11  11   2        307.64        316.56        20.39 o                         
  12  11   2        150.33        171.37        18.59 o                         
  13  11   2         20.95         27.13        15.66 o                         
  14  11   2        240.28        261.30        26.50 o                         
  15  11   2        156.46        198.82        26.47 o                         
  16  11   2         25.20         55.54        18.21 o                         
  17  11   2          0.08        -14.06        15.87 o                         
  18  11   2         11.70          3.70        18.09 o                         
  19  11   2          1.02         17.89        22.68 o                         
  20  11   2          2.71          7.42        21.43 o                         
 -20  12   2         79.53         74.93        24.39 o                         
 -19  12   2         99.64         98.48        27.93 o                         
 -18  12   2         87.04        117.96        24.44 o                         
 -17  12   2        311.81        311.70        32.38 o                         
 -16  12   2        443.26        517.66        39.69 o                         
 -15  12   2        368.10        375.27        33.07 o                         
 -14  12   2        968.92       1104.52        50.56 o                         
 -13  12   2        711.86        744.70        40.07 o                         
 -12  12   2       1933.75       1907.37        68.37 o                         
 -11  12   2        538.08        597.06        24.07 o                         
 -10  12   2       1359.97       1402.89        41.77 o                         
  -9  12   2       4066.87       4097.91        90.75 o                         
  -8  12   2       2821.21       2764.20        50.43 o                         
  -7  12   2       4278.84       4373.04        75.27 o                         
  -6  12   2       3906.59       3776.29        70.23 o                         
  -5  12   2       4684.25       4449.92        81.09 o                         
  -4  12   2      10306.84      10194.03       175.67 o                         
  -3  12   2       6581.19       6431.35       122.57 o                         
  -2  12   2       4813.32       4750.53        85.92 o                         
  -1  12   2       2747.81       2852.34        60.38 o                         
   0  12   2       2187.63       2287.56        42.46 o                         
   1  12   2        440.97        451.12        18.20 o                         
   2  12   2         86.28         72.62         8.78 o                         
   3  12   2       2059.49       2119.38        45.23 o                         
   4  12   2       3475.79       3495.86        65.03 o                         
   5  12   2        513.68        515.85        16.21 o                         
   6  12   2       1927.92       1916.69        43.03 o                         
   7  12   2         55.07         44.97        10.25 o                         
   8  12   2        649.08        671.86        25.72 o                         
   9  12   2         94.47        107.36        12.95 o                         
  10  12   2         56.86         77.34        11.80 o                         
  11  12   2       1375.17       1304.12        45.41 o                         
  12  12   2       1237.73       1194.68        71.41 o                         
  13  12   2       1617.36       1709.57        79.81 o                         
  14  12   2       2321.36       2332.45        82.92 o                         
  15  12   2        963.29        884.79        46.31 o                         
  16  12   2        764.08        889.36        51.51 o                         
  17  12   2        373.12        396.62        71.11 o                         
  18  12   2        221.97        197.87        27.03 o                         
  19  12   2        265.36        237.90        36.20 o                         
 -19  13   2          0.07         -9.25        26.86 o                         
 -18  13   2          0.89         -7.00        19.09 o                         
 -17  13   2          1.48         37.75        19.73 o                         
 -16  13   2          0.06          5.17        24.91 o                         
 -15  13   2          7.66         25.32        17.05 o                         
 -14  13   2         14.80         11.16        16.29 o                         
 -13  13   2        120.61        159.45        21.98 o                         
 -12  13   2          0.08         25.30        14.51 o                         
 -11  13   2        125.67        105.51        16.52 o                         
 -10  13   2         21.93         48.94        10.27 o                         
  -9  13   2         78.64         81.59         8.90 o                         
  -8  13   2          0.05         -0.33         7.03 o                         
  -7  13   2          7.26          7.23         6.64 o                         
  -6  13   2          0.02         -1.84         5.03 o                         
  -5  13   2         59.92         64.15         6.86 o                         
  -4  13   2         12.59         22.41         7.59 o                         
  -3  13   2          0.12         -4.70         4.70 o                         
  -2  13   2          1.83         12.50         6.78 o                         
  -1  13   2         15.67         20.21         5.59 o                         
   0  13   2        115.82        128.86         8.53 o                         
   1  13   2        212.17        247.99        13.78 o                         
   2  13   2          4.21         -1.26         5.03 o                         
   3  13   2         33.94         55.08         8.09 o                         
   4  13   2         27.91         27.65         6.48 o                         
   5  13   2          9.46          1.99         4.82 o                         
   6  13   2        113.30        106.76         7.25 o                         
   7  13   2          7.52         13.98         8.78 o                         
   8  13   2         99.93         82.25        12.05 o                         
   9  13   2        206.92        227.95        18.02 o                         
  10  13   2         27.02          7.19         9.95 o                         
  11  13   2         73.93         91.26        22.37 o                         
  12  13   2          9.44         33.04        15.86 o                         
  13  13   2         82.30        112.22        20.37 o                         
  14  13   2         18.56         50.92        17.22 o                         
  15  13   2          7.72         20.16        15.90 o                         
  16  13   2         14.53         30.06        18.28 o                         
  17  13   2          4.45          6.14        18.78 o                         
  18  13   2          5.35         12.41        33.68 o                         
  19  13   2          8.63         12.44        21.28 o                         
 -19  14   2         90.94         93.11        25.21 o                         
 -18  14   2        104.98         67.34        25.22 o                         
 -17  14   2        141.13        151.09        26.82 o                         
 -16  14   2        264.36        333.06        33.27 o                         
 -15  14   2        324.70        305.96        30.78 o                         
 -14  14   2        786.47        776.69        43.97 o                         
 -13  14   2       1182.66       1308.50        56.43 o                         
 -12  14   2       2614.81       2750.63       127.77 o                         
 -11  14   2       1985.49       1900.14        74.72 o                         
 -10  14   2       1566.75       1537.44        73.06 o                         
  -9  14   2       2134.21       2127.44        45.53 o                         
  -8  14   2       2457.21       2417.83        74.20 o                         
  -7  14   2       2580.37       2687.75        63.89 o                         
  -6  14   2       1184.75       1191.23        31.35 o                         
  -5  14   2        930.46        917.54        25.33 o                         
  -4  14   2       1732.65       1671.75        39.01 o                         
  -3  14   2       3021.77       3019.35        69.81 o                         
  -2  14   2       1843.28       1769.37        37.96 o                         
  -1  14   2        478.16        436.33        14.94 o                         
   0  14   2       1692.83       1662.54        33.84 o                         
   1  14   2       2963.87       2851.26        60.46 o                         
   2  14   2        845.35        857.81        22.63 o                         
   3  14   2        729.96        774.62        24.79 o                         
   4  14   2       1480.52       1618.29        40.65 o                         
   5  14   2         10.68          8.84         5.16 o                         
   6  14   2        509.23        521.57        17.65 o                         
   7  14   2        227.58        207.94        17.84 o                         
   8  14   2        637.80        631.07        26.01 o                         
   9  14   2        858.29        903.44        35.57 o                         
  10  14   2       1233.16       1258.20        45.15 o                         
  11  14   2       1409.33       1380.35        56.66 o                         
  12  14   2       1501.31       1566.23        62.78 o                         
  13  14   2        959.04        922.43        46.15 o                         
  14  14   2        901.16        971.75        49.54 o                         
  15  14   2        950.86        943.62        50.29 o                         
  16  14   2        454.72        437.94        38.07 o                         
  17  14   2         99.41        106.13        22.88 o                         
  18  14   2        125.95        245.68       103.23 o                         
 -18  15   2          0.36         43.11        28.62 o                         
 -17  15   2          1.12         40.01        22.70 o                         
 -16  15   2          7.84         24.77        23.02 o                         
 -15  15   2         46.44         50.34        19.52 o                         
 -14  15   2         16.91         21.33        17.31 o                         
 -13  15   2          1.49         -2.13        15.54 o                         
 -12  15   2         66.29         83.40        20.41 o                         
 -11  15   2         70.77         69.99        23.70 o                         
 -10  15   2          7.57         99.27        80.30 o                         
  -9  15   2        215.96        217.61         9.85 o                         
  -8  15   2        173.27        177.53        19.00 o                         
  -7  15   2         24.66          5.25         8.33 o                         
  -6  15   2        173.24        191.76        13.35 o                         
  -5  15   2        576.32        548.13        21.51 o                         
  -4  15   2        461.97        439.66        24.26 o                         
  -3  15   2         15.13         24.30         7.62 o                         
  -2  15   2         11.73         18.59         7.32 o                         
  -1  15   2         85.12         80.55         8.93 o                         
   0  15   2         84.66        106.59         9.55 o                         
   1  15   2          9.68          3.42         6.44 o                         
   2  15   2         20.87         26.41         8.53 o                         
   3  15   2        121.34        132.87        10.34 o                         
   4  15   2        266.98        279.71        14.82 o                         
   5  15   2        410.28        399.09        18.62 o                         
   6  15   2        539.48        500.38        17.42 o                         
   7  15   2        485.06        495.98        15.20 o                         
   8  15   2        429.38        372.66        28.79 o                         
   9  15   2          5.87          2.78        11.11 o                         
  10  15   2         41.00         34.01        17.40 o                         
  11  15   2         33.38         17.84        15.88 o                         
  12  15   2         16.94         40.59        16.66 o                         
  13  15   2         33.55         47.71        18.19 o                         
  14  15   2          0.35          7.20        16.00 o                         
  15  15   2         18.55         23.58        18.49 o                         
  16  15   2          0.07         27.90        18.62 o                         
  17  15   2         58.59         38.74        28.52 o                         
  18  15   2        117.18        193.06        27.83 o                         
 -17  16   2        167.76        208.78        53.36 o                         
 -16  16   2        156.46        180.39        38.69 o                         
 -15  16   2        162.09        159.04        25.14 o                         
 -14  16   2        448.47        453.54        59.41 o                         
 -13  16   2        604.30        618.21        40.78 o                         
 -12  16   2        955.21       1033.96        82.18 o                         
 -11  16   2        866.67        884.44        45.08 o                         
 -10  16   2       1354.07       1580.99        86.09 o                         
  -9  16   2       2434.16       2384.20        68.26 o                         
  -8  16   2       1142.14       1093.30        53.28 o                         
  -7  16   2       1213.08       1243.95        33.84 o                         
  -6  16   2       1736.45       1756.05        46.82 o                         
  -5  16   2       1690.20       1677.03        54.33 o                         
  -4  16   2       1683.82       1585.36        39.75 o                         
  -3  16   2        838.34        827.19        25.77 o                         
  -2  16   2        951.57       1037.17        29.67 o                         
  -1  16   2       1305.78       1368.50        32.88 o                         
   0  16   2       1266.59       1294.15        32.24 o                         
   1  16   2        888.16        791.65        23.08 o                         
   2  16   2       1408.87       1465.92        36.47 o                         
   3  16   2       2995.36       2926.66        70.54 o                         
   4  16   2       2288.12       2208.34        53.73 o                         
   5  16   2       1313.12       1339.68        36.29 o                         
   6  16   2       2086.54       2038.17        62.15 o                         
   7  16   2       1340.54       1366.98        35.02 o                         
   8  16   2       2273.49       2385.56       125.59 o                         
   9  16   2       1442.04       1342.57        86.20 o                         
  10  16   2        929.68        949.04        46.59 o                         
  11  16   2        501.04        571.73        72.72 o                         
  12  16   2        188.21        200.53        37.97 o                         
  13  16   2        366.92        407.78        34.52 o                         
  14  16   2        416.95        417.18        40.38 o                         
  15  16   2        141.16        161.85        26.69 o                         
  16  16   2        252.29        281.50        36.49 o                         
  17  16   2        160.56        126.05        34.47 o                         
 -17  17   2          0.87         -8.82        28.80 o                         
 -16  17   2          1.40         38.96        35.99 o                         
 -15  17   2          0.08          0.97        23.46 o                         
 -14  17   2         13.61         10.19        20.59 o                         
 -13  17   2         40.73         47.50        20.17 o                         
 -12  17   2        240.83        221.52        25.95 o                         
 -11  17   2        259.84        259.80        28.00 o                         
 -10  17   2          6.24          3.00        15.20 o                         
  -9  17   2          2.86         -0.10         5.36 o                         
  -8  17   2         37.67         41.22         7.28 o                         
  -7  17   2          0.00         -6.95         8.57 o                         
  -6  17   2         69.21         88.12        11.39 o                         
  -5  17   2          0.47          8.99         8.86 o                         
  -4  17   2          7.52         11.79         8.08 o                         
  -3  17   2          5.56          5.42         7.86 o                         
  -2  17   2        138.35        123.58        10.89 o                         
  -1  17   2        291.26        285.70        15.07 o                         
   0  17   2        226.10        257.54        14.88 o                         
   1  17   2         70.29         95.44         9.78 o                         
   2  17   2          7.18          7.37         7.15 o                         
   3  17   2          2.58          3.23         7.02 o                         
   4  17   2        205.49        246.30        17.81 o                         
   5  17   2        471.87        503.31        29.58 o                         
   6  17   2        355.79        364.95        17.14 o                         
   7  17   2         84.92        108.65         8.23 o                         
   8  17   2          2.94         13.34        16.26 o                         
   9  17   2        124.56        105.60        18.89 o                         
  10  17   2         70.63         62.68        18.17 o                         
  11  17   2          0.81         10.61        15.26 o                         
  12  17   2          0.53         12.48        30.46 o                         
  13  17   2          1.38          2.11        17.27 o                         
  14  17   2          2.78         24.69        20.30 o                         
  15  17   2         16.85         42.73        20.09 o                         
  16  17   2         14.79         20.55        23.41 o                         
 -16  18   2        181.24        208.97        28.26 o                         
 -15  18   2        302.99        290.43        34.30 o                         
 -14  18   2        303.10        255.75        30.24 o                         
 -13  18   2        154.66        158.53        23.75 o                         
 -12  18   2         70.78         66.96        20.44 o                         
 -11  18   2        161.38        153.01        23.74 o                         
 -10  18   2        104.40        108.89        19.86 o                         
  -9  18   2         63.52         66.96         6.57 o                         
  -8  18   2        250.86        278.63        19.07 o                         
  -7  18   2        758.66        740.12        31.98 o                         
  -6  18   2        957.01       1064.32        43.14 o                         
  -5  18   2        654.61        625.63        34.33 o                         
  -4  18   2       1113.28       1000.27        50.77 o                         
  -3  18   2       1830.83       1680.54        46.67 o                         
  -2  18   2       2490.25       2450.93        56.66 o                         
  -1  18   2       1575.11       1547.51        40.27 o                         
   0  18   2       1825.18       1765.24        44.00 o                         
   1  18   2       2417.89       2331.67        53.99 o                         
   2  18   2       1356.17       1401.03        37.10 o                         
   3  18   2       1170.04       1152.43        34.44 o                         
   4  18   2       1275.61       1255.34        37.72 o                         
   5  18   2       1025.08       1054.87        50.00 o                         
   6  18   2        952.18        849.69        39.95 o                         
   7  18   2       1025.86        949.84        29.08 o                         
   8  18   2        822.50        721.86        60.55 o                         
   9  18   2        386.13        367.67        31.87 o                         
  10  18   2        176.59        205.32        32.34 o                         
  11  18   2        193.31        214.62        36.52 o                         
  12  18   2        133.93        145.02        61.94 o                         
  13  18   2         40.05         27.77        19.26 o                         
  14  18   2        120.60        102.93        23.10 o                         
  15  18   2         80.10         72.60        24.20 o                         
 -15  19   2          0.10          6.07        19.49 o                         
 -14  19   2         14.23         -2.00        21.41 o                         
 -13  19   2         12.20         25.25        21.48 o                         
 -12  19   2         20.13          7.51        26.84 o                         
 -11  19   2         40.65         37.22        19.09 o                         
 -10  19   2         47.29         63.47        19.95 o                         
  -9  19   2          5.06         12.86         9.09 o                         
  -8  19   2          6.74          2.73         7.82 o                         
  -7  19   2          7.65         21.84        18.01 o                         
  -6  19   2          2.21         -2.94        13.10 o                         
  -5  19   2          0.01          1.10        11.90 o                         
  -4  19   2         10.90          8.86        14.74 o                         
  -3  19   2          1.16          9.37        11.87 o                         
  -2  19   2         58.92         48.31        10.83 o                         
  -1  19   2          0.11          7.80         8.64 o                         
   0  19   2          0.37         10.00         8.80 o                         
   1  19   2          7.45         23.21         9.50 o                         
   2  19   2         10.58          9.86         9.03 o                         
   3  19   2         30.46         37.03         9.27 o                         
   4  19   2         71.25         64.60        10.69 o                         
   5  19   2          4.74         -2.84         8.22 o                         
   6  19   2          1.71          8.37         8.55 o                         
   7  19   2          0.19         -2.08         5.22 o                         
   8  19   2          0.06         35.19        21.35 o                         
   9  19   2         29.27         23.42        19.38 o                         
  10  19   2         39.44         40.45        18.53 o                         
  11  19   2         10.68         10.03        17.41 o                         
  12  19   2          0.43         18.23        17.88 o                         
  13  19   2          7.26         42.61        21.28 o                         
  14  19   2         38.54         59.03        24.52 o                         
 -14  20   2         48.91         68.22        23.93 o                         
 -13  20   2         24.95         62.49        22.67 o                         
 -12  20   2          6.40         17.20        20.21 o                         
 -11  20   2         47.06         58.02        26.92 o                         
 -10  20   2        184.30        170.39        52.62 o                         
  -9  20   2        180.38        237.81        33.23 o                         
  -8  20   2         68.60         80.55        21.88 o                         
  -7  20   2         68.54         76.03        16.27 o                         
  -6  20   2        270.58        280.91        18.28 o                         
  -5  20   2        362.57        398.34        24.55 o                         
  -4  20   2        547.85        543.87        38.80 o                         
  -3  20   2        750.29        751.49        33.89 o                         
  -2  20   2       1822.72       1820.89        51.00 o                         
  -1  20   2       2238.90       2202.33        58.30 o                         
   0  20   2       1788.83       1732.25        58.55 o                         
   1  20   2       1616.58       1676.96        47.50 o                         
   2  20   2       1448.84       1484.13        43.14 o                         
   3  20   2       1004.40        920.70        34.91 o                         
   4  20   2        422.49        400.60        23.43 o                         
   5  20   2        282.09        324.40        24.07 o                         
   6  20   2        172.89        176.48        13.43 o                         
   7  20   2        255.80        267.81        28.11 o                         
   8  20   2        186.05        230.16        33.65 o                         
   9  20   2        213.73        246.91        49.51 o                         
  10  20   2        291.13        239.87        44.72 o                         
  11  20   2        121.71        106.49        32.82 o                         
  12  20   2         21.44         12.20        20.30 o                         
  13  20   2         51.40         53.60        48.45 o                         
 -13  21   2          5.38         41.17        22.46 o                         
 -12  21   2          9.58        -36.39        64.79 o                         
 -11  21   2         11.34         45.33        26.88 o                         
 -10  21   2         18.44         -3.12        22.46 o                         
  -9  21   2          0.14         -8.65        20.09 o                         
  -8  21   2          5.37          9.27         8.43 o                         
  -7  21   2         11.47          8.63         9.83 o                         
  -6  21   2         27.12         45.94        11.03 o                         
  -5  21   2        108.25        125.32        13.90 o                         
  -4  21   2        256.89        271.77        18.89 o                         
  -3  21   2        116.38        109.98        16.49 o                         
  -2  21   2         18.96         20.24        11.63 o                         
  -1  21   2         36.12         56.62        11.62 o                         
   0  21   2         43.89         58.97        12.13 o                         
   1  21   2          0.01          9.97        10.62 o                         
   2  21   2         16.10         12.91        10.46 o                         
   3  21   2         54.72         43.43        11.20 o                         
   4  21   2          4.37          3.95         8.89 o                         
   5  21   2          0.75         10.57        16.58 o                         
   6  21   2         29.66         24.21        14.77 o                         
   7  21   2         51.01         38.66         9.45 o                         
   8  21   2         51.29         68.09        35.89 o                         
   9  21   2          6.94         38.54        28.34 o                         
  10  21   2          7.19         28.32        25.19 o                         
  11  21   2          1.14         51.90        39.02 o                         
  12  21   2          0.01        -16.20        27.61 o                         
 -11  22   2         70.22         84.00        30.74 o                         
 -10  22   2        137.70        128.94        37.49 o                         
  -9  22   2        203.94        216.64        35.46 o                         
  -8  22   2        512.13        518.82        22.37 o                         
  -7  22   2        617.52        618.32        28.64 o                         
  -6  22   2        448.16        424.50        23.60 o                         
  -5  22   2        264.95        302.38        19.18 o                         
  -4  22   2        326.92        367.64        29.97 o                         
  -3  22   2        578.19        640.51        42.65 o                         
  -2  22   2        567.36        572.16        27.27 o                         
  -1  22   2        555.80        601.79        37.45 o                         
   0  22   2        789.30        815.06        34.20 o                         
   1  22   2        845.50        810.31        31.62 o                         
   2  22   2        647.04        747.76        35.46 o                         
   3  22   2        348.61        357.58        21.45 o                         
   4  22   2        364.98        354.08        20.58 o                         
   5  22   2        785.90        830.53        32.41 o                         
   6  22   2        775.79        754.16        37.79 o                         
   7  22   2        537.63        531.04        32.82 o                         
   8  22   2        252.26        258.23        36.44 o                         
   9  22   2        163.79        107.91        32.18 o                         
  10  22   2        138.63        155.05        88.69 o                         
  11  22   2        148.49        114.77        33.27 o                         
 -10  23   2          2.85          4.34        29.08 o                         
  -9  23   2         26.11        116.32        43.80 o                         
  -8  23   2         91.36        101.20        18.40 o                         
  -7  23   2        226.83        202.07        20.32 o                         
  -6  23   2        315.13        320.45        21.48 o                         
  -5  23   2        169.40        164.40        24.86 o                         
  -4  23   2         44.96         56.22        12.54 o                         
  -3  23   2         16.51         15.93        11.87 o                         
  -2  23   2        126.94        151.05        18.98 o                         
  -1  23   2        203.41        233.14        26.71 o                         
   0  23   2         23.35         39.31        23.58 o                         
   1  23   2         10.88         31.03        13.88 o                         
   2  23   2          3.92         11.03        11.14 o                         
   3  23   2          9.29         32.15        11.51 o                         
   4  23   2        127.83        118.19        14.11 o                         
   5  23   2        251.13        241.11        17.86 o                         
   6  23   2         96.82        117.25        22.34 o                         
   7  23   2         39.69         48.08        12.96 o                         
   8  23   2         45.45         62.69        26.36 o                         
   9  23   2         20.13         16.93        30.55 o                         
  -8  24   2        169.96        133.70        50.23 o                         
  -7  24   2        127.02        162.52        42.37 o                         
  -6  24   2        170.67        172.07        32.40 o                         
  -5  24   2        269.83        261.58        29.52 o                         
  -4  24   2        256.48        265.54        21.59 o                         
  -3  24   2        259.44        315.45        25.47 o                         
  -2  24   2        193.40        216.73        32.78 o                         
  -1  24   2        169.56        207.39        28.53 o                         
   0  24   2        177.05        192.21        32.35 o                         
   1  24   2        165.76        178.49        31.83 o                         
   2  24   2        167.20        190.63        18.39 o                         
   3  24   2        207.74        213.00        25.05 o                         
   4  24   2        286.83        298.76        35.40 o                         
   5  24   2        224.65        245.35        21.71 o                         
   6  24   2        203.95        205.86        29.07 o                         
  -5  25   2          0.72        -15.09        15.09 o                         
  -4  25   2          0.50         42.84        17.06 o                         
  -3  25   2          3.98        -14.01        14.01 o                         
  -2  25   2          0.60        -13.75        13.75 o                         
  -1  25   2          8.11         -2.21        21.41 o                         
   0  25   2         25.70         53.59        16.35 o                         
   1  25   2         40.77         39.39        15.79 o                         
   2  25   2          8.80         16.68        19.87 o                         
   3  25   2          4.70         28.83        23.86 o                         
   4  25   2         16.34          5.73        14.36 o                         
   5  25   2         28.56          1.07        13.92 o                         
 -22   1   3         36.93         63.23        15.77 o                         
 -21   1   3         21.82         28.84        12.53 o                         
 -20   1   3         12.49         -6.34        10.14 o                         
 -19   1   3         13.16         28.37         9.93 o                         
 -18   1   3          0.16         -8.26         8.26 o                         
 -17   1   3          0.00          2.60         7.88 o                         
 -16   1   3          0.18         12.92         7.71 o                         
 -15   1   3          4.96          3.57         6.67 o                         
 -14   1   3        738.40        830.35        31.10 o                         
 -13   1   3        781.22        642.60        21.70 o                         
 -12   1   3         17.14         20.23         8.05 o                         
 -11   1   3        687.07        524.03        18.02 o                         
 -10   1   3        266.91        298.28        12.11 o                         
  -9   1   3        642.98        857.46        19.60 o                         
  -8   1   3       1161.21       1254.39        24.93 o                         
  -7   1   3        467.22        320.48        10.03 o                         
  -6   1   3         11.93          3.66         3.34 o                         
  -5   1   3       5905.68       5913.79        94.83 o                         
  -4   1   3         90.79         53.96         5.57 o                         
  -3   1   3      12885.15      13050.81       203.66 o                         
   0   1   3       1940.34       2163.40        45.09 o                         
   1   1   3         98.00        158.44         4.68 o                         
   2   1   3       2383.38       2346.25        38.47 o                         
   3   1   3        828.90        640.56        12.78 o                         
   4   1   3       1070.12       1063.50        19.72 o                         
   5   1   3       7520.95       7137.01       113.63 o                         
   6   1   3        209.38        197.08         8.41 o                         
   7   1   3        392.08        370.94        10.54 o                         
   8   1   3        973.04        917.71        20.71 o                         
   9   1   3        273.77        244.76         9.76 o                         
  10   1   3        151.74        246.82        12.34 o                         
  11   1   3        350.67        377.44        22.58 o                         
  12   1   3        189.52        249.74        15.31 o                         
  13   1   3          1.01          4.78         6.71 o                         
  14   1   3        449.34        447.49        19.61 o                         
  15   1   3        144.27        132.57        10.63 o                         
  16   1   3         42.34         43.81         9.13 o                         
  17   1   3        410.89        477.08        19.75 o                         
  18   1   3         13.46         14.00         8.07 o                         
  19   1   3          1.75         -7.57         8.72 o                         
  20   1   3          0.11         -9.48         9.48 o                         
  21   1   3          0.68          8.88        14.29 o                         
 -22   2   3         34.30         35.55        14.46 o                         
 -21   2   3         68.75         85.75        16.29 o                         
 -20   2   3          4.44        -10.26        10.26 o                         
 -19   2   3         25.52         19.39         9.24 o                         
 -18   2   3         48.08         49.22         9.76 o                         
 -17   2   3         92.51         72.90        11.15 o                         
 -16   2   3         96.45         83.31        11.61 o                         
 -15   2   3          5.03          7.36         6.47 o                         
 -14   2   3          7.26          8.64        10.10 o                         
 -13   2   3        135.77        159.29        23.03 o                         
 -12   2   3          9.54         25.92         6.86 o                         
 -11   2   3        812.52        880.61        24.60 o                         
 -10   2   3       1278.93       1259.74        27.93 o                         
  -9   2   3       2238.37       2331.27        45.34 o                         
  -8   2   3       4585.56       4906.46        81.18 o                         
  -7   2   3       1506.96       1598.81        32.76 o                         
  -6   2   3         41.33         21.93         4.02 o                         
  -5   2   3          3.48          4.56         3.12 o                         
  -4   2   3        796.72        850.10        16.51 o                         
  -3   2   3       3035.37       3630.90        58.74 o                         
  -2   2   3       8737.79       8433.04       132.14 o                         
  -1   2   3      12885.04      13727.58       227.92 o                         
   0   2   3        215.09        294.09         8.09 o                         
   1   2   3       1619.47       1693.52        30.43 o                         
   2   2   3      22277.38      22300.00       345.05 o                         
   3   2   3       5640.92       5848.82        92.92 o                         
   4   2   3        523.79        498.02        11.15 o                         
   5   2   3       1796.25       1752.42        30.83 o                         
   6   2   3        933.99        947.74        18.99 o                         
   7   2   3        189.57        221.62         9.23 o                         
   8   2   3         83.34         80.55         7.40 o                         
   9   2   3        395.58        467.27        18.24 o                         
  10   2   3          0.33          2.61         4.65 o                         
  11   2   3         66.06         67.05         8.13 o                         
  12   2   3        767.43        743.46        22.90 o                         
  13   2   3       2496.43       2398.03        53.56 o                         
  14   2   3        792.89        773.45        22.28 o                         
  15   2   3        116.09        123.38        13.97 o                         
  16   2   3         61.53         96.41        10.77 o                         
  17   2   3          5.96         -2.36         7.13 o                         
  18   2   3          0.82          8.88         7.59 o                         
  19   2   3         31.63         45.54         9.48 o                         
  20   2   3         46.10         39.46        11.15 o                         
  21   2   3         11.58          3.14        15.65 o                         
 -22   3   3          0.95          0.03        14.93 o                         
 -21   3   3         38.19         20.06        13.53 o                         
 -20   3   3         11.93         19.02        11.66 o                         
 -19   3   3         27.35         39.65        10.99 o                         
 -18   3   3          0.18          0.04         8.34 o                         
 -17   3   3          1.62          0.43         7.65 o                         
 -16   3   3          0.02         -0.39         7.27 o                         
 -15   3   3          1.97         -1.10         6.32 o                         
 -14   3   3         79.35        102.00        14.19 o                         
 -13   3   3         44.05         28.16         7.72 o                         
 -12   3   3        855.69        727.55        22.50 o                         
 -11   3   3         14.26         37.65         6.08 o                         
 -10   3   3        238.05        208.43        13.13 o                         
  -9   3   3         21.41         12.73         4.91 o                         
  -8   3   3       1846.48       1732.34        34.50 o                         
  -7   3   3       3260.26       3002.34        51.28 o                         
  -6   3   3        111.51        138.15         6.60 o                         
  -5   3   3       2742.17       3093.53        51.69 o                         
  -3   3   3        448.30        406.81         9.50 o                         
  -2   3   3       7597.21       7844.31       123.51 o                         
  -1   3   3       2459.08       2237.61        39.47 o                         
   0   3   3        752.85        949.11        18.20 o                         
   1   3   3         20.20         32.59         3.79 o                         
   2   3   3          0.41          0.91         2.36 o                         
   3   3   3        101.97        158.33         8.19 o                         
   4   3   3       2113.98       2328.89        39.32 o                         
   5   3   3         32.96         22.84         3.48 o                         
   6   3   3        526.02        567.28        13.10 o                         
   7   3   3       2164.99       2186.82        38.57 o                         
   8   3   3        192.41        176.53         8.10 o                         
   9   3   3        913.48       1041.40        23.54 o                         
  10   3   3        546.87        471.38        15.37 o                         
  11   3   3        507.82        470.10        17.02 o                         
  12   3   3          0.51         -5.57         5.59 o                         
  13   3   3         29.35         54.47        11.93 o                         
  14   3   3        194.96        208.35        11.83 o                         
  15   3   3         45.50         21.30         7.13 o                         
  16   3   3          4.58         -2.73         8.82 o                         
  17   3   3         65.26         81.18        14.37 o                         
  18   3   3         12.72         25.27         7.95 o                         
  19   3   3          4.15         14.70         8.27 o                         
  20   3   3          4.53         20.33        13.20 o                         
  21   3   3          0.33          7.00        12.83 o                         
 -22   4   3         85.00         80.45        16.58 o                         
 -21   4   3        110.91         80.65        16.83 o                         
 -20   4   3         77.26         93.23        13.25 o                         
 -19   4   3        209.25        179.30        15.00 o                         
 -18   4   3        150.18        163.91        13.77 o                         
 -17   4   3         53.84         39.64         8.86 o                         
 -16   4   3          5.97          3.27         7.38 o                         
 -15   4   3         26.55         42.09         8.99 o                         
 -14   4   3         32.31         28.55         7.70 o                         
 -13   4   3          9.19         31.46        18.46 o                         
 -12   4   3        137.47        146.54        12.62 o                         
 -11   4   3        322.40        357.00        13.67 o                         
 -10   4   3       1434.83       1367.92        35.62 o                         
  -9   4   3       3492.68       3564.72        82.90 o                         
  -8   4   3       2129.23       2279.98        69.58 o                         
  -7   4   3         29.36         21.62         4.23 o                         
  -6   4   3        761.21        849.08        17.86 o                         
  -5   4   3       1008.49        961.19        19.04 o                         
  -4   4   3        583.78        622.25        13.48 o                         
  -3   4   3       6575.97       7021.88       111.47 o                         
  -2   4   3        132.97         57.25         3.85 o                         
  -1   4   3       5802.30       5863.88       107.80 o                         
   0   4   3      13856.52      14304.92       238.48 o                         
   1   4   3        399.74        399.75        14.60 o                         
   2   4   3       8255.63       9131.14       143.35 o                         
   3   4   3       8210.88       8224.03       129.85 o                         
   4   4   3        183.84        191.24         9.06 o                         
   5   4   3       1181.59       1363.92        25.11 o                         
   6   4   3        170.14        170.26         6.82 o                         
   7   4   3       1998.75       1974.33        37.69 o                         
   8   4   3        342.40        378.96        17.03 o                         
   9   4   3       1561.43       1618.73        33.86 o                         
  10   4   3       1354.36       1225.40        27.91 o                         
  11   4   3         13.68          2.41         5.58 o                         
  12   4   3        432.50        442.87        17.25 o                         
  13   4   3       1486.28       1453.17        36.94 o                         
  14   4   3          1.99         -4.90         6.22 o                         
  15   4   3          3.73          1.98         6.17 o                         
  16   4   3         73.75         77.50         8.92 o                         
  17   4   3         38.59         12.26         6.84 o                         
  18   4   3         36.87         52.94         8.70 o                         
  19   4   3          6.64          7.07        10.72 o                         
  20   4   3          1.99          9.11         8.57 o                         
  21   4   3          7.54         13.89        11.92 o                         
 -22   5   3          1.45         10.19        22.34 o                         
 -21   5   3          0.80          3.63        11.33 o                         
 -20   5   3          8.24         10.36         9.76 o                         
 -19   5   3         10.41         21.14         9.20 o                         
 -18   5   3          8.01         -1.33         8.67 o                         
 -17   5   3         26.82          2.37        14.53 o                         
 -16   5   3         72.64         74.85        10.51 o                         
 -15   5   3         13.11         21.09         7.00 o                         
 -14   5   3          0.31         -0.83         6.65 o                         
 -13   5   3        213.98        248.71        18.31 o                         
 -12   5   3        934.35        883.49        25.72 o                         
 -11   5   3       3934.22       3753.97        79.01 o                         
 -10   5   3        919.35        870.28        22.72 o                         
  -9   5   3        218.18        211.05         9.99 o                         
  -8   5   3        180.31        201.16        11.60 o                         
  -7   5   3         84.43         87.94         7.00 o                         
  -6   5   3       1023.45       1155.04        23.24 o                         
  -5   5   3       1416.50       1221.46        23.32 o                         
  -4   5   3         84.57         94.96         5.41 o                         
  -3   5   3       1640.10       1553.36        27.76 o                         
  -2   5   3        606.53        634.71        14.25 o                         
  -1   5   3         22.79         33.75         4.14 o                         
   0   5   3       5140.26       4967.68        85.11 o                         
   1   5   3       3077.42       3242.72        57.09 o                         
   2   5   3       1563.35       1727.66        30.06 o                         
   3   5   3         46.68         48.61         3.95 o                         
   4   5   3         97.32        144.90         7.30 o                         
   5   5   3        912.54       1019.48        19.92 o                         
   6   5   3        244.32        287.18         8.73 o                         
   7   5   3       2309.94       2433.88        45.45 o                         
   8   5   3          6.89          7.71         3.35 o                         
   9   5   3        396.86        413.61        11.79 o                         
  10   5   3        330.47        315.79        12.79 o                         
  11   5   3        408.79        396.21        15.56 o                         
  12   5   3          1.63          2.30         4.38 o                         
  13   5   3          3.69          1.82         4.70 o                         
  14   5   3         38.38         26.36         5.87 o                         
  15   5   3         49.84         66.71         9.65 o                         
  16   5   3        122.62        132.63         9.75 o                         
  17   5   3         48.20         41.63         6.94 o                         
  18   5   3         29.26         31.55         6.76 o                         
  19   5   3         27.64         53.92        15.70 o                         
  20   5   3          5.42        -16.78        17.18 o                         
  21   5   3          0.66         10.40        28.05 o                         
 -21   6   3         26.02         46.84        13.69 o                         
 -20   6   3          9.24         10.38        10.37 o                         
 -19   6   3          0.41         -4.03         7.82 o                         
 -18   6   3          5.55         21.39         8.72 o                         
 -17   6   3          1.76         -8.33         8.33 o                         
 -16   6   3          1.08         -8.18         9.80 o                         
 -15   6   3         43.37         41.58         7.82 o                         
 -14   6   3          0.64          0.41         6.59 o                         
 -13   6   3        253.70        295.13        14.56 o                         
 -12   6   3         11.12          8.51         6.94 o                         
 -11   6   3         84.21         94.37         7.89 o                         
 -10   6   3         95.05        121.58         8.11 o                         
  -9   6   3        101.11         97.96         7.33 o                         
  -8   6   3          0.13         -2.99         4.06 o                         
  -7   6   3        153.90        148.84         8.04 o                         
  -6   6   3        205.66        168.59         8.41 o                         
  -5   6   3         28.24         17.95         4.16 o                         
  -4   6   3         15.18         33.95         4.22 o                         
  -3   6   3        379.80        383.80        10.14 o                         
  -2   6   3        407.65        341.86         9.98 o                         
  -1   6   3       2396.82       2657.94        51.69 o                         
   0   6   3       1801.83       1998.04        36.88 o                         
   1   6   3       2601.45       2799.10        54.16 o                         
   2   6   3          0.61         -2.46         2.87 o                         
   3   6   3       2444.21       2657.91        45.02 o                         
   4   6   3       1859.10       1977.80        36.92 o                         
   5   6   3        422.67        493.22        12.01 o                         
   6   6   3       1804.04       1855.48        35.80 o                         
   7   6   3        605.02        625.56        14.61 o                         
   8   6   3       1376.86       1482.97        42.49 o                         
   9   6   3        661.61        648.75        22.36 o                         
  10   6   3        135.82        138.68         7.08 o                         
  11   6   3          1.42          5.77         4.79 o                         
  12   6   3          5.30          4.86         4.54 o                         
  13   6   3         63.06         49.76         5.08 o                         
  14   6   3          6.99         10.10        11.17 o                         
  15   6   3          6.47        -14.42        14.42 o                         
  16   6   3          1.48        -13.30        13.30 o                         
  17   6   3          0.01          6.09        32.32 o                         
  18   6   3         15.22         16.81        16.28 o                         
  19   6   3         14.91          7.99        22.19 o                         
  20   6   3          5.98         -2.88        17.10 o                         
  21   6   3          1.35        -16.53        16.53 o                         
 -21   7   3          1.13         44.30        22.43 o                         
 -20   7   3          0.08         -6.01         6.01 o                         
 -19   7   3          1.59          4.50         6.75 o                         
 -18   7   3          1.36          6.71         7.83 o                         
 -17   7   3         15.10         14.59         6.65 o                         
 -16   7   3         64.65         61.91         8.92 o                         
 -15   7   3        356.76        398.17        16.62 o                         
 -14   7   3       1095.23        979.69        26.97 o                         
 -13   7   3       1242.47       1151.68        34.49 o                         
 -12   7   3        114.84        105.06        10.57 o                         
 -11   7   3        238.18        214.86        10.59 o                         
 -10   7   3          7.17         20.53         5.27 o                         
  -9   7   3        383.35        427.60        13.71 o                         
  -8   7   3        107.61         98.81         6.88 o                         
  -7   7   3         84.65         97.98         7.11 o                         
  -6   7   3         45.83         68.56         5.86 o                         
  -5   7   3         51.30         23.14         4.48 o                         
  -4   7   3        146.19        196.92         8.48 o                         
  -3   7   3       5437.42       5653.85        97.94 o                         
  -2   7   3        875.56        901.85        19.64 o                         
  -1   7   3       1478.86       1519.96        32.10 o                         
   0   7   3       2013.50       1933.30        36.36 o                         
   1   7   3        469.27        503.35        13.99 o                         
   2   7   3       1202.59       1222.22        24.93 o                         
   3   7   3         16.75         36.58         4.07 o                         
   4   7   3         19.68         37.45         4.21 o                         
   5   7   3       1227.11       1317.37        26.62 o                         
   6   7   3        174.72        180.45         6.92 o                         
   7   7   3        227.64        213.61         7.19 o                         
   8   7   3         56.44        102.30         9.17 o                         
   9   7   3        895.54        971.69        26.89 o                         
  10   7   3        954.64        926.44        26.94 o                         
  11   7   3         25.68         38.40         9.99 o                         
  12   7   3         40.45         53.72        10.86 o                         
  13   7   3        145.55        150.95        14.60 o                         
  14   7   3          9.22          0.98        12.04 o                         
  15   7   3        139.34        159.49        21.62 o                         
  16   7   3        132.11        151.46        24.34 o                         
  17   7   3        103.43         52.92        17.45 o                         
  18   7   3          3.02         -0.02        15.30 o                         
  19   7   3         22.68         33.54        17.45 o                         
  20   7   3          0.31        -16.51        17.57 o                         
  21   7   3          2.55          9.68        19.03 o                         
 -21   8   3         50.94         23.81        21.04 o                         
 -20   8   3         27.77         34.33        20.67 o                         
 -19   8   3         13.10         -4.22        18.35 o                         
 -18   8   3         71.35         69.46        19.64 o                         
 -17   8   3         51.36         47.47         6.29 o                         
 -16   8   3         55.28         44.07         6.60 o                         
 -15   8   3          7.14         13.07         6.32 o                         
 -14   8   3         82.37         84.98         7.89 o                         
 -13   8   3          0.02         11.60         6.35 o                         
 -12   8   3        578.36        573.63        19.04 o                         
 -11   8   3       2171.85       2126.59        40.92 o                         
 -10   8   3        721.34        742.95        19.55 o                         
  -9   8   3        654.41        619.86        17.20 o                         
  -8   8   3       2593.50       2494.41        47.98 o                         
  -7   8   3       1468.60       1469.85        30.59 o                         
  -6   8   3        730.12        804.92        19.28 o                         
  -5   8   3         61.82         65.36         5.84 o                         
  -4   8   3          6.24         13.84         4.42 o                         
  -3   8   3        462.30        489.13        14.41 o                         
  -2   8   3        117.53        142.78         9.28 o                         
  -1   8   3       3041.43       3160.19        62.00 o                         
   0   8   3        359.81        299.17        10.12 o                         
   1   8   3       1165.29       1209.08        27.54 o                         
   2   8   3      17922.10      18810.36       315.03 o                         
   3   8   3       1115.74       1167.86        24.68 o                         
   4   8   3         84.06        127.51         6.59 o                         
   5   8   3        163.19        218.81        13.34 o                         
   6   8   3        431.30        543.36        19.78 o                         
   7   8   3          0.42          0.41         2.13 o                         
   8   8   3         72.20         80.70         9.58 o                         
   9   8   3          1.63          7.98         6.68 o                         
  10   8   3        687.44        670.12        22.84 o                         
  11   8   3        219.30        179.33        14.72 o                         
  12   8   3         11.73         -0.45         8.68 o                         
  13   8   3        261.33        242.32        18.66 o                         
  14   8   3        622.24        552.02        39.66 o                         
  15   8   3        204.66        175.39        22.64 o                         
  16   8   3        101.05        117.36        19.17 o                         
  17   8   3         53.09         55.42        21.82 o                         
  18   8   3          6.98          2.46        16.28 o                         
  19   8   3         35.15         51.92        19.80 o                         
  20   8   3         14.19         14.61        18.87 o                         
 -21   9   3          0.04         -8.98        20.69 o                         
 -20   9   3         24.16         29.48        25.17 o                         
 -19   9   3         33.58         52.27        19.90 o                         
 -18   9   3         39.27         56.57        19.68 o                         
 -17   9   3         25.77         12.66        17.02 o                         
 -16   9   3         21.43         20.80        15.58 o                         
 -15   9   3        123.86        140.57        12.62 o                         
 -14   9   3         34.06         32.80         5.73 o                         
 -13   9   3        168.94        179.72        11.15 o                         
 -12   9   3        188.91        175.24        15.88 o                         
 -11   9   3          7.76          7.44         4.90 o                         
 -10   9   3         53.84         76.11         6.67 o                         
  -9   9   3        976.69        937.16        22.75 o                         
  -8   9   3       1189.45       1156.73        26.09 o                         
  -7   9   3        189.42        193.97         9.74 o                         
  -6   9   3          0.23         -2.22         4.23 o                         
  -5   9   3        754.41        728.18        18.27 o                         
  -4   9   3          2.94         -1.71         4.30 o                         
  -3   9   3        384.57        346.93        12.47 o                         
  -2   9   3         48.75         93.19         7.96 o                         
  -1   9   3        125.98        149.68        11.85 o                         
   0   9   3       3221.17       3522.83        68.73 o                         
   1   9   3       3477.48       3585.51       103.10 o                         
   2   9   3       1024.11       1037.98        30.76 o                         
   3   9   3       1490.30       1544.47        34.16 o                         
   4   9   3        596.31        587.03        18.14 o                         
   5   9   3        292.03        317.80        11.77 o                         
   6   9   3        110.44        105.03         7.86 o                         
   7   9   3          0.40         -3.39         5.59 o                         
   8   9   3          8.22          3.39         6.49 o                         
   9   9   3        240.31        227.98        14.06 o                         
  10   9   3        287.98        296.93        19.54 o                         
  11   9   3         41.12         43.91        10.24 o                         
  12   9   3        106.00        106.32        13.34 o                         
  13   9   3        179.62        206.99        24.48 o                         
  14   9   3        138.32        120.70        26.47 o                         
  15   9   3         43.32         80.75        19.34 o                         
  16   9   3        242.57        257.20        40.87 o                         
  17   9   3          4.65         13.94        18.28 o                         
  18   9   3          1.26         -2.64        15.87 o                         
  19   9   3          0.21         -1.75        18.43 o                         
  20   9   3          5.99          2.46        23.32 o                         
 -20  10   3          9.07         27.73        21.50 o                         
 -19  10   3         37.42         63.40        21.59 o                         
 -18  10   3         27.17         21.50        17.15 o                         
 -17  10   3          5.53         -2.88        15.69 o                         
 -16  10   3          0.94        -15.36        15.36 o                         
 -15  10   3         61.68         76.46        18.75 o                         
 -14  10   3          2.82        -13.05        15.08 o                         
 -13  10   3          6.07         19.51         7.62 o                         
 -12  10   3        259.15        231.17        11.83 o                         
 -11  10   3        438.23        389.38        14.03 o                         
 -10  10   3        804.11        826.33        20.17 o                         
  -9  10   3        525.51        472.40        20.26 o                         
  -8  10   3       1331.93       1325.63        29.29 o                         
  -7  10   3       2074.15       2115.98        42.19 o                         
  -6  10   3        342.06        354.19        12.63 o                         
  -5  10   3         33.57         45.12         5.99 o                         
  -4  10   3         14.19         23.33         5.81 o                         
  -3  10   3        279.39        333.64        13.97 o                         
  -2  10   3        136.30        175.82        14.92 o                         
  -1  10   3        253.34        250.15        11.56 o                         
   0  10   3       1189.26       1299.87        32.45 o                         
   1  10   3       1200.17       1144.89        32.85 o                         
   2  10   3       1923.02       1749.19        41.59 o                         
   3  10   3       4470.56       4438.11        86.50 o                         
   4  10   3       1985.15       1943.66        42.12 o                         
   5  10   3       2038.20       2059.83        41.11 o                         
   6  10   3       1496.36       1473.05        35.81 o                         
   7  10   3        147.19        155.90        11.39 o                         
   8  10   3       1013.37        981.71        28.01 o                         
   9  10   3        193.09        197.98        13.98 o                         
  10  10   3        503.48        524.34        27.62 o                         
  11  10   3        677.51        689.97        27.39 o                         
  12  10   3        296.03        296.74        21.54 o                         
  13  10   3        325.58        332.51        26.20 o                         
  14  10   3        178.26        192.48        43.07 o                         
  15  10   3        124.37        135.95        21.88 o                         
  16  10   3         95.86         72.21        19.62 o                         
  17  10   3          3.33         -8.11        15.68 o                         
  18  10   3         23.30          3.14        17.39 o                         
  19  10   3          7.72         -1.24        19.19 o                         
  20  10   3          0.92         14.97        31.70 o                         
 -20  11   3          6.60         -0.81        23.58 o                         
 -19  11   3          1.49        -17.71        17.71 o                         
 -18  11   3          0.27         11.08        18.13 o                         
 -17  11   3          3.91         11.64        21.31 o                         
 -16  11   3          7.97          1.33        16.18 o                         
 -15  11   3          3.22         12.63        15.92 o                         
 -14  11   3          0.03         -2.63        16.36 o                         
 -13  11   3         99.16        103.08        20.54 o                         
 -12  11   3         19.71         40.59        13.67 o                         
 -11  11   3        745.28        667.48        18.48 o                         
 -10  11   3        652.54        667.24        20.33 o                         
  -9  11   3         54.35         62.22         6.52 o                         
  -8  11   3         31.01         25.78         5.25 o                         
  -7  11   3        179.85        201.59        11.09 o                         
  -6  11   3        478.23        514.99        15.81 o                         
  -5  11   3         55.13         73.89         7.52 o                         
  -4  11   3       1019.04       1022.32        25.71 o                         
  -3  11   3          0.05          5.41         5.54 o                         
  -2  11   3        146.46        168.60        14.12 o                         
  -1  11   3        487.06        524.86        18.57 o                         
   0  11   3         15.12         11.29         5.53 o                         
   1  11   3          2.86          0.69         4.55 o                         
   2  11   3        130.81        160.38        15.63 o                         
   3  11   3        111.48        121.82         9.72 o                         
   4  11   3         25.60         39.98         5.55 o                         
   5  11   3        176.16        147.11        10.16 o                         
   6  11   3         65.41         66.29         5.25 o                         
   7  11   3       1062.80       1003.48        28.27 o                         
   8  11   3        258.02        267.76        15.45 o                         
   9  11   3         73.00        102.48        14.02 o                         
  10  11   3         17.31          7.80         8.83 o                         
  11  11   3          7.95         -8.88         8.88 o                         
  12  11   3        103.68         89.57        15.11 o                         
  13  11   3        143.09        194.97        30.71 o                         
  14  11   3         95.87         73.86        17.98 o                         
  15  11   3         14.75         13.56        16.10 o                         
  16  11   3          1.35         -7.11        15.81 o                         
  17  11   3          0.78         -4.21        16.71 o                         
  18  11   3         48.79         53.15        19.11 o                         
  19  11   3         69.82         95.88        22.31 o                         
 -19  12   3         19.97         13.14        20.13 o                         
 -18  12   3          3.19         40.95        24.62 o                         
 -17  12   3         11.75         16.98        16.81 o                         
 -16  12   3         38.33         46.80        17.67 o                         
 -15  12   3          3.00          6.03        16.64 o                         
 -14  12   3          0.17          5.36        16.19 o                         
 -13  12   3        161.29        143.51        22.28 o                         
 -12  12   3         13.72          1.83        11.92 o                         
 -11  12   3         78.33         86.44        12.06 o                         
 -10  12   3        174.74        161.89        10.09 o                         
  -9  12   3        344.13        339.22        14.26 o                         
  -8  12   3          0.44         -3.07         4.56 o                         
  -7  12   3         58.08         71.02         6.88 o                         
  -6  12   3          1.86          3.55         5.21 o                         
  -5  12   3         31.08         26.24         6.10 o                         
  -4  12   3        561.26        564.10        18.09 o                         
  -3  12   3        266.63        344.31        15.70 o                         
  -2  12   3         54.09         51.68         7.61 o                         
  -1  12   3          6.75          3.92         5.44 o                         
   0  12   3         65.95         77.48         7.15 o                         
   1  12   3          9.88          4.41         4.91 o                         
   2  12   3        540.42        544.20        17.48 o                         
   3  12   3       1983.66       1947.47        42.57 o                         
   4  12   3       1131.00       1204.40        27.35 o                         
   5  12   3        961.60       1024.04        24.24 o                         
   6  12   3        436.75        479.72        13.66 o                         
   7  12   3        249.04        285.93        22.22 o                         
   8  12   3          5.39         -3.48         9.15 o                         
   9  12   3        298.68        297.69        19.04 o                         
  10  12   3          2.62          5.62         9.60 o                         
  11  12   3         15.83         22.88        13.50 o                         
  12  12   3         15.78         16.84        19.39 o                         
  13  12   3         10.67         34.40        20.17 o                         
  14  12   3         17.71         28.88        16.90 o                         
  15  12   3          5.47         14.36        16.82 o                         
  16  12   3          3.19         30.48        18.02 o                         
  17  12   3         17.06        -10.25        17.80 o                         
  18  12   3          0.02        -16.72        28.25 o                         
  19  12   3          0.01        -18.24        18.24 o                         
 -19  13   3         20.22         35.70        24.42 o                         
 -18  13   3          2.96        -19.09        19.09 o                         
 -17  13   3          0.81         -2.63        17.89 o                         
 -16  13   3          5.13         35.26        17.75 o                         
 -15  13   3         18.62         46.57        18.77 o                         
 -14  13   3          0.16         -2.35        14.32 o                         
 -13  13   3         53.72         78.86        20.39 o                         
 -12  13   3          0.72         34.61        20.22 o                         
 -11  13   3        175.37        178.75        19.39 o                         
 -10  13   3         19.75         27.04         5.83 o                         
  -9  13   3          5.85          4.67         4.95 o                         
  -8  13   3         58.07         79.16         7.37 o                         
  -7  13   3        100.88         96.87         8.26 o                         
  -6  13   3         42.97         35.91         7.12 o                         
  -5  13   3         26.94         23.39         5.84 o                         
  -4  13   3        265.40        267.22        13.39 o                         
  -3  13   3        295.01        341.24        16.99 o                         
  -2  13   3        105.51        132.67         9.49 o                         
  -1  13   3        187.66        152.25         9.28 o                         
   0  13   3        128.24        134.53         8.77 o                         
   1  13   3        127.74        132.16        10.16 o                         
   2  13   3        120.19        139.46         9.43 o                         
   3  13   3        206.40        242.00        12.67 o                         
   4  13   3         37.72         60.91         7.47 o                         
   5  13   3       1314.41       1315.26        29.61 o                         
   6  13   3        641.46        626.30        25.65 o                         
   7  13   3       1514.95       1480.27        42.73 o                         
   8  13   3        114.31        107.95        13.35 o                         
   9  13   3        154.52        181.53        20.18 o                         
  10  13   3         81.68         86.22        15.30 o                         
  11  13   3         78.73         80.75        19.91 o                         
  12  13   3          9.11         13.59        13.18 o                         
  13  13   3          9.73        -12.17        12.17 o                         
  14  13   3         32.77         39.16        16.59 o                         
  15  13   3         38.85         86.61        21.41 o                         
  16  13   3        122.69        126.21        30.44 o                         
  17  13   3          0.10        -11.97        23.90 o                         
  18  13   3         16.60          8.17        22.75 o                         
 -18  14   3         30.51         11.79        62.03 o                         
 -17  14   3         37.89         29.83        20.92 o                         
 -16  14   3         20.89         14.19        18.26 o                         
 -15  14   3          0.04          5.20        16.39 o                         
 -14  14   3         13.01         14.04        16.78 o                         
 -13  14   3          1.85         -5.27        15.63 o                         
 -12  14   3         96.60        155.42        27.57 o                         
 -11  14   3        264.36        270.10        30.53 o                         
 -10  14   3         70.73         57.59         8.96 o                         
  -9  14   3         84.91         88.83         8.03 o                         
  -8  14   3        401.51        360.88        14.45 o                         
  -7  14   3        378.14        344.67        14.32 o                         
  -6  14   3        213.32        213.38        12.83 o                         
  -5  14   3         75.97         75.26         8.56 o                         
  -4  14   3          5.51         -3.82         6.73 o                         
  -3  14   3         76.58         63.32         7.85 o                         
  -2  14   3        159.52        145.42        10.12 o                         
  -1  14   3        312.69        308.31        13.52 o                         
   0  14   3        556.50        461.25        15.38 o                         
   1  14   3        309.77        333.85        14.39 o                         
   2  14   3        866.08        884.89        25.33 o                         
   3  14   3       1654.22       1578.28        37.32 o                         
   4  14   3       1670.54       1558.03        38.55 o                         
   5  14   3        230.13        227.29        13.44 o                         
   6  14   3        370.90        396.14        14.06 o                         
   7  14   3        224.95        230.16        14.39 o                         
   8  14   3        115.42        118.44        15.20 o                         
   9  14   3        238.66        233.74        19.98 o                         
  10  14   3        117.41         75.09        20.07 o                         
  11  14   3         63.36         56.43        16.39 o                         
  12  14   3        197.44        155.11        21.52 o                         
  13  14   3        324.07        345.25        30.69 o                         
  14  14   3        162.04        165.98        23.59 o                         
  15  14   3         40.53         37.57        18.11 o                         
  16  14   3         29.33         35.57        19.75 o                         
  17  14   3          1.12          9.64        25.92 o                         
  18  14   3         10.53         15.58        26.75 o                         
 -18  15   3          0.02         35.24        24.96 o                         
 -17  15   3          0.08         23.56        23.64 o                         
 -16  15   3         51.44         54.94        21.54 o                         
 -15  15   3         67.59         69.84        24.53 o                         
 -14  15   3         10.31         41.69        18.27 o                         
 -13  15   3        109.73         96.74        21.89 o                         
 -12  15   3          7.29         16.44        15.57 o                         
 -11  15   3        212.01        191.34        23.71 o                         
 -10  15   3        176.88        186.56        29.68 o                         
  -9  15   3         80.36         75.47         9.68 o                         
  -8  15   3        111.02        123.95        17.77 o                         
  -7  15   3         58.74         54.92         8.06 o                         
  -6  15   3         17.10         14.30         6.65 o                         
  -5  15   3         34.08         37.30         9.06 o                         
  -4  15   3         51.83         62.13         8.46 o                         
  -3  15   3         20.55         16.24         6.85 o                         
  -2  15   3         23.91         10.90         6.56 o                         
  -1  15   3        144.34        165.69        10.69 o                         
   0  15   3        257.01        295.75        13.55 o                         
   1  15   3        161.13        186.69        11.45 o                         
   2  15   3         65.79         75.20         8.75 o                         
   3  15   3         33.26         40.82         7.49 o                         
   4  15   3          0.31          2.71         6.25 o                         
   5  15   3         26.88         19.58         6.99 o                         
   6  15   3          2.84         -5.15         5.15 o                         
   7  15   3        160.11        134.37        10.59 o                         
   8  15   3          0.07         14.39        12.86 o                         
   9  15   3         17.32          3.60        12.69 o                         
  10  15   3        232.96        207.04        23.73 o                         
  11  15   3        360.33        409.69        32.41 o                         
  12  15   3         77.90         69.28        20.06 o                         
  13  15   3          0.23          2.11        15.69 o                         
  14  15   3         36.35         54.71        31.81 o                         
  15  15   3         30.56         28.17        17.31 o                         
  16  15   3         24.62          6.44        18.91 o                         
  17  15   3         13.63         13.26        24.41 o                         
 -17  16   3          0.15         24.32        20.42 o                         
 -16  16   3          0.55         15.63        19.54 o                         
 -15  16   3          0.01         27.23        18.97 o                         
 -14  16   3          0.07         -6.69        17.25 o                         
 -13  16   3          4.26        -13.74        16.34 o                         
 -12  16   3         90.32        111.19        22.15 o                         
 -11  16   3        129.49        123.91        22.17 o                         
 -10  16   3         31.76         38.10         8.21 o                         
  -9  16   3         49.41         51.21        10.84 o                         
  -8  16   3        113.30        121.53        12.80 o                         
  -7  16   3          1.76         14.82         9.54 o                         
  -6  16   3         38.29         46.57         9.88 o                         
  -5  16   3        145.12        136.81        11.74 o                         
  -4  16   3         93.21         86.73         9.37 o                         
  -3  16   3        868.29        835.39        23.88 o                         
  -2  16   3        445.26        443.77        16.39 o                         
  -1  16   3         68.01         87.84         8.84 o                         
   0  16   3        611.15        607.81        18.95 o                         
   1  16   3       2133.41       2106.74        42.13 o                         
   2  16   3       2827.47       2710.59        54.78 o                         
   3  16   3       1275.40       1289.83        32.95 o                         
   4  16   3        450.64        437.19        18.97 o                         
   5  16   3          1.44          4.25         6.49 o                         
   6  16   3         80.09         71.01         7.99 o                         
   7  16   3         92.61         84.58         9.80 o                         
   8  16   3          2.57         -0.25        13.54 o                         
   9  16   3         13.74         -3.89        13.35 o                         
  10  16   3          0.48         -7.17        14.62 o                         
  11  16   3          6.54         41.40        16.13 o                         
  12  16   3         33.51         19.59        16.49 o                         
  13  16   3         71.40         49.80        26.61 o                         
  14  16   3         52.48         43.43        19.46 o                         
  15  16   3         99.75         85.95        33.36 o                         
  16  16   3         68.31         66.52        29.87 o                         
  17  16   3          1.01         31.48        21.71 o                         
 -16  17   3          0.57          4.43        28.37 o                         
 -15  17   3         16.48         36.02        20.61 o                         
 -14  17   3         32.35         62.17        21.11 o                         
 -13  17   3          3.10         -2.21        16.85 o                         
 -12  17   3          0.40         -6.04        22.77 o                         
 -11  17   3          1.08         11.18        16.71 o                         
 -10  17   3          2.39         -0.32         5.11 o                         
  -9  17   3         78.62         44.61        10.46 o                         
  -8  17   3         85.61         84.17        12.11 o                         
  -7  17   3         12.39         26.71        17.80 o                         
  -6  17   3         17.99         20.04        16.01 o                         
  -5  17   3         19.78         18.52        10.41 o                         
  -4  17   3         87.71         87.81        12.87 o                         
  -3  17   3        219.02        219.18        16.20 o                         
  -2  17   3          2.74          0.81         6.48 o                         
  -1  17   3         52.91         44.23        11.53 o                         
   0  17   3        174.14        168.85        12.27 o                         
   1  17   3         25.45         25.11         8.26 o                         
   2  17   3         17.28          8.00         9.05 o                         
   3  17   3         81.93         99.08        10.77 o                         
   4  17   3          6.95          2.44         7.64 o                         
   5  17   3        109.01        120.49        11.41 o                         
   6  17   3          3.00         -4.91         5.69 o                         
   7  17   3         85.33         80.70        10.73 o                         
   8  17   3        143.43        126.63        20.43 o                         
   9  17   3        151.17        136.23        21.51 o                         
  10  17   3        104.18        117.72        19.99 o                         
  11  17   3         25.54         49.00        16.66 o                         
  12  17   3          5.00         20.89        16.95 o                         
  13  17   3         26.16         15.59        19.99 o                         
  14  17   3         24.57         14.38        16.97 o                         
  15  17   3          6.63          4.42        35.71 o                         
  16  17   3          0.01         16.63        22.84 o                         
 -16  18   3          1.74         42.02        22.49 o                         
 -15  18   3          4.17         28.22        20.63 o                         
 -14  18   3          0.90         -3.11        18.14 o                         
 -13  18   3          5.25          7.38        18.77 o                         
 -12  18   3        118.20        146.99        24.89 o                         
 -11  18   3        155.25        154.45        22.80 o                         
 -10  18   3         34.90         52.96         7.60 o                         
  -9  18   3         12.95         20.53        13.07 o                         
  -8  18   3          0.53          2.11         9.61 o                         
  -7  18   3         61.00         66.85        16.62 o                         
  -6  18   3          0.45         15.57        12.48 o                         
  -5  18   3          3.01         14.57        11.08 o                         
  -4  18   3         56.25         52.99        12.88 o                         
  -3  18   3         64.59         62.79        15.81 o                         
  -2  18   3         25.83          9.66         9.86 o                         
  -1  18   3          3.60          3.30         7.77 o                         
   0  18   3         51.64         60.21        10.06 o                         
   1  18   3        263.97        273.68        16.90 o                         
   2  18   3         49.50         55.97        11.92 o                         
   3  18   3         14.85         18.89        10.04 o                         
   4  18   3          4.31         -7.47         7.47 o                         
   5  18   3          0.11          4.17         9.26 o                         
   6  18   3        184.23        192.30        13.39 o                         
   7  18   3        175.86        159.44        14.99 o                         
   8  18   3         29.46         32.52        20.65 o                         
   9  18   3          2.64         -6.87        14.14 o                         
  10  18   3         12.59         20.56        16.06 o                         
  11  18   3          2.73          5.32        17.33 o                         
  12  18   3          7.37         -2.86        16.57 o                         
  13  18   3          7.78          4.63        17.69 o                         
  14  18   3          2.76         17.30        34.60 o                         
  15  18   3          1.22          1.79        24.34 o                         
 -15  19   3         28.62         40.77        24.00 o                         
 -14  19   3         73.74         85.42        23.91 o                         
 -13  19   3         32.27         77.88        23.27 o                         
 -12  19   3         30.64         51.56        20.48 o                         
 -11  19   3        118.29         92.93        22.63 o                         
 -10  19   3         66.74         57.86        23.42 o                         
  -9  19   3          3.75          7.78         6.71 o                         
  -8  19   3         41.48         41.26        16.06 o                         
  -7  19   3         30.22         48.36        12.07 o                         
  -6  19   3        127.93        112.00        15.79 o                         
  -5  19   3        449.38        427.37        57.61 o                         
  -4  19   3        168.17        144.59        17.89 o                         
  -3  19   3        123.35        125.31        19.31 o                         
  -2  19   3         26.35         38.79        10.53 o                         
  -1  19   3         25.73         36.54        11.29 o                         
   0  19   3         26.80         15.79         9.21 o                         
   1  19   3         16.42         23.19         9.68 o                         
   2  19   3          0.21         -6.83         7.87 o                         
   3  19   3          0.45          1.46         9.62 o                         
   4  19   3         35.89         24.30         9.06 o                         
   5  19   3        219.42        236.13        17.75 o                         
   6  19   3        103.90        113.90        11.17 o                         
   7  19   3         54.27         65.97        12.62 o                         
   8  19   3         42.27          3.51        25.58 o                         
   9  19   3         28.19         20.54        20.06 o                         
  10  19   3          1.63         -6.42        19.73 o                         
  11  19   3          0.22         30.86        18.15 o                         
  12  19   3          6.10         -8.83        17.36 o                         
  13  19   3         16.85         14.36        34.23 o                         
  14  19   3          2.19         -6.03        30.66 o                         
 -14  20   3          0.60         29.10        22.11 o                         
 -13  20   3          4.23          6.10        20.93 o                         
 -12  20   3         10.52         20.10        21.28 o                         
 -11  20   3         12.83         30.54        36.81 o                         
 -10  20   3         17.28         37.38        54.48 o                         
  -9  20   3          3.01         14.83         7.39 o                         
  -8  20   3          0.50        -15.66        15.66 o                         
  -7  20   3         33.91         24.46        11.94 o                         
  -6  20   3          6.67         11.60        12.14 o                         
  -5  20   3        104.61         81.93        15.65 o                         
  -4  20   3          0.58         -1.14        10.43 o                         
  -3  20   3          0.18          6.45        14.56 o                         
  -2  20   3         22.33         20.02        10.55 o                         
  -1  20   3        109.50        123.62        21.78 o                         
   0  20   3         32.30         68.70        24.92 o                         
   1  20   3         28.23         34.37        10.45 o                         
   2  20   3          0.08         13.32         9.61 o                         
   3  20   3         13.06         12.57         9.42 o                         
   4  20   3         13.98         10.95        10.57 o                         
   5  20   3          0.27         -3.24         8.00 o                         
   6  20   3         15.40          9.85         7.54 o                         
   7  20   3         51.80         57.56        11.95 o                         
   8  20   3         39.91         63.18        23.58 o                         
   9  20   3          7.74          3.51        20.44 o                         
  10  20   3         64.65         55.61        25.76 o                         
  11  20   3         62.73         53.58        24.14 o                         
  12  20   3         19.50         25.37        32.53 o                         
  13  20   3         10.45         39.50        28.34 o                         
 -12  21   3          2.20         -3.62        25.99 o                         
 -11  21   3          0.38        -30.55        30.55 o                         
 -10  21   3          0.01         15.01        24.89 o                         
  -9  21   3          8.96         16.91        11.00 o                         
  -8  21   3         14.89         13.02        12.92 o                         
  -7  21   3         61.66         79.29        15.35 o                         
  -6  21   3         84.21        104.41        16.38 o                         
  -5  21   3         25.21         18.50        12.71 o                         
  -4  21   3          4.85          4.92        13.76 o                         
  -3  21   3          9.36         16.72        11.34 o                         
  -2  21   3          6.27         23.95        11.57 o                         
  -1  21   3          0.37         -9.85         9.85 o                         
   0  21   3         23.09         17.98        11.12 o                         
   1  21   3          7.69         29.82        13.93 o                         
   2  21   3          1.46         12.86         9.69 o                         
   3  21   3          1.73         -7.28         8.66 o                         
   4  21   3          1.23        -11.12        11.12 o                         
   5  21   3         19.91         31.71         9.93 o                         
   6  21   3         80.56         77.94        10.88 o                         
   7  21   3         59.26         56.85         7.29 o                         
   8  21   3          0.10        -19.13        19.13 o                         
   9  21   3         11.93         -7.67        20.87 o                         
  10  21   3         59.70          3.94        24.43 o                         
  11  21   3         30.82         25.70        31.10 o                         
  12  21   3          1.46         16.93        34.97 o                         
 -11  22   3         28.12         26.94        26.50 o                         
 -10  22   3         39.19         17.38        31.37 o                         
  -9  22   3         51.38         56.63        10.94 o                         
  -8  22   3         73.37         53.26        11.13 o                         
  -7  22   3          1.83          0.00        19.02 o                         
  -6  22   3          4.94         -6.84        13.03 o                         
  -5  22   3         29.75         40.54        16.26 o                         
  -4  22   3          1.23        -11.43        16.05 o                         
  -3  22   3          2.78         -7.73        11.80 o                         
  -2  22   3         17.50         17.55        12.98 o                         
  -1  22   3         32.61         23.03        15.22 o                         
   0  22   3         29.12         24.21        13.87 o                         
   1  22   3         44.30         48.64        15.16 o                         
   2  22   3         26.18         30.77        15.98 o                         
   3  22   3          3.84         -9.46         9.46 o                         
   4  22   3          8.04         -4.42        14.47 o                         
   5  22   3          1.50          6.83        12.49 o                         
   6  22   3          0.22        -17.03        24.14 o                         
   7  22   3          2.04         -0.42        13.11 o                         
   8  22   3         21.19         29.26        22.32 o                         
   9  22   3         33.72         54.46        26.53 o                         
  10  22   3          8.81        -23.37        23.37 o                         
  -9  23   3          0.64         34.01        33.87 o                         
  -8  23   3          0.29        -11.66        13.94 o                         
  -7  23   3          0.23         14.36        14.84 o                         
  -6  23   3          1.05          2.79        12.49 o                         
  -5  23   3          3.80          0.36        12.38 o                         
  -4  23   3          0.07          3.33        11.00 o                         
  -3  23   3          1.76         44.39        14.99 o                         
  -2  23   3          2.66         12.97        15.05 o                         
  -1  23   3          0.00        -11.90        12.24 o                         
   0  23   3          3.39         26.80        17.02 o                         
   1  23   3          0.27         28.63        14.50 o                         
   2  23   3          1.89          0.52        11.01 o                         
   3  23   3         18.64         12.47        11.37 o                         
   4  23   3          1.57          5.98        11.48 o                         
   5  23   3          1.88          7.75        10.58 o                         
   6  23   3          1.81        -15.18        22.38 o                         
   7  23   3          0.29         -1.03         7.62 o                         
   8  23   3          5.39        -10.31        36.44 o                         
   9  23   3         14.74         46.38        37.91 o                         
  -7  24   3          8.62         35.78        22.63 o                         
  -6  24   3         13.98         30.61        14.22 o                         
  -5  24   3          0.01         -8.29        13.54 o                         
  -4  24   3         32.36         27.67        14.35 o                         
  -3  24   3         73.55        108.45        50.00 o                         
  -2  24   3          8.51         30.26        15.57 o                         
  -1  24   3         39.55          9.36        24.02 o                         
   0  24   3         52.01         70.50        16.20 o                         
   1  24   3         49.25         36.51        15.92 o                         
   2  24   3        126.90        140.01        21.67 o                         
   3  24   3        116.69        101.66        17.89 o                         
   4  24   3         32.57         35.96        20.08 o                         
   5  24   3          1.99         23.76        17.80 o                         
   6  24   3          0.46         10.10        20.68 o                         
   7  24   3          3.33        -15.46        30.18 o                         
  -4  25   3         41.33         18.53        17.59 o                         
  -3  25   3         21.11         30.25        15.75 o                         
  -2  25   3          3.43         -0.29        30.31 o                         
  -1  25   3         16.19         36.97        15.77 o                         
   0  25   3         13.27          9.69        17.59 o                         
   1  25   3          0.13         14.88        15.33 o                         
   2  25   3          8.05        -19.16        37.74 o                         
   3  25   3         21.38         40.56        17.16 o                         
   4  25   3         22.90         -0.26        16.86 o                         
 -22   0   4        110.24        165.07        28.77 o                         
 -21   0   4        660.82        812.63        51.88 o                         
 -20   0   4        392.09        362.44        29.64 o                         
 -19   0   4        727.69        805.01        40.14 o                         
 -18   0   4        801.21        806.73        49.82 o                         
 -17   0   4        727.12        664.20        34.38 o                         
 -16   0   4       1069.78       1014.63        91.82 o                         
 -15   0   4        188.52        189.83        19.12 o                         
 -14   0   4        429.87        495.04        41.41 o                         
 -13   0   4        434.94        303.00        23.09 o                         
 -12   0   4        279.18        231.70        19.19 o                         
 -11   0   4       2878.85       2871.56        73.56 o                         
 -10   0   4       2866.53       2654.84        68.74 o                         
  -9   0   4        518.53        581.17        23.37 o                         
  -8   0   4       9062.26       9508.87       215.36 o                         
  -7   0   4        450.01        378.79        15.76 o                         
  -6   0   4      10353.48      10943.34       244.95 o                         
  -5   0   4      10941.17      10836.50       241.55 o                         
  -4   0   4      11163.01      12532.92       277.97 o                         
  -3   0   4      29477.97      27901.25       611.64 o                         
  -2   0   4       4586.77       4444.24       100.62 o                         
  -1   0   4      16314.99      17030.41       432.64 o                         
   0   0   4      31022.75      27675.64       700.48 o                         
   1   0   4      11535.43      10601.68       234.13 o                         
   2   0   4       9897.20       9064.84       201.33 o                         
   3   0   4       7771.15       7664.92       171.42 o                         
   4   0   4      14127.96      14058.52       391.38 o                         
   5   0   4       9706.39       8961.66       200.92 o                         
   6   0   4       1709.68       1440.99        38.07 o                         
   7   0   4       4229.78       4177.14        98.42 o                         
   8   0   4       2957.26       2780.55        79.01 o                         
   9   0   4         42.42         91.00         9.56 o                         
  10   0   4       1521.37       1527.18        46.29 o                         
  11   0   4        293.65        283.13        20.18 o                         
  12   0   4       4694.64       4416.96       108.34 o                         
  13   0   4        968.48        947.56        74.31 o                         
  14   0   4        645.48        694.35        40.39 o                         
  15   0   4       1241.72       1375.07       121.64 o                         
  16   0   4       1099.32       1167.03        57.87 o                         
  17   0   4       1303.50       1233.26        58.75 o                         
  18   0   4        637.29        631.49        33.55 o                         
  19   0   4        266.24        329.48        39.90 o                         
  20   0   4        231.61        274.09        24.61 o                         
  21   0   4        102.01        100.12        26.50 o                         
 -22   1   4          6.82          9.30        14.78 o                         
 -21   1   4          0.02          7.83        13.16 o                         
 -20   1   4          6.14         24.54        11.53 o                         
 -19   1   4         15.47         31.22        10.56 o                         
 -18   1   4          4.31         22.49         9.15 o                         
 -17   1   4          0.02          3.20        12.17 o                         
 -16   1   4          0.56          8.33        10.25 o                         
 -15   1   4         34.93         31.93         8.92 o                         
 -14   1   4         38.17         35.96        10.30 o                         
 -13   1   4          9.41         -2.16         6.66 o                         
 -12   1   4        602.93        628.13        19.30 o                         
 -11   1   4        623.34        601.66        16.89 o                         
 -10   1   4          5.70         12.53         5.05 o                         
  -9   1   4         54.95         53.15         6.79 o                         
  -8   1   4       1781.11       1952.01        36.02 o                         
  -7   1   4        342.20        363.03        10.85 o                         
  -6   1   4         84.71         77.62         5.67 o                         
  -5   1   4       5051.24       5443.07        87.93 o                         
  -4   1   4        219.63        243.31         7.61 o                         
  -3   1   4          9.29         28.50         3.25 o                         
  -2   1   4       3308.97       3234.80        52.40 o                         
  -1   1   4       1611.70       1549.61        34.23 o                         
   0   1   4       2600.88       2909.50        60.56 o                         
   1   1   4        157.25        177.42         5.11 o                         
   2   1   4          4.91          7.87         2.53 o                         
   3   1   4        828.35        943.00        17.81 o                         
   4   1   4          7.73          5.92         3.01 o                         
   5   1   4          1.76          3.01         3.13 o                         
   6   1   4       1603.61       1657.04        30.27 o                         
   7   1   4        222.97        251.55         9.31 o                         
   8   1   4          8.36         12.97         4.35 o                         
   9   1   4          3.69          5.88         4.06 o                         
  10   1   4        153.71        166.25         9.21 o                         
  11   1   4        290.06        289.01        12.99 o                         
  12   1   4          1.95          5.86         7.39 o                         
  13   1   4         34.82         25.03         8.11 o                         
  14   1   4        270.67        324.55        22.27 o                         
  15   1   4          3.66         14.73        10.20 o                         
  16   1   4         57.99         62.03        12.39 o                         
  17   1   4          7.59         11.46         7.46 o                         
  18   1   4          0.01         -0.95         8.06 o                         
  19   1   4          2.19          1.22         9.05 o                         
  20   1   4          2.41          2.73        10.26 o                         
  21   1   4          0.57         -4.24        13.03 o                         
 -22   2   4        155.79        170.91        19.92 o                         
 -21   2   4        362.31        368.47        22.37 o                         
 -20   2   4        291.58        279.58        23.44 o                         
 -19   2   4        281.24        302.04        19.54 o                         
 -18   2   4        540.34        516.89        25.18 o                         
 -17   2   4        480.24        526.49        21.75 o                         
 -16   2   4       1003.08        991.92        61.06 o                         
 -15   2   4       1072.09        959.84        29.21 o                         
 -14   2   4        236.45        302.03        18.06 o                         
 -13   2   4       1039.47       1026.25        38.88 o                         
 -12   2   4       3313.49       3138.92        60.79 o                         
 -11   2   4       1918.61       2040.25        45.83 o                         
 -10   2   4       1390.66       1192.28        25.40 o                         
  -9   2   4       3865.06       3828.02        69.93 o                         
  -8   2   4       7764.00       7593.01       131.48 o                         
  -7   2   4        333.86        241.75         9.04 o                         
  -6   2   4       9133.21       8882.49       141.29 o                         
  -5   2   4       7044.52       6931.08       110.90 o                         
  -4   2   4      10723.47      11819.69       187.42 o                         
  -3   2   4      13821.85      13545.29       211.62 o                         
  -2   2   4         94.31        129.85         4.78 o                         
  -1   2   4       1852.70       2012.98        43.44 o                         
   0   2   4      11614.96      10664.37       211.85 o                         
   1   2   4       5703.36       5519.21        87.57 o                         
   2   2   4       9668.11       8926.81       140.23 o                         
   3   2   4       5631.74       5457.15        87.41 o                         
   4   2   4       5448.97       4924.91        79.65 o                         
   5   2   4        625.72        433.34        10.98 o                         
   6   2   4       1496.65       1242.29        23.85 o                         
   7   2   4       2840.64       2862.01        49.41 o                         
   8   2   4       2358.09       2109.28        40.20 o                         
   9   2   4        818.19        748.20        19.06 o                         
  10   2   4       3595.20       3670.92        63.67 o                         
  11   2   4       3674.74       3548.35        62.42 o                         
  12   2   4       2703.30       2680.29        53.52 o                         
  13   2   4         44.58         43.99         8.64 o                         
  14   2   4        891.03        915.40        28.22 o                         
  15   2   4        816.56        851.39        57.81 o                         
  16   2   4        667.82        683.19        25.23 o                         
  17   2   4        638.79        597.66        23.92 o                         
  18   2   4        554.96        579.96        22.06 o                         
  19   2   4        397.74        419.45        19.27 o                         
  20   2   4        212.78        215.66        15.93 o                         
  21   2   4        140.08        131.67        19.02 o                         
 -22   3   4          7.16         18.37        16.31 o                         
 -21   3   4          4.99        -12.45        22.16 o                         
 -20   3   4         17.34          3.37        10.99 o                         
 -19   3   4          0.20         -9.41        11.59 o                         
 -18   3   4         69.36         86.07        12.49 o                         
 -17   3   4         79.45        107.54        11.66 o                         
 -16   3   4         13.17         12.46         9.37 o                         
 -15   3   4         34.62         45.63         9.41 o                         
 -14   3   4        317.04        319.80        19.03 o                         
 -13   3   4       1816.83       1671.14        40.82 o                         
 -12   3   4        398.96        451.04        18.45 o                         
 -11   3   4         12.02          9.69         5.70 o                         
 -10   3   4          8.77          4.21         4.59 o                         
  -9   3   4        593.96        526.23        14.63 o                         
  -8   3   4       3990.24       4117.82        70.10 o                         
  -7   3   4       3937.02       4316.06        77.10 o                         
  -6   3   4       4066.74       3977.01        66.09 o                         
  -5   3   4        269.32        191.70         7.50 o                         
  -4   3   4        405.05        352.96         9.44 o                         
  -3   3   4        599.52        533.12        11.69 o                         
  -2   3   4        737.04        709.65        14.94 o                         
  -1   3   4        513.71        393.75        14.79 o                         
   0   3   4        160.48        171.66         5.57 o                         
   1   3   4       5817.14       5953.05        94.55 o                         
   2   3   4        985.53       1072.16        20.91 o                         
   3   3   4        295.06        318.37         8.59 o                         
   4   3   4        842.67        787.30        16.07 o                         
   5   3   4       1915.96       2046.36        35.89 o                         
   6   3   4        427.77        410.57        14.78 o                         
   7   3   4        906.68        912.34        21.62 o                         
   8   3   4         98.15         96.55        10.40 o                         
   9   3   4         14.00         13.36         4.58 o                         
  10   3   4        251.41        257.70        10.91 o                         
  11   3   4        553.06        527.93        15.57 o                         
  12   3   4        409.17        450.53        16.36 o                         
  13   3   4         84.73         92.01         9.95 o                         
  14   3   4        170.95        194.37        13.35 o                         
  15   3   4        563.31        532.02        21.20 o                         
  16   3   4         19.79          1.60        13.10 o                         
  17   3   4         35.90         45.65         9.09 o                         
  18   3   4          4.68         10.22         8.48 o                         
  19   3   4         16.10          8.92         9.29 o                         
  20   3   4         15.25         29.18        16.20 o                         
  21   3   4         41.38         26.76        13.50 o                         
 -22   4   4        140.92        152.61        21.25 o                         
 -21   4   4        191.19        194.00        23.43 o                         
 -20   4   4         96.64         97.52        13.98 o                         
 -19   4   4        321.43        320.99        20.76 o                         
 -18   4   4        395.83        394.17        21.49 o                         
 -17   4   4        340.98        361.40        23.31 o                         
 -16   4   4        982.93       1002.41        39.21 o                         
 -15   4   4        538.86        595.41        24.04 o                         
 -14   4   4       1688.29       1756.90        43.27 o                         
 -13   4   4       2699.20       2612.83        64.52 o                         
 -12   4   4        993.77        913.98        24.03 o                         
 -11   4   4       2703.19       2834.66        55.09 o                         
 -10   4   4       3490.55       3299.00        62.14 o                         
  -9   4   4       4450.68       4284.69        72.75 o                         
  -8   4   4       5306.86       5308.64        87.96 o                         
  -7   4   4       2571.41       2231.27        40.23 o                         
  -6   4   4       3464.23       3363.15        56.97 o                         
  -5   4   4       5142.48       5016.96        81.79 o                         
  -4   4   4       4067.99       3817.32        62.90 o                         
  -3   4   4       6193.55       5932.60        95.13 o                         
  -2   4   4       6495.57       6125.00       104.36 o                         
  -1   4   4       3561.51       4001.53        75.18 o                         
   0   4   4      12447.21      11511.78       192.67 o                         
   1   4   4       1270.81       1055.09        22.74 o                         
   2   4   4         28.44         80.98         4.58 o                         
   3   4   4       5702.24       6452.16       103.07 o                         
   4   4   4        851.46        750.87        15.71 o                         
   5   4   4       5572.01       5503.51        89.24 o                         
   6   4   4       3509.22       3381.19        68.41 o                         
   7   4   4       9400.06       9599.84       163.94 o                         
   8   4   4       8017.87       8069.77       172.68 o                         
   9   4   4       4033.17       3881.21        66.38 o                         
  10   4   4       3394.38       3667.11        63.92 o                         
  11   4   4       1065.36       1056.72        23.75 o                         
  12   4   4       1427.97       1388.19        33.22 o                         
  13   4   4       1207.44       1170.70        36.33 o                         
  14   4   4       1567.55       1535.49        43.21 o                         
  15   4   4        606.50        676.72        27.86 o                         
  16   4   4        234.51        264.75        14.99 o                         
  17   4   4        580.27        604.50        37.48 o                         
  18   4   4        518.83        475.74        28.22 o                         
  19   4   4        151.65        128.03        11.87 o                         
  20   4   4        199.43        209.38        13.86 o                         
  21   4   4        118.38        106.58        17.59 o                         
 -21   5   4          4.26         -4.64        13.11 o                         
 -20   5   4          1.28          2.41        17.84 o                         
 -19   5   4         69.76         83.80        17.67 o                         
 -18   5   4         57.69         65.11        10.65 o                         
 -17   5   4         44.65         33.30        10.07 o                         
 -16   5   4         15.15          8.88         8.95 o                         
 -15   5   4          2.57          8.92         7.96 o                         
 -14   5   4        115.62        139.72        21.19 o                         
 -13   5   4        147.06        126.83        10.95 o                         
 -12   5   4        104.67        140.76        10.09 o                         
 -11   5   4         62.30         64.58         7.68 o                         
 -10   5   4        248.13        276.06        12.50 o                         
  -9   5   4        329.24        282.19        13.39 o                         
  -8   5   4       3742.30       4011.16        92.29 o                         
  -7   5   4        281.98        303.54        11.20 o                         
  -6   5   4        788.19        849.40        19.61 o                         
  -5   5   4        807.58        734.37        16.16 o                         
  -4   5   4         44.44         46.54         4.48 o                         
  -3   5   4         24.59         16.50         3.97 o                         
  -2   5   4        216.10        162.12         6.86 o                         
  -1   5   4         93.80        122.49         6.62 o                         
   0   5   4       3848.31       3903.81        68.11 o                         
   1   5   4          3.58          6.79         3.59 o                         
   2   5   4        136.10        136.69         6.52 o                         
   3   5   4        111.56        118.04         5.77 o                         
   4   5   4       1427.92       1424.41        26.33 o                         
   5   5   4        804.78        878.87        19.51 o                         
   6   5   4       1337.20       1420.85        27.32 o                         
   7   5   4        406.77        415.78        11.71 o                         
   8   5   4          1.44          8.12         5.23 o                         
   9   5   4        115.61        145.24         7.75 o                         
  10   5   4         90.19         93.12         6.72 o                         
  11   5   4          7.53          2.57         5.63 o                         
  12   5   4         92.52         91.13         8.46 o                         
  13   5   4          5.39          6.60         9.87 o                         
  14   5   4        173.45        176.30        10.43 o                         
  15   5   4         60.12         65.59         7.96 o                         
  16   5   4         32.31         30.12         6.99 o                         
  17   5   4         10.28          4.33         6.95 o                         
  18   5   4         60.19         74.17         8.74 o                         
  19   5   4         58.58         73.26        10.97 o                         
  20   5   4         35.17         40.20        18.39 o                         
  21   5   4          0.20         12.30        16.92 o                         
 -21   6   4         17.34         23.15        15.08 o                         
 -20   6   4         58.67         45.13        10.75 o                         
 -19   6   4        231.45        218.36        15.37 o                         
 -18   6   4        351.91        369.93        20.94 o                         
 -17   6   4        245.44        269.04        17.63 o                         
 -16   6   4        551.05        571.63        44.48 o                         
 -15   6   4        761.49        820.93        27.27 o                         
 -14   6   4       1128.10       1112.55        31.76 o                         
 -13   6   4       1660.67       1619.69        40.24 o                         
 -12   6   4       1120.04       1149.79        28.03 o                         
 -11   6   4       4044.62       4096.14        76.26 o                         
 -10   6   4       3935.00       3834.50        71.19 o                         
  -9   6   4       3500.10       3361.21        62.67 o                         
  -8   6   4       4326.75       4080.11        79.85 o                         
  -7   6   4       6583.62       6273.48       102.61 o                         
  -6   6   4       3192.39       3166.48        57.88 o                         
  -5   6   4       4558.53       3964.27        70.98 o                         
  -4   6   4       5067.23       4867.28        79.82 o                         
  -3   6   4       9520.84       9498.30       161.09 o                         
  -2   6   4      10354.23      10600.34       179.00 o                         
  -1   6   4       2616.00       2750.96        50.01 o                         
   0   6   4      12798.45      12695.72       213.27 o                         
   1   6   4      10820.88      11060.15       201.40 o                         
   2   6   4      10838.59      11022.14       173.67 o                         
   3   6   4       2097.33       2145.97        37.54 o                         
   4   6   4       3811.89       3915.26        69.33 o                         
   5   6   4       3438.35       3272.15        55.45 o                         
   6   6   4       3397.94       3364.06        57.26 o                         
   7   6   4       3298.24       3215.79        55.47 o                         
   8   6   4       2998.83       2898.02        50.84 o                         
   9   6   4       2448.96       2446.86        44.37 o                         
  10   6   4       2598.84       2664.77        49.28 o                         
  11   6   4       5007.11       4732.54        87.46 o                         
  12   6   4       1403.20       1372.69        34.24 o                         
  13   6   4       1758.04       1692.18        47.34 o                         
  14   6   4       3378.03       3258.45        67.49 o                         
  15   6   4       1581.45       1559.71        39.39 o                         
  16   6   4        854.11        897.39        57.26 o                         
  17   6   4        406.56        375.30        39.20 o                         
  18   6   4        426.07        412.26        38.43 o                         
  19   6   4        191.26        193.75        25.52 o                         
  20   6   4        128.46        109.91        23.77 o                         
  21   6   4         80.45         65.81        21.72 o                         
 -21   7   4          2.21        -10.15        10.15 o                         
 -20   7   4          0.06         -8.55         8.55 o                         
 -19   7   4          0.25         -1.19         8.51 o                         
 -18   7   4          4.71         -0.15        11.32 o                         
 -17   7   4         30.46         16.03         8.89 o                         
 -16   7   4        280.61        296.82        17.85 o                         
 -15   7   4        262.82        242.23        29.16 o                         
 -14   7   4        314.69        300.89        15.87 o                         
 -13   7   4        217.64        223.84        12.47 o                         
 -12   7   4        246.48        234.09        14.25 o                         
 -11   7   4        125.31        169.35        15.23 o                         
 -10   7   4         56.70         52.54         6.95 o                         
  -9   7   4          4.32          3.94         5.82 o                         
  -8   7   4        205.27        203.65        10.10 o                         
  -7   7   4        444.00        407.32        13.27 o                         
  -6   7   4        671.24        615.55        15.29 o                         
  -5   7   4         10.96         15.94         5.70 o                         
  -4   7   4         97.08        112.00         6.90 o                         
  -3   7   4          0.15          2.06         3.80 o                         
  -2   7   4        657.72        797.66        19.89 o                         
  -1   7   4       1267.72       1305.30        26.68 o                         
   0   7   4       3080.64       3041.35        54.94 o                         
   1   7   4       1110.30       1158.49        26.04 o                         
   2   7   4       2760.41       2871.53        52.52 o                         
   3   7   4         96.82         67.58         5.40 o                         
   4   7   4        416.00        425.51        11.81 o                         
   5   7   4          8.97         18.48         3.95 o                         
   6   7   4        397.85        394.80        11.22 o                         
   7   7   4          1.82          5.16         3.68 o                         
   8   7   4         44.87         66.80         5.21 o                         
   9   7   4        268.78        266.15        13.67 o                         
  10   7   4         43.20         49.39         5.92 o                         
  11   7   4        132.51        150.15        12.72 o                         
  12   7   4        113.03        147.05        12.63 o                         
  13   7   4        116.49        142.84        14.82 o                         
  14   7   4         57.84         67.18        13.29 o                         
  15   7   4          0.34          1.87        16.62 o                         
  16   7   4          9.19          0.21        23.56 o                         
  17   7   4          1.92         27.11        15.80 o                         
  18   7   4          1.45         -0.59        15.05 o                         
  19   7   4          1.51         31.06        28.75 o                         
  20   7   4          6.02         13.97        27.25 o                         
 -21   8   4         16.65         -2.56        19.61 o                         
 -20   8   4         40.19         22.15        18.42 o                         
 -19   8   4        113.89        126.29        15.20 o                         
 -18   8   4         55.16         48.37        10.80 o                         
 -17   8   4        102.17        118.61        11.64 o                         
 -16   8   4        571.40        626.37        23.04 o                         
 -15   8   4        798.40        775.15        30.97 o                         
 -14   8   4        802.75        823.45        28.94 o                         
 -13   8   4       1704.84       1742.28        45.45 o                         
 -12   8   4       1689.15       1659.56        36.64 o                         
 -11   8   4       1478.58       1464.97        32.93 o                         
 -10   8   4       2449.25       2419.06        48.31 o                         
  -9   8   4       5692.56       5550.46        99.28 o                         
  -8   8   4       3075.96       2910.71        64.27 o                         
  -7   8   4       6925.35       6735.35       118.31 o                         
  -6   8   4       7307.82       7205.81       125.16 o                         
  -5   8   4       6022.23       5884.83       103.04 o                         
  -4   8   4       2251.43       2127.52        40.97 o                         
  -3   8   4       3271.02       2943.78        64.11 o                         
  -2   8   4      10696.35      10444.50       191.76 o                         
  -1   8   4       1717.04       1624.12        32.44 o                         
   0   8   4       2204.68       2009.04        38.39 o                         
   1   8   4       6363.79       6375.69       119.46 o                         
   2   8   4       4135.13       4351.98        91.06 o                         
   3   8   4       2081.32       1924.05        40.29 o                         
   4   8   4       3451.10       4035.95        67.63 o                         
   5   8   4       3448.11       3652.98        61.94 o                         
   6   8   4       2941.16       2691.56        54.70 o                         
   7   8   4       2551.60       2339.26        42.21 o                         
   8   8   4       2893.97       2752.61        48.92 o                         
   9   8   4       2694.62       2594.07        54.94 o                         
  10   8   4       1691.24       1679.27        41.26 o                         
  11   8   4       2657.27       2516.92        58.33 o                         
  12   8   4       1351.37       1420.58        42.60 o                         
  13   8   4       1581.81       1630.18        52.64 o                         
  14   8   4       1659.62       1543.59        61.98 o                         
  15   8   4        849.40        885.58        47.36 o                         
  16   8   4        562.48        489.73        35.47 o                         
  17   8   4        722.39        777.85        44.49 o                         
  18   8   4        487.83        441.43        36.41 o                         
  19   8   4        192.38        177.54        25.28 o                         
  20   8   4        261.35        242.28        33.48 o                         
 -20   9   4          6.69         -2.78        22.27 o                         
 -19   9   4          5.23          4.02        18.47 o                         
 -18   9   4        104.48         91.51        10.27 o                         
 -17   9   4         40.76         34.75         7.03 o                         
 -16   9   4         67.60         81.85        13.27 o                         
 -15   9   4        211.49        201.74        16.89 o                         
 -14   9   4        107.02        118.38        13.52 o                         
 -13   9   4        781.24        793.23        22.47 o                         
 -12   9   4        545.89        541.30        18.02 o                         
 -11   9   4        156.19        177.25        17.56 o                         
 -10   9   4       1273.44       1274.19        29.50 o                         
  -9   9   4        520.46        454.19        15.39 o                         
  -8   9   4         14.35         19.01         5.75 o                         
  -7   9   4        147.07        163.01         9.36 o                         
  -6   9   4        462.61        481.57        19.87 o                         
  -5   9   4         47.67         36.38         5.65 o                         
  -4   9   4        317.73        326.77        12.70 o                         
  -3   9   4        296.31        308.80        11.98 o                         
  -2   9   4        555.79        534.89        17.61 o                         
  -1   9   4        561.98        503.60        14.97 o                         
   0   9   4         32.94         25.24         6.01 o                         
   1   9   4       3415.71       3350.31        61.10 o                         
   2   9   4          4.54          6.81         4.52 o                         
   3   9   4       1959.94       1799.67        35.91 o                         
   4   9   4        334.47        358.63        11.11 o                         
   5   9   4         25.84         38.19         5.35 o                         
   6   9   4        281.28        313.77        10.76 o                         
   7   9   4        754.42        712.85        18.98 o                         
   8   9   4        234.36        275.06        10.97 o                         
   9   9   4          8.50         12.34         7.62 o                         
  10   9   4        473.61        470.81        20.09 o                         
  11   9   4        349.73        357.66        18.70 o                         
  12   9   4          9.46         -1.53         9.12 o                         
  13   9   4          4.27         10.89        10.73 o                         
  14   9   4          0.11         11.10        14.15 o                         
  15   9   4         19.54         27.67        16.00 o                         
  16   9   4        122.04        113.96        20.93 o                         
  17   9   4         91.55         97.34        20.87 o                         
  18   9   4         11.86         39.61        16.47 o                         
  19   9   4         32.15         75.16        23.39 o                         
  20   9   4         45.28         56.80        21.87 o                         
 -20  10   4        100.63         73.98        22.89 o                         
 -19  10   4        204.65        261.15        31.80 o                         
 -18  10   4        169.64        120.30        23.70 o                         
 -17  10   4        253.62        244.12        28.54 o                         
 -16  10   4        196.84        215.92        14.35 o                         
 -15  10   4        324.69        306.24        14.00 o                         
 -14  10   4        346.21        379.21        20.11 o                         
 -13  10   4        462.42        474.35        32.87 o                         
 -12  10   4        462.14        471.25        15.92 o                         
 -11  10   4       1367.90       1341.44        44.47 o                         
 -10  10   4       2587.31       2621.90        62.08 o                         
  -9  10   4       1910.05       1890.21        39.63 o                         
  -8  10   4       2541.98       2439.04        48.35 o                         
  -7  10   4       4234.44       4239.29        77.68 o                         
  -6  10   4       2603.15       2656.62        51.24 o                         
  -5  10   4       3691.91       3599.05        89.23 o                         
  -4  10   4       2545.90       2609.11        53.76 o                         
  -3  10   4       4245.80       4355.17        92.81 o                         
  -2  10   4       6489.31       6682.46       126.21 o                         
  -1  10   4        537.86        470.49        17.35 o                         
   0  10   4        514.18        410.87        14.20 o                         
   1  10   4       2051.97       1878.61        40.50 o                         
   2  10   4        867.34        734.33        22.11 o                         
   3  10   4       5678.90       5697.39       109.17 o                         
   4  10   4       5279.72       5318.76       103.30 o                         
   5  10   4       4318.80       4213.75        77.05 o                         
   6  10   4       4239.12       4256.01        78.01 o                         
   7  10   4       2345.08       2453.11        48.53 o                         
   8  10   4       2731.62       2941.78        63.33 o                         
   9  10   4        637.58        650.28        22.57 o                         
  10  10   4        366.98        412.13        20.50 o                         
  11  10   4       1639.56       1658.23        42.82 o                         
  12  10   4        484.59        469.95        26.75 o                         
  13  10   4        566.54        642.72        60.92 o                         
  14  10   4        596.64        609.40        45.02 o                         
  15  10   4        571.95        680.63        61.71 o                         
  16  10   4        506.19        517.47        44.06 o                         
  17  10   4        188.96        215.02        26.40 o                         
  18  10   4        209.04        232.12        29.26 o                         
  19  10   4        326.50        273.06        32.27 o                         
 -20  11   4          1.05         15.20        43.80 o                         
 -19  11   4          0.03         21.90        19.75 o                         
 -18  11   4          0.08         -7.74        18.43 o                         
 -17  11   4         41.96         18.36        19.15 o                         
 -16  11   4          1.60          4.53        16.22 o                         
 -15  11   4          4.17         -5.05        22.27 o                         
 -14  11   4         60.00         59.46         8.88 o                         
 -13  11   4        296.00        261.23        13.05 o                         
 -12  11   4         63.67         52.72         7.21 o                         
 -11  11   4        299.58        317.33        13.60 o                         
 -10  11   4        371.18        366.94        14.53 o                         
  -9  11   4        109.26        114.51         9.50 o                         
  -8  11   4         38.32         44.39         7.59 o                         
  -7  11   4        117.63        113.14        11.86 o                         
  -6  11   4        143.92        126.50        11.41 o                         
  -5  11   4        215.12        227.64        11.82 o                         
  -4  11   4         94.04         87.22         8.11 o                         
  -3  11   4        348.95        358.84        20.20 o                         
  -2  11   4        546.43        547.36        19.39 o                         
  -1  11   4        321.45        330.96        12.82 o                         
   0  11   4       1307.31       1326.90        43.26 o                         
   1  11   4        958.22        918.15        24.46 o                         
   2  11   4        504.43        547.71        19.67 o                         
   3  11   4         25.36         46.33        10.07 o                         
   4  11   4          8.09          9.60         7.65 o                         
   5  11   4         47.93         40.52         6.77 o                         
   6  11   4        180.98        212.79        10.75 o                         
   7  11   4        298.23        248.29        12.36 o                         
   8  11   4        238.17        258.11        15.59 o                         
   9  11   4        393.27        430.25        20.00 o                         
  10  11   4         48.30         50.65        10.10 o                         
  11  11   4        252.60        255.45        23.27 o                         
  12  11   4        456.02        448.86        27.98 o                         
  13  11   4         59.78         69.56        18.56 o                         
  14  11   4         47.57         15.34        15.38 o                         
  15  11   4          0.26         -0.39        17.01 o                         
  16  11   4        117.52        132.58        35.41 o                         
  17  11   4         56.04         72.18        19.90 o                         
  18  11   4         27.74         20.50        20.35 o                         
  19  11   4         36.01         38.34        43.37 o                         
 -19  12   4        169.87        198.10        28.82 o                         
 -18  12   4        171.71        206.32        33.88 o                         
 -17  12   4        289.67        314.71        31.82 o                         
 -16  12   4        215.06        249.94        29.51 o                         
 -15  12   4        421.73        487.31        37.07 o                         
 -14  12   4        311.02        335.68        30.19 o                         
 -13  12   4        591.71        551.05        37.46 o                         
 -12  12   4       1234.70       1238.62        64.34 o                         
 -11  12   4          6.64         22.25         8.75 o                         
 -10  12   4          7.92         11.57         5.43 o                         
  -9  12   4        618.37        606.38        17.68 o                         
  -8  12   4        590.05        567.11        18.96 o                         
  -7  12   4        702.21        677.48        20.89 o                         
  -6  12   4       1610.96       1561.72        42.52 o                         
  -5  12   4       2841.66       2753.47        57.74 o                         
  -4  12   4       3493.97       3484.68        78.58 o                         
  -3  12   4       2904.91       2749.58        62.90 o                         
  -2  12   4       2175.41       2110.89        46.34 o                         
  -1  12   4       2514.26       2507.87        49.42 o                         
   0  12   4       6280.87       6134.67       109.13 o                         
   1  12   4      13295.96      13055.49       240.41 o                         
   2  12   4       9766.80       9728.14       181.63 o                         
   3  12   4      18085.34      18064.37       361.09 o                         
   4  12   4      10235.59      10195.88       208.64 o                         
   5  12   4       4095.40       4181.71        83.97 o                         
   6  12   4       1153.15       1133.24        24.70 o                         
   7  12   4         98.28        125.96         7.84 o                         
   8  12   4        765.37        774.96        35.45 o                         
   9  12   4        981.86       1039.32        31.09 o                         
  10  12   4       1067.53       1045.96        37.64 o                         
  11  12   4       1521.44       1489.90        76.56 o                         
  12  12   4       1037.06        957.23        50.55 o                         
  13  12   4        507.84        572.72        41.37 o                         
  14  12   4        232.48        256.08        27.31 o                         
  15  12   4        262.18        220.25        26.08 o                         
  16  12   4        124.73        118.35        21.23 o                         
  17  12   4         90.62        106.82        23.35 o                         
  18  12   4        143.99        156.97        27.89 o                         
 -19  13   4          0.09         26.92        44.54 o                         
 -18  13   4          2.74         17.21        21.11 o                         
 -17  13   4          0.84         16.21        18.72 o                         
 -16  13   4          3.81         -4.81        17.28 o                         
 -15  13   4          0.23        -13.58        13.58 o                         
 -14  13   4         66.52         60.00        18.49 o                         
 -13  13   4         15.95         21.80        20.92 o                         
 -12  13   4         24.14         23.13         5.67 o                         
 -11  13   4         19.37         11.80         7.25 o                         
 -10  13   4         17.25         19.83         6.54 o                         
  -9  13   4         48.42         41.68         7.90 o                         
  -8  13   4         27.32         30.81         6.78 o                         
  -7  13   4         83.25        116.61        10.88 o                         
  -6  13   4         84.11         73.29         8.56 o                         
  -5  13   4         40.45         34.58        14.93 o                         
  -4  13   4         15.40         24.68         7.35 o                         
  -3  13   4          0.84          2.84         6.14 o                         
  -2  13   4         23.29         28.19         7.33 o                         
  -1  13   4         35.63         44.80         7.24 o                         
   0  13   4         95.83        108.38         9.22 o                         
   1  13   4        433.33        452.01        17.39 o                         
   2  13   4         33.24         44.29         7.99 o                         
   3  13   4        103.19         91.74        10.20 o                         
   4  13   4          9.49          7.70         5.79 o                         
   5  13   4        173.33        194.10        10.65 o                         
   6  13   4        125.06        135.46        15.13 o                         
   7  13   4        216.58        208.21         8.84 o                         
   8  13   4          2.54         20.46         8.55 o                         
   9  13   4        148.79        149.63        18.31 o                         
  10  13   4         40.03         62.35        13.82 o                         
  11  13   4         60.30         63.83        13.84 o                         
  12  13   4         16.21         -7.49        19.03 o                         
  13  13   4          5.28         19.97        15.28 o                         
  14  13   4          3.61          0.53        15.38 o                         
  15  13   4          0.40         22.49        22.20 o                         
  16  13   4          1.29         22.29        17.71 o                         
  17  13   4          1.12         32.62        19.65 o                         
  18  13   4          1.51        -16.50        21.82 o                         
 -18  14   4        188.98        188.38        29.80 o                         
 -17  14   4        350.68        365.90        35.88 o                         
 -16  14   4        307.47        305.21        31.78 o                         
 -15  14   4        554.48        574.49        72.42 o                         
 -14  14   4        809.33        870.17        59.78 o                         
 -13  14   4        775.58        834.16        44.55 o                         
 -12  14   4        534.24        573.54        22.99 o                         
 -11  14   4          6.47          2.40         6.87 o                         
 -10  14   4         92.05         91.71        10.35 o                         
  -9  14   4        128.78        135.24        11.17 o                         
  -8  14   4         38.11         38.58         7.17 o                         
  -7  14   4         45.55         48.23         7.59 o                         
  -6  14   4        284.96        311.32        17.62 o                         
  -5  14   4       1372.44       1320.65        33.55 o                         
  -4  14   4       1178.51       1218.23        31.72 o                         
  -3  14   4       2297.17       2177.41        49.10 o                         
  -2  14   4       5937.31       5767.49       112.74 o                         
  -1  14   4       4827.07       4856.82        89.67 o                         
   0  14   4       4511.13       4469.07        77.71 o                         
   1  14   4       6700.87       6527.47       116.46 o                         
   2  14   4       2177.67       2292.24        47.24 o                         
   3  14   4       4957.09       5050.79        92.36 o                         
   4  14   4       4325.54       4478.58        97.24 o                         
   5  14   4       4088.88       3928.34        80.13 o                         
   6  14   4       3692.41       3534.87        67.27 o                         
   7  14   4       2724.73       2730.80        56.17 o                         
   8  14   4       3939.88       3867.12       117.49 o                         
   9  14   4       2246.79       2144.42        80.97 o                         
  10  14   4        736.88        750.52        33.42 o                         
  11  14   4        406.25        432.26        33.40 o                         
  12  14   4        183.22        122.92        21.34 o                         
  13  14   4        241.56        221.29        25.70 o                         
  14  14   4        152.52        189.35        25.96 o                         
  15  14   4         79.08         75.84        22.31 o                         
  16  14   4         72.88         77.72        21.19 o                         
  17  14   4         30.37         45.21        22.79 o                         
 -18  15   4          2.37         37.81        23.89 o                         
 -17  15   4          0.54         58.76        30.19 o                         
 -16  15   4          0.01          4.88        26.14 o                         
 -15  15   4          6.43         -3.29        17.49 o                         
 -14  15   4         30.88         50.16        19.05 o                         
 -13  15   4          5.84          5.89        16.50 o                         
 -12  15   4         24.31         18.61        15.51 o                         
 -11  15   4          9.46         20.44         6.11 o                         
 -10  15   4        100.53         94.49         9.31 o                         
  -9  15   4        109.58        143.00        13.92 o                         
  -8  15   4          9.74         11.47         8.20 o                         
  -7  15   4         13.13         34.93         8.49 o                         
  -6  15   4          3.72          2.40         6.91 o                         
  -5  15   4         44.66         38.62         8.69 o                         
  -4  15   4        761.47        714.58        21.65 o                         
  -3  15   4       1207.50       1182.25        29.63 o                         
  -2  15   4        771.48        698.85        22.83 o                         
  -1  15   4        536.04        524.36        17.61 o                         
   0  15   4        782.75        785.24        21.86 o                         
   1  15   4        266.17        312.21        14.08 o                         
   2  15   4        189.46        201.07        12.15 o                         
   3  15   4        101.67        121.11        11.91 o                         
   4  15   4         20.51         27.84         6.96 o                         
   5  15   4        106.12        118.22         9.80 o                         
   6  15   4        141.23        136.69        11.77 o                         
   7  15   4        117.57        112.30        21.31 o                         
   8  15   4        421.86        437.79        42.27 o                         
   9  15   4        186.25        189.63        22.84 o                         
  10  15   4         60.48         28.84        14.86 o                         
  11  15   4         21.81          2.90        13.67 o                         
  12  15   4         70.54         78.84        19.03 o                         
  13  15   4          4.20         -8.57        16.99 o                         
  14  15   4          8.95         -0.01        16.73 o                         
  15  15   4          0.01        -10.75        19.33 o                         
  16  15   4          0.56        -10.94        21.27 o                         
  17  15   4          0.24         13.72        23.76 o                         
 -17  16   4        154.92        171.09        27.88 o                         
 -16  16   4        175.79        193.22        44.54 o                         
 -15  16   4        287.51        269.87        30.37 o                         
 -14  16   4        401.64        385.80        34.94 o                         
 -13  16   4        377.46        358.87        31.88 o                         
 -12  16   4        785.92        854.55        71.11 o                         
 -11  16   4        480.10        479.21        23.13 o                         
 -10  16   4        264.26        285.30        22.45 o                         
  -9  16   4        476.21        459.01        19.52 o                         
  -8  16   4        732.93        719.34        32.26 o                         
  -7  16   4        645.38        629.25        39.34 o                         
  -6  16   4        247.90        286.36        16.09 o                         
  -5  16   4        213.24        201.83        14.58 o                         
  -4  16   4        466.71        471.47        18.99 o                         
  -3  16   4        624.93        664.08        21.29 o                         
  -2  16   4        381.69        446.02        16.65 o                         
  -1  16   4        466.93        563.93        18.39 o                         
   0  16   4       1193.59       1204.87        28.49 o                         
   1  16   4       1441.41       1396.85        31.37 o                         
   2  16   4       1255.98       1286.57        34.26 o                         
   3  16   4       2896.54       2827.76        56.92 o                         
   4  16   4       2037.77       2027.07        48.34 o                         
   5  16   4       2065.09       2024.00        64.26 o                         
   6  16   4       1858.94       1684.41        56.28 o                         
   7  16   4       1683.03       1583.98        60.78 o                         
   8  16   4       1720.53       1829.01        67.75 o                         
   9  16   4        948.13        949.59        45.46 o                         
  10  16   4        546.75        614.77        40.92 o                         
  11  16   4        609.56        691.64        41.30 o                         
  12  16   4        296.89        299.74        29.95 o                         
  13  16   4        140.92        150.07        23.44 o                         
  14  16   4        113.82         90.96        21.18 o                         
  15  16   4        143.28         79.80        46.22 o                         
  16  16   4         63.73         43.74        22.10 o                         
 -16  17   4         20.54        -16.42        26.24 o                         
 -15  17   4         33.90         42.21        23.81 o                         
 -14  17   4         48.39         42.74        19.63 o                         
 -13  17   4         25.94         25.30        17.44 o                         
 -12  17   4          0.22          4.39        20.31 o                         
 -11  17   4          1.90         -1.11        10.46 o                         
 -10  17   4        105.72        101.83        12.98 o                         
  -9  17   4        272.18        320.14        39.64 o                         
  -8  17   4         44.66         56.19        13.43 o                         
  -7  17   4          6.68          1.19         7.75 o                         
  -6  17   4         24.89         13.88         9.96 o                         
  -5  17   4         45.42         58.03         9.86 o                         
  -4  17   4         28.92         25.87         8.17 o                         
  -3  17   4        208.55        200.66        14.29 o                         
  -2  17   4        267.70        258.26        16.62 o                         
  -1  17   4         16.30         20.75         7.31 o                         
   0  17   4         17.74         16.41         7.37 o                         
   1  17   4        232.75        259.25        14.19 o                         
   2  17   4        100.89         98.60        11.33 o                         
   3  17   4         13.58         35.86         7.74 o                         
   4  17   4         14.98         -2.20         7.91 o                         
   5  17   4          3.16          6.40         7.97 o                         
   6  17   4        117.59        138.32        11.50 o                         
   7  17   4        192.12        183.71        12.65 o                         
   8  17   4        201.83        210.01        23.88 o                         
   9  17   4         69.76         84.09        17.93 o                         
  10  17   4         71.16         78.39        18.78 o                         
  11  17   4        100.28        119.03        20.68 o                         
  12  17   4         17.74         -5.34        15.90 o                         
  13  17   4          1.14          1.06        16.27 o                         
  14  17   4          0.40         10.12        20.17 o                         
  15  17   4         47.09         57.38        20.29 o                         
 -15  18   4        142.28        129.28        26.02 o                         
 -14  18   4        182.55        159.66        31.98 o                         
 -13  18   4        183.38        158.94        25.83 o                         
 -12  18   4        263.72        239.01        30.41 o                         
 -11  18   4        372.37        468.98        36.44 o                         
 -10  18   4        808.45        839.11        33.10 o                         
  -9  18   4       1005.27        980.19        69.48 o                         
  -8  18   4        705.22        615.56        48.89 o                         
  -7  18   4       1330.81       1255.18        49.58 o                         
  -6  18   4       1388.54       1416.98        45.43 o                         
  -5  18   4        860.67        807.24        29.05 o                         
  -4  18   4        204.95        242.68        15.46 o                         
  -3  18   4        186.40        208.91        13.90 o                         
  -2  18   4       1118.43       1118.20        30.04 o                         
  -1  18   4        669.54        720.21        23.87 o                         
   0  18   4        382.16        419.53        18.53 o                         
   1  18   4        898.50        892.01        26.04 o                         
   2  18   4       1052.69       1125.69        29.76 o                         
   3  18   4        780.14        773.92        26.85 o                         
   4  18   4        563.89        520.13        21.81 o                         
   5  18   4        513.30        505.72        35.21 o                         
   6  18   4        561.09        587.21        34.10 o                         
   7  18   4        596.41        581.67        33.86 o                         
   8  18   4        594.22        586.86        44.38 o                         
   9  18   4        577.93        624.70        49.00 o                         
  10  18   4        376.69        393.45        36.52 o                         
  11  18   4        384.40        368.16        32.87 o                         
  12  18   4        235.64        231.56        31.93 o                         
  13  18   4        373.66        351.66        34.40 o                         
  14  18   4        295.20        307.19        36.47 o                         
  15  18   4        175.52        148.96        35.01 o                         
 -14  19   4          4.50         27.56        21.64 o                         
 -13  19   4          0.02         -6.90        21.16 o                         
 -12  19   4          4.33         22.35        24.58 o                         
 -11  19   4         18.79         18.90        17.88 o                         
 -10  19   4         18.39         18.11        16.42 o                         
  -9  19   4         20.24         40.63        26.32 o                         
  -8  19   4         17.31          7.46        11.56 o                         
  -7  19   4         17.13         22.24        12.59 o                         
  -6  19   4         15.39         19.63        12.69 o                         
  -5  19   4          0.04         26.74        12.99 o                         
  -4  19   4          1.77          5.04        10.96 o                         
  -3  19   4         26.12         27.86        11.00 o                         
  -2  19   4         46.24         51.80        14.82 o                         
  -1  19   4          8.80          8.34         8.61 o                         
   0  19   4         70.15         71.16        11.04 o                         
   1  19   4          9.25          1.80         8.14 o                         
   2  19   4          9.90         21.33         8.85 o                         
   3  19   4         32.44         26.05        15.59 o                         
   4  19   4        157.91        154.68        20.50 o                         
   5  19   4          1.05          4.54        17.30 o                         
   6  19   4          5.62         27.78         9.94 o                         
   7  19   4          8.41         15.00        12.08 o                         
   8  19   4         15.52         13.74        18.83 o                         
   9  19   4          4.66         13.63        20.68 o                         
  10  19   4          3.45         12.68        23.37 o                         
  11  19   4         10.92         30.78        19.29 o                         
  12  19   4         49.00         66.80        21.05 o                         
  13  19   4          3.44          8.58        19.98 o                         
  14  19   4          2.10          1.57        23.70 o                         
 -13  20   4        119.73        138.41        26.45 o                         
 -11  20   4        810.38        973.27        82.99 o                         
 -10  20   4        899.85        959.81        31.96 o                         
  -9  20   4        781.17       1002.09        63.71 o                         
  -8  20   4        752.91        762.80        37.02 o                         
  -7  20   4        630.45        663.89        54.76 o                         
  -6  20   4        385.49        358.40        27.29 o                         
  -5  20   4        495.69        559.11        33.87 o                         
  -4  20   4       1065.34       1045.24        40.59 o                         
  -3  20   4       1668.46       1716.60        57.18 o                         
  -2  20   4       1518.69       1529.79        53.72 o                         
  -1  20   4        693.89        718.57        31.53 o                         
   0  20   4        383.35        386.35        26.09 o                         
   1  20   4        179.99        177.87        17.59 o                         
   2  20   4        119.96        133.68        14.03 o                         
   3  20   4         11.84         14.23         9.09 o                         
   4  20   4         43.24         64.24        16.63 o                         
   5  20   4        270.20        280.69        21.57 o                         
   6  20   4        422.54        349.61        17.86 o                         
   7  20   4        453.57        425.57        17.22 o                         
   8  20   4        328.31        327.79        39.73 o                         
   9  20   4        245.67        291.77        38.00 o                         
  10  20   4        266.86        289.15        36.70 o                         
  11  20   4        340.12        377.55        45.44 o                         
  12  20   4        164.78        196.52        29.09 o                         
  13  20   4        240.06        283.89        35.63 o                         
 -12  21   4         50.55         62.38        62.76 o                         
 -11  21   4         32.37         66.26        45.28 o                         
 -10  21   4          8.16         23.07         7.69 o                         
  -9  21   4         13.15         38.39        21.63 o                         
  -8  21   4         33.05         29.24        22.09 o                         
  -7  21   4          0.20          1.47        18.65 o                         
  -6  21   4          0.02        -13.08        13.08 o                         
  -5  21   4          9.66          9.66        11.94 o                         
  -4  21   4         62.18         53.99        13.47 o                         
  -3  21   4         39.95         24.23        12.69 o                         
  -2  21   4          3.58         15.76        14.22 o                         
  -1  21   4          0.21         20.00        11.64 o                         
   0  21   4          4.43         -2.81        12.86 o                         
   1  21   4          0.28          0.13         9.30 o                         
   2  21   4          0.77          4.21         9.37 o                         
   3  21   4          0.00         -8.54         8.54 o                         
   4  21   4          0.48         -8.52         8.52 o                         
   5  21   4          3.59         27.22         9.75 o                         
   6  21   4          3.92         10.75         9.46 o                         
   7  21   4         19.10         14.87        10.73 o                         
   8  21   4         39.51         35.99        24.33 o                         
   9  21   4         32.96          8.63        23.29 o                         
  10  21   4         16.33         59.26        36.44 o                         
  11  21   4         21.14         53.97        24.92 o                         
 -11  22   4        208.21        267.56        64.60 o                         
 -10  22   4        387.65        358.16        32.53 o                         
  -9  22   4        502.15        490.27        63.33 o                         
  -8  22   4        451.32        457.34        30.44 o                         
  -7  22   4        500.60        481.83        31.87 o                         
  -6  22   4        580.22        597.82        32.09 o                         
  -5  22   4        481.48        514.67        30.04 o                         
  -4  22   4        352.49        313.56        24.00 o                         
  -3  22   4        189.18        192.17        19.71 o                         
  -2  22   4        171.42        197.33        20.92 o                         
  -1  22   4        229.72        240.71        22.15 o                         
   0  22   4        232.26        265.18        22.87 o                         
   1  22   4        163.77        157.13        16.69 o                         
   2  22   4        113.21        124.91        14.24 o                         
   3  22   4         55.43         59.59        11.48 o                         
   4  22   4         98.35        106.23        14.40 o                         
   5  22   4         87.80         82.31        11.97 o                         
   6  22   4         50.59         44.60        13.71 o                         
   7  22   4         45.92         49.30         9.51 o                         
   8  22   4         93.82        140.80        30.58 o                         
   9  22   4        214.23        256.13       110.41 o                         
  10  22   4        254.51        311.86        39.94 o                         
  -9  23   4         85.78         88.80        20.58 o                         
  -8  23   4         10.52         -9.07        15.15 o                         
  -7  23   4          0.41         26.54        14.62 o                         
  -6  23   4          3.92         -5.07        20.19 o                         
  -5  23   4         26.25         62.48        16.05 o                         
  -4  23   4         55.31         82.31        16.15 o                         
  -3  23   4         71.49         69.28        24.23 o                         
  -2  23   4         32.54         34.22        13.39 o                         
  -1  23   4         11.88          8.12        15.41 o                         
   0  23   4         71.86        104.59        20.92 o                         
   1  23   4        107.63         91.73        17.15 o                         
   2  23   4         36.30         -8.47        15.04 o                         
   3  23   4          0.02          5.56        14.61 o                         
   4  23   4         16.88         25.66        13.06 o                         
   5  23   4         30.28         40.48        13.71 o                         
   6  23   4         52.64        -18.01        22.83 o                         
   7  23   4         26.62         14.23        27.69 o                         
   8  23   4         10.32         25.62        24.85 o                         
  -7  24   4         34.33         77.71        32.53 o                         
  -6  24   4        101.17        128.52        18.31 o                         
  -5  24   4        212.40        215.98        21.27 o                         
  -4  24   4        269.32        261.45        24.34 o                         
  -3  24   4        351.10        371.29        27.54 o                         
  -2  24   4        324.72        360.64        29.72 o                         
  -1  24   4        290.76        314.68        27.90 o                         
   0  24   4        267.33        277.25        44.05 o                         
   1  24   4        263.42        224.83        23.17 o                         
   2  24   4        207.17        266.54        23.64 o                         
   3  24   4        117.69        127.85        18.51 o                         
   4  24   4        123.46        116.06        17.05 o                         
   5  24   4        144.70        143.12        18.56 o                         
   6  24   4        173.70        177.58        31.62 o                         
  -3  25   4          5.58          8.05        15.86 o                         
  -2  25   4          8.33         11.36        20.35 o                         
  -1  25   4          4.97         19.43        21.57 o                         
   0  25   4          0.74          1.93        14.57 o                         
   1  25   4          8.65         16.50        17.00 o                         
   2  25   4          2.16        -13.38        16.15 o                         
 -22   1   5         27.15         17.69        15.12 o                         
 -21   1   5         32.03         34.51        15.07 o                         
 -20   1   5         31.38         57.69        14.41 o                         
 -19   1   5          0.33         -3.92        10.47 o                         
 -18   1   5         36.91         41.29        10.48 o                         
 -17   1   5         38.54         37.45        16.23 o                         
 -16   1   5         29.44         35.72        20.91 o                         
 -15   1   5         98.92         70.55        12.38 o                         
 -14   1   5         49.36         55.46        10.81 o                         
 -13   1   5         57.40         61.50         8.11 o                         
 -12   1   5          5.19         11.27         5.91 o                         
 -11   1   5        104.27         88.62         7.85 o                         
 -10   1   5        344.76        372.32        13.03 o                         
  -9   1   5        376.57        412.38        14.18 o                         
  -8   1   5        281.78        308.92        11.58 o                         
  -7   1   5       6169.23       6331.67       116.71 o                         
  -6   1   5        275.77        227.70         8.71 o                         
  -5   1   5       4709.81       4806.48        78.49 o                         
  -4   1   5         65.46         64.58         4.60 o                         
  -3   1   5        125.86         68.31         4.70 o                         
  -2   1   5          7.47         26.18         4.45 o                         
  -1   1   5       1474.70       1573.43        31.93 o                         
   0   1   5         78.89         43.39         5.25 o                         
   1   1   5         65.46         27.11         2.60 o                         
   2   1   5        864.37        784.41        15.28 o                         
   3   1   5       1035.76       1088.83        20.44 o                         
   4   1   5        646.49        615.90        13.63 o                         
   5   1   5          8.74          7.96         3.32 o                         
   6   1   5        707.20        676.05        15.49 o                         
   7   1   5       2027.71       1959.07        35.82 o                         
   8   1   5       1210.11       1325.49        30.67 o                         
   9   1   5        471.73        468.82        13.81 o                         
  10   1   5        509.33        483.10        14.64 o                         
  11   1   5          6.98         14.27         6.16 o                         
  12   1   5       2410.81       2361.34        45.12 o                         
  13   1   5          0.17         -6.54         6.54 o                         
  14   1   5         74.39         96.39        10.89 o                         
  15   1   5        108.13         90.31        13.38 o                         
  16   1   5        258.52        231.60        18.79 o                         
  17   1   5          3.35          3.42         9.91 o                         
  18   1   5         14.42         27.60        10.16 o                         
  19   1   5         43.21         46.17        10.30 o                         
  20   1   5         32.52         11.40        14.28 o                         
  21   1   5         75.41         79.15        19.98 o                         
 -22   2   5          3.34         -9.40        15.48 o                         
 -21   2   5          0.12        -16.61        17.12 o                         
 -20   2   5         33.30         31.96        14.08 o                         
 -19   2   5         10.28         10.83        12.89 o                         
 -18   2   5          0.72         14.68        10.58 o                         
 -17   2   5          6.82         26.06        15.83 o                         
 -16   2   5         60.46         74.23        12.66 o                         
 -15   2   5        157.53        143.29        12.38 o                         
 -14   2   5        120.06        105.62        12.34 o                         
 -13   2   5          8.12          0.48         6.21 o                         
 -12   2   5         14.33          6.29         5.81 o                         
 -11   2   5          1.17         -3.02         5.40 o                         
 -10   2   5         83.97         79.00         7.11 o                         
  -9   2   5       1114.74       1050.08        25.31 o                         
  -8   2   5        295.80        269.55        11.06 o                         
  -7   2   5        207.81        236.55         9.63 o                         
  -6   2   5        915.98        979.10        20.42 o                         
  -5   2   5        201.74        178.38         8.48 o                         
  -4   2   5         82.21         55.65         5.29 o                         
  -3   2   5         60.39         55.62         3.84 o                         
  -2   2   5        273.95        287.91         7.75 o                         
  -1   2   5        236.98        280.23         9.48 o                         
   0   2   5        111.90        139.18        10.12 o                         
   1   2   5        830.46        764.79        16.10 o                         
   2   2   5        229.30        325.76         8.33 o                         
   3   2   5         66.80        140.75         6.59 o                         
   4   2   5       1182.70       1073.56        20.80 o                         
   5   2   5         11.23         13.54         4.18 o                         
   6   2   5         59.53         63.99         5.20 o                         
   7   2   5       1073.19       1052.79        22.26 o                         
   8   2   5        716.63        814.53        21.64 o                         
   9   2   5        818.12        876.74        20.28 o                         
  10   2   5       1718.60       1652.52        32.84 o                         
  11   2   5        262.67        285.19        12.33 o                         
  12   2   5        202.48        170.22        11.40 o                         
  13   2   5        442.07        433.07        15.92 o                         
  14   2   5         94.91        102.12        10.86 o                         
  15   2   5        451.22        407.98        23.22 o                         
  16   2   5        133.15        176.23        16.92 o                         
  17   2   5         48.78         42.61        10.23 o                         
  18   2   5         73.67         64.48        10.59 o                         
  19   2   5         23.27         18.99        10.93 o                         
  20   2   5          5.61         -1.93        15.97 o                         
  21   2   5          0.06          8.24        18.00 o                         
 -22   3   5          0.31        -18.54        18.54 o                         
 -21   3   5         26.60         15.92        14.07 o                         
 -20   3   5         17.30          1.80        11.45 o                         
 -19   3   5          1.13         -6.71        10.43 o                         
 -18   3   5          9.53         22.32        10.77 o                         
 -17   3   5          0.23          5.26        12.52 o                         
 -16   3   5          4.33         -6.29        10.87 o                         
 -15   3   5         78.36         48.24         9.99 o                         
 -14   3   5          0.35         -5.28         6.72 o                         
 -13   3   5        237.57        221.35        12.84 o                         
 -12   3   5         92.05         72.08         8.54 o                         
 -11   3   5         77.37         57.00         7.08 o                         
 -10   3   5         55.98         76.19         9.30 o                         
  -9   3   5         57.23         84.78         7.35 o                         
  -8   3   5        196.44        254.21        11.16 o                         
  -7   3   5        474.15        466.27        12.94 o                         
  -6   3   5        160.74        128.10         7.45 o                         
  -5   3   5        245.65        265.41         8.84 o                         
  -4   3   5       1158.92       1296.10        24.20 o                         
  -3   3   5        512.16        620.34        13.31 o                         
  -2   3   5          0.05          5.69         2.76 o                         
  -1   3   5       2074.90       2167.95        43.29 o                         
   0   3   5       3560.70       4166.82        86.36 o                         
   1   3   5       1451.47       1377.32        28.70 o                         
   2   3   5        712.39        899.81        17.41 o                         
   3   3   5        107.66        116.50         5.60 o                         
   4   3   5         89.78         59.94         4.65 o                         
   5   3   5         76.48         86.23         5.87 o                         
   6   3   5          0.20          3.78         3.94 o                         
   7   3   5         55.69         71.86         6.66 o                         
   8   3   5          1.77          4.93         4.34 o                         
   9   3   5        320.09        341.50        11.78 o                         
  10   3   5         29.86         11.99         5.09 o                         
  11   3   5         30.65         30.38         5.95 o                         
  12   3   5        206.81        265.56        12.05 o                         
  13   3   5          0.20         -2.21         5.61 o                         
  14   3   5          0.45         -5.17         9.01 o                         
  15   3   5         29.60         60.00        17.37 o                         
  16   3   5          3.67          8.39         9.90 o                         
  17   3   5          7.50         16.32         8.88 o                         
  18   3   5         43.92         39.20         9.88 o                         
  19   3   5         21.17         22.96        13.49 o                         
  20   3   5         25.56         28.90        12.74 o                         
  21   3   5          0.26         14.36        12.76 o                         
 -21   4   5          0.01          3.53        13.95 o                         
 -20   4   5         42.28         30.41        12.57 o                         
 -19   4   5         63.83         73.59        12.64 o                         
 -18   4   5         63.02         77.77        13.54 o                         
 -17   4   5        118.99        136.41        26.04 o                         
 -16   4   5         91.51         74.62        12.93 o                         
 -15   4   5        181.67        189.22        15.72 o                         
 -14   4   5         52.88         56.68         9.58 o                         
 -13   4   5        111.60         98.58         9.52 o                         
 -12   4   5         35.87         28.57         6.90 o                         
 -11   4   5         28.65          9.37         6.89 o                         
 -10   4   5          0.17         -4.19         5.15 o                         
  -9   4   5         30.61          7.90         5.00 o                         
  -8   4   5         98.59         86.85         7.72 o                         
  -7   4   5       1685.34       1733.34        32.68 o                         
  -6   4   5       2437.79       2514.85        50.06 o                         
  -5   4   5       3056.21       2977.30        66.06 o                         
  -4   4   5        722.71        868.49        17.86 o                         
  -3   4   5       1086.48       1205.19        22.67 o                         
  -2   4   5       2765.00       3072.04        59.04 o                         
  -1   4   5       1194.62       1400.01        25.10 o                         
   0   4   5        611.34        640.42        14.09 o                         
   1   4   5        329.49        451.61        12.53 o                         
   2   4   5        687.76        782.41        15.93 o                         
   3   4   5        221.44        177.13         6.96 o                         
   4   4   5       2595.93       2557.97        46.78 o                         
   5   4   5          1.24          2.56         3.67 o                         
   6   4   5        208.41        252.10         9.25 o                         
   7   4   5         84.87         92.55         7.02 o                         
   8   4   5        741.81        748.53        18.93 o                         
   9   4   5         26.43         42.39         5.83 o                         
  10   4   5         11.96         12.39         5.10 o                         
  11   4   5         68.01         67.19         6.88 o                         
  12   4   5        189.22        169.53        10.10 o                         
  13   4   5          7.73         -0.03         6.67 o                         
  14   4   5        192.26        181.77        13.21 o                         
  15   4   5        250.98        274.52        20.41 o                         
  16   4   5        275.84        256.19        15.07 o                         
  17   4   5         10.87         18.42         9.50 o                         
  18   4   5          6.73         -5.79        14.04 o                         
  19   4   5          0.00        -13.37        13.37 o                         
  20   4   5          1.47        -17.06        17.06 o                         
 -21   5   5          1.32          3.97        13.84 o                         
 -20   5   5         20.25         -1.77        12.71 o                         
 -19   5   5         17.13          9.88        10.86 o                         
 -18   5   5         10.24         25.96        10.37 o                         
 -17   5   5         44.91         26.84        15.57 o                         
 -16   5   5          0.01         -4.85        11.00 o                         
 -15   5   5          5.31         -4.77         8.56 o                         
 -14   5   5        142.86        108.29        10.08 o                         
 -13   5   5          0.03          0.97         6.62 o                         
 -12   5   5        594.13        603.29        19.25 o                         
 -11   5   5        402.81        421.53        16.58 o                         
 -10   5   5         64.29         75.49         7.47 o                         
  -9   5   5        189.16        235.65        11.72 o                         
  -8   5   5       1456.31       1352.20        27.39 o                         
  -7   5   5         28.75         28.42         4.90 o                         
  -6   5   5        226.36        240.24         9.46 o                         
  -5   5   5          6.25          3.95         3.93 o                         
  -4   5   5          0.10          6.90         4.04 o                         
  -3   5   5         93.32        103.57         6.04 o                         
  -2   5   5       1060.58       1172.55        26.05 o                         
  -1   5   5       1119.38       1163.47        21.94 o                         
   0   5   5       1148.65       1199.53        25.56 o                         
   1   5   5       2107.44       2236.95        44.80 o                         
   2   5   5        780.37        801.77        16.65 o                         
   3   5   5       3530.50       3815.66        80.23 o                         
   4   5   5        512.15        529.92        13.11 o                         
   5   5   5        182.69        175.24         7.86 o                         
   6   5   5         11.96          7.87         4.12 o                         
   7   5   5        233.33        225.46         9.19 o                         
   8   5   5        166.57        175.33        13.01 o                         
   9   5   5         42.15         51.20         5.90 o                         
  10   5   5        445.61        455.20        14.27 o                         
  11   5   5       1387.86       1400.02        29.47 o                         
  12   5   5        188.25        180.48        10.60 o                         
  13   5   5          0.56         13.44         6.58 o                         
  14   5   5         30.31         44.58         9.08 o                         
  15   5   5         22.47         13.23         7.04 o                         
  16   5   5         43.47         39.09        11.92 o                         
  17   5   5        196.13        215.96        14.48 o                         
  18   5   5        114.58        126.13        10.57 o                         
  19   5   5         14.56          5.21         7.18 o                         
  20   5   5         22.13          4.18        24.48 o                         
 -21   6   5         15.81         28.03        15.05 o                         
 -20   6   5         21.06         36.85        13.47 o                         
 -19   6   5          0.43          9.36        10.15 o                         
 -18   6   5          0.00         -4.57        10.58 o                         
 -17   6   5          7.55         -7.52        10.78 o                         
 -16   6   5          3.17         33.06        15.17 o                         
 -15   6   5          4.44         -0.01         9.53 o                         
 -14   6   5          3.33          0.87         6.66 o                         
 -13   6   5         13.47         11.51         6.87 o                         
 -12   6   5         39.82         33.44         8.30 o                         
 -11   6   5         66.27         75.29         8.31 o                         
 -10   6   5         74.82         83.13         7.97 o                         
  -9   6   5        338.04        300.32        13.22 o                         
  -8   6   5        191.52        201.21        10.42 o                         
  -7   6   5        573.86        551.67        14.78 o                         
  -6   6   5         21.09         24.15         5.04 o                         
  -5   6   5        104.37         87.58         6.06 o                         
  -4   6   5        156.09        190.12         7.96 o                         
  -3   6   5        221.11        235.63         9.03 o                         
  -2   6   5       3801.51       4030.64        77.13 o                         
  -1   6   5       7629.00       8481.84       135.14 o                         
   0   6   5       1950.18       2198.07        40.77 o                         
   1   6   5       2366.77       2411.26        48.67 o                         
   2   6   5         34.56         43.28         5.19 o                         
   3   6   5        326.33        392.13        10.88 o                         
   4   6   5        164.80        156.42         7.28 o                         
   5   6   5        334.33        321.63        11.07 o                         
   6   6   5        104.50        127.30         7.23 o                         
   7   6   5         20.74         31.07         4.77 o                         
   8   6   5        318.10        376.92        11.88 o                         
   9   6   5         21.77         24.18         4.97 o                         
  10   6   5        278.01        271.17        11.01 o                         
  11   6   5        205.83        210.12        10.15 o                         
  12   6   5        283.51        273.80        13.24 o                         
  13   6   5         59.90         79.47        11.47 o                         
  14   6   5          0.34          2.83         7.67 o                         
  15   6   5          0.51          2.29         6.27 o                         
  16   6   5          3.53         11.96         5.49 o                         
  17   6   5          4.67         -5.82        14.07 o                         
  18   6   5         69.21        126.88        22.39 o                         
  19   6   5         62.15         60.99        19.70 o                         
  20   6   5         10.76        -11.60        22.34 o                         
 -21   7   5          0.24         42.17        29.89 o                         
 -20   7   5          0.86         33.15        13.60 o                         
 -19   7   5         11.86         -1.11         9.59 o                         
 -18   7   5         50.76         74.03        11.22 o                         
 -17   7   5         25.05         19.28        14.13 o                         
 -16   7   5          0.55         19.74        19.18 o                         
 -15   7   5          0.11         -6.21        10.84 o                         
 -14   7   5         23.65         24.71         9.56 o                         
 -13   7   5        166.04        169.53        18.58 o                         
 -12   7   5        543.83        565.16        29.27 o                         
 -11   7   5        228.87        249.42        12.42 o                         
 -10   7   5        781.80        750.22        20.62 o                         
  -9   7   5        753.42        693.46        19.22 o                         
  -8   7   5         74.25         74.28         6.83 o                         
  -7   7   5       1906.14       2021.84        37.89 o                         
  -6   7   5        180.76        198.65         9.20 o                         
  -5   7   5         18.60         18.72         4.54 o                         
  -4   7   5         28.28         22.48         4.60 o                         
  -3   7   5         17.71         21.11         4.33 o                         
  -2   7   5        670.34        664.13        18.46 o                         
  -1   7   5        379.37        300.06         9.61 o                         
   0   7   5        255.34        192.84         8.90 o                         
   1   7   5        493.47        575.68        21.50 o                         
   2   7   5       3864.38       3909.94        75.53 o                         
   3   7   5        414.44        494.33        15.69 o                         
   4   7   5         91.88        108.71         6.49 o                         
   5   7   5        133.15        139.76        10.29 o                         
   6   7   5        244.11        240.44        10.03 o                         
   7   7   5        261.58        282.17        14.71 o                         
   8   7   5        486.21        465.11        16.31 o                         
   9   7   5       1040.27        968.57        21.80 o                         
  10   7   5         32.97         30.34         5.74 o                         
  11   7   5          0.05          6.75         4.36 o                         
  12   7   5        293.49        254.72        12.28 o                         
  13   7   5         27.90         34.77         9.00 o                         
  14   7   5          7.43         -0.09        13.19 o                         
  15   7   5          7.38         34.20        23.74 o                         
  16   7   5          0.47        -17.26        28.90 o                         
  17   7   5         51.93         54.27        17.43 o                         
  18   7   5         52.88         48.32        18.27 o                         
  19   7   5         61.32         27.15        17.92 o                         
  20   7   5         93.28         88.77        30.79 o                         
 -21   8   5          0.20         -5.87        23.34 o                         
 -20   8   5          4.69        -11.09        11.09 o                         
 -19   8   5         18.57         10.69        18.38 o                         
 -18   8   5          0.09        -10.99        11.60 o                         
 -17   8   5         28.47         27.88        14.85 o                         
 -16   8   5         36.27         29.79        13.77 o                         
 -15   8   5         40.96         46.45        14.61 o                         
 -14   8   5         80.89         51.40        12.10 o                         
 -13   8   5        138.84        114.53        10.45 o                         
 -12   8   5        353.21        343.63        14.99 o                         
 -11   8   5        376.44        436.40        42.91 o                         
 -10   8   5        129.30        129.97         9.40 o                         
  -9   8   5       1086.22       1099.23        26.34 o                         
  -8   8   5        884.24        812.10        21.05 o                         
  -7   8   5        186.31        181.61         9.96 o                         
  -6   8   5        707.63        679.82        17.00 o                         
  -5   8   5        994.49       1067.99        22.67 o                         
  -4   8   5        792.74        895.42        20.94 o                         
  -3   8   5        581.27        634.25        17.98 o                         
  -2   8   5        306.15        327.58        14.59 o                         
  -1   8   5       2659.55       2872.18        57.23 o                         
   0   8   5        966.44       1106.35        25.61 o                         
   1   8   5       2185.96       2161.54        47.07 o                         
   2   8   5       1690.50       1808.37        42.06 o                         
   3   8   5        668.13        748.16        18.50 o                         
   4   8   5       3710.65       4087.09        68.84 o                         
   5   8   5       3141.92       3332.18        57.32 o                         
   6   8   5        573.62        542.58        16.97 o                         
   7   8   5         55.42         63.30         5.75 o                         
   8   8   5        687.17        596.12        17.37 o                         
   9   8   5         61.58         79.38         6.33 o                         
  10   8   5          1.85         -3.12         3.63 o                         
  11   8   5        184.05        145.23         8.85 o                         
  12   8   5         50.11         66.22        11.83 o                         
  13   8   5         10.78         14.53        10.43 o                         
  14   8   5        281.42        362.31        30.07 o                         
  15   8   5        253.76        244.99        26.91 o                         
  16   8   5         58.50         49.73        16.72 o                         
  17   8   5        102.35        110.92        21.55 o                         
  18   8   5        126.36        137.29        35.56 o                         
  19   8   5         35.75         50.29        20.03 o                         
  20   8   5         10.56         -1.42        33.74 o                         
 -20   9   5          8.83          7.17        12.65 o                         
 -19   9   5         11.81         12.63         8.32 o                         
 -18   9   5          2.42         -0.18         7.86 o                         
 -17   9   5          0.40          9.11         7.90 o                         
 -16   9   5         43.88         41.72        11.52 o                         
 -15   9   5         16.49         26.63        11.19 o                         
 -14   9   5         44.15         32.77        16.12 o                         
 -13   9   5         47.16         47.04         8.62 o                         
 -12   9   5         74.94         86.25         8.89 o                         
 -11   9   5         16.07         35.25         6.90 o                         
 -10   9   5        158.37        148.09        11.00 o                         
  -9   9   5         14.91          8.11         5.83 o                         
  -8   9   5          7.86          5.77         5.65 o                         
  -7   9   5       1170.72       1252.99        28.33 o                         
  -6   9   5         12.90         24.23         5.56 o                         
  -5   9   5         54.51         67.42         6.84 o                         
  -4   9   5        316.71        330.17        12.54 o                         
  -3   9   5        278.76        302.60        13.22 o                         
  -2   9   5         32.48         59.72         6.44 o                         
  -1   9   5        129.26        112.12         7.89 o                         
   0   9   5         36.00         51.98         5.81 o                         
   1   9   5        205.64        221.92         9.81 o                         
   2   9   5        459.21        434.08        14.59 o                         
   3   9   5        149.10        138.12         8.29 o                         
   4   9   5          9.25         16.29         4.87 o                         
   5   9   5        417.71        429.24        12.78 o                         
   6   9   5        446.94        448.62        18.09 o                         
   7   9   5        976.36        858.35        19.84 o                         
   8   9   5        866.09        776.03        18.65 o                         
   9   9   5         18.02         33.45         4.71 o                         
  10   9   5         37.95         26.92         4.93 o                         
  11   9   5          0.20         17.06         8.56 o                         
  12   9   5         28.24         13.12         9.99 o                         
  13   9   5         14.13         -8.69        11.49 o                         
  14   9   5         38.87         26.58        20.02 o                         
  15   9   5         11.47          1.68        14.28 o                         
  16   9   5         47.10         40.85        31.15 o                         
  17   9   5         18.02         26.38        19.29 o                         
  18   9   5         13.22         17.45        18.67 o                         
  19   9   5          0.53        -10.42        19.13 o                         
 -20  10   5         14.08         11.23        21.85 o                         
 -19  10   5          4.87         15.66        21.24 o                         
 -18  10   5          3.83          0.87         6.92 o                         
 -17  10   5         84.89         96.39        10.05 o                         
 -16  10   5         41.43         63.05        11.83 o                         
 -15  10   5         25.72         22.42         9.32 o                         
 -14  10   5          0.63          1.13         6.58 o                         
 -13  10   5          1.19         -5.21         9.58 o                         
 -12  10   5         16.60          2.18         7.99 o                         
 -11  10   5         56.05         59.32         8.04 o                         
 -10  10   5        308.61        296.67        14.48 o                         
  -9  10   5        227.47        249.42        12.74 o                         
  -8  10   5        409.62        386.43        14.86 o                         
  -7  10   5       1045.25        979.59        24.13 o                         
  -6  10   5        868.42        805.30        22.95 o                         
  -5  10   5         95.00         90.41        12.46 o                         
  -4  10   5         88.83        107.53         9.62 o                         
  -3  10   5          3.52          1.70         5.05 o                         
  -2  10   5        296.44        321.98        13.93 o                         
  -1  10   5        584.05        548.26        19.73 o                         
   0  10   5        509.07        415.15        14.99 o                         
   1  10   5          6.16          6.55         5.11 o                         
   2  10   5         11.33          6.70         4.84 o                         
   3  10   5        763.59        718.62        23.13 o                         
   4  10   5       1088.93       1047.45        24.70 o                         
   5  10   5       1000.38        941.09        21.18 o                         
   6  10   5        806.88        773.82        18.70 o                         
   7  10   5        392.10        394.48        12.61 o                         
   8  10   5        312.74        361.51        14.10 o                         
   9  10   5         33.76         27.51         4.77 o                         
  10  10   5          4.35          2.18         7.66 o                         
  11  10   5          5.48         14.59         9.04 o                         
  12  10   5        128.44        100.68        21.63 o                         
  13  10   5        160.28        201.41        23.94 o                         
  14  10   5        273.58        281.69        30.16 o                         
  15  10   5        480.30        522.40        56.93 o                         
  16  10   5         91.17        121.72        22.04 o                         
  17  10   5         19.77         10.81        24.35 o                         
  18  10   5        122.40        124.95        25.89 o                         
  19  10   5         14.86         89.01        22.14 o                         
 -19  11   5          0.41        -24.36        45.05 o                         
 -18  11   5          0.39          2.31        19.19 o                         
 -17  11   5         71.54         96.80        13.01 o                         
 -16  11   5          3.80         -3.53         8.10 o                         
 -15  11   5         46.23         42.98        11.29 o                         
 -14  11   5         30.46         51.13         8.45 o                         
 -13  11   5        178.32        138.91        10.69 o                         
 -12  11   5        176.10        166.38        13.87 o                         
 -11  11   5          0.08         -2.27         6.16 o                         
 -10  11   5         11.74          7.73         6.33 o                         
  -9  11   5         69.67         88.96        11.36 o                         
  -8  11   5         37.27         28.58         6.21 o                         
  -7  11   5        518.30        538.50        20.60 o                         
  -6  11   5        106.27        117.17        11.62 o                         
  -5  11   5         12.94         22.47         7.00 o                         
  -4  11   5          0.51          3.59         8.87 o                         
  -3  11   5        149.61        184.57        12.42 o                         
  -2  11   5        830.26        854.22        23.54 o                         
  -1  11   5        907.24        990.24        23.87 o                         
   0  11   5       1552.23       1601.09        31.75 o                         
   1  11   5       1172.82       1109.78        30.13 o                         
   2  11   5        598.14        573.02        16.88 o                         
   3  11   5        320.45        355.47        14.39 o                         
   4  11   5          6.23         -0.67         4.94 o                         
   5  11   5        122.61        134.90        10.33 o                         
   6  11   5         16.17          6.75         5.49 o                         
   7  11   5        209.96        221.58        11.30 o                         
   8  11   5        127.26        135.68         9.21 o                         
   9  11   5         26.65         39.13         9.43 o                         
  10  11   5        128.79        163.43        14.21 o                         
  11  11   5         81.35         62.88        13.18 o                         
  12  11   5          0.27        -10.52        17.60 o                         
  13  11   5         25.31         12.32        17.14 o                         
  14  11   5         72.54         35.02        16.75 o                         
  15  11   5         17.28          0.38        15.07 o                         
  16  11   5          6.69         11.27        21.72 o                         
  17  11   5         51.56         54.73        22.70 o                         
  18  11   5         45.12          0.14        42.15 o                         
 -19  12   5         38.63         23.82        27.71 o                         
 -18  12   5          3.63          1.44        19.37 o                         
 -17  12   5         16.77         34.16        29.26 o                         
 -16  12   5          3.87         24.24        21.79 o                         
 -15  12   5         42.06         48.63        10.04 o                         
 -14  12   5         37.36         49.58         8.04 o                         
 -13  12   5         83.79         87.99         9.45 o                         
 -12  12   5         30.65         28.67         7.49 o                         
 -11  12   5         29.52         43.24        13.45 o                         
 -10  12   5        355.16        344.04        15.98 o                         
  -9  12   5        381.36        431.41        16.21 o                         
  -8  12   5          5.16          6.22         6.66 o                         
  -7  12   5        206.91        195.08        14.27 o                         
  -6  12   5         42.23         44.98         7.63 o                         
  -5  12   5         11.31         12.72         6.53 o                         
  -4  12   5        150.79        160.03        11.90 o                         
  -3  12   5        171.67        211.91        12.43 o                         
  -2  12   5          5.27          3.05         6.07 o                         
  -1  12   5        213.32        228.93        12.08 o                         
   0  12   5          2.91          3.83         5.85 o                         
   1  12   5       2842.73       2666.30        56.36 o                         
   2  12   5        583.69        488.29        17.72 o                         
   3  12   5         23.84         29.25         7.80 o                         
   4  12   5        525.79        466.92        18.87 o                         
   5  12   5        410.82        339.41        15.46 o                         
   6  12   5        262.85        250.70        14.29 o                         
   7  12   5          0.95         -4.27         4.84 o                         
   8  12   5         16.57         25.17         5.62 o                         
   9  12   5         27.03         16.85         9.34 o                         
  10  12   5          1.12          2.62        11.83 o                         
  11  12   5        167.40        176.28        19.27 o                         
  12  12   5         69.85         50.21        16.36 o                         
  13  12   5         69.57         51.44        22.01 o                         
  14  12   5          8.38         23.86        15.47 o                         
  15  12   5          0.48          3.00        23.18 o                         
  16  12   5         18.73         24.26        20.64 o                         
  17  12   5         10.63          7.66        18.93 o                         
  18  12   5          5.31        -16.65        19.19 o                         
 -18  13   5          8.03          0.29        23.01 o                         
 -17  13   5         51.40         43.39        19.25 o                         
 -16  13   5          1.01         12.42        17.36 o                         
 -15  13   5        190.25        199.72        25.76 o                         
 -14  13   5        261.97        277.36        16.21 o                         
 -13  13   5        333.33        311.50        15.80 o                         
 -12  13   5        410.69        408.44        18.25 o                         
 -11  13   5        173.69        180.72        12.27 o                         
 -10  13   5         91.52         86.37        10.60 o                         
  -9  13   5         29.03         25.28         8.05 o                         
  -8  13   5         15.98         -4.68         9.43 o                         
  -7  13   5        178.87        168.79        11.68 o                         
  -6  13   5        698.96        714.83        22.52 o                         
  -5  13   5        338.63        353.46        17.32 o                         
  -4  13   5         81.25         87.76         9.96 o                         
  -3  13   5       1014.72        965.22        26.97 o                         
  -2  13   5       2343.83       2300.99        46.82 o                         
  -1  13   5        870.44        857.73        24.66 o                         
   0  13   5        778.08        752.79        21.44 o                         
   1  13   5        988.29        959.65        26.53 o                         
   2  13   5        953.71        992.99        27.25 o                         
   3  13   5        437.02        418.72        18.68 o                         
   4  13   5         41.88         39.91         8.33 o                         
   5  13   5         67.20         79.23        10.73 o                         
   6  13   5          0.70          5.37         6.50 o                         
   7  13   5         31.12         45.42         6.08 o                         
   8  13   5        147.14        143.18         9.37 o                         
   9  13   5        517.10        534.85        30.44 o                         
  10  13   5        275.29        233.09        22.77 o                         
  11  13   5         50.17         29.90        12.94 o                         
  12  13   5         30.63         45.21        16.04 o                         
  13  13   5         77.18         68.54        19.24 o                         
  14  13   5          8.02         15.29        15.08 o                         
  15  13   5          1.85          7.77        18.14 o                         
  16  13   5          1.26          3.70        20.47 o                         
  17  13   5         29.40         67.61        26.93 o                         
 -18  14   5          7.85         45.48        23.22 o                         
 -17  14   5          1.63         43.16        19.72 o                         
 -16  14   5          6.69          3.28        16.79 o                         
 -15  14   5          1.69         23.61        39.55 o                         
 -14  14   5          3.94          3.31        19.35 o                         
 -13  14   5          1.62          1.87         5.97 o                         
 -12  14   5         20.77         17.84         7.27 o                         
 -11  14   5        127.95        115.48        10.17 o                         
 -10  14   5         13.29         13.20         7.17 o                         
  -9  14   5         52.51         43.85        11.46 o                         
  -8  14   5          1.11         -4.29         6.77 o                         
  -7  14   5         31.09         37.04         8.02 o                         
  -6  14   5         79.93         91.35        13.96 o                         
  -5  14   5        175.19        152.51        12.71 o                         
  -4  14   5         16.72         16.06         7.58 o                         
  -3  14   5        417.95        442.34        18.30 o                         
  -2  14   5        103.06        135.32        10.54 o                         
  -1  14   5          0.15          3.66         6.15 o                         
   0  14   5         68.79         92.39         8.96 o                         
   1  14   5         82.89         83.18         9.60 o                         
   2  14   5          0.09          8.34         6.79 o                         
   3  14   5        205.55        188.96        15.71 o                         
   4  14   5          1.58          4.18         7.46 o                         
   5  14   5        829.72        804.30        23.61 o                         
   6  14   5        600.66        649.98        19.40 o                         
   7  14   5        262.52        229.17        24.90 o                         
   8  14   5        201.87        222.70        29.22 o                         
   9  14   5        289.32        282.65        22.98 o                         
  10  14   5         50.93         59.48        13.47 o                         
  11  14   5         12.13         13.84        19.82 o                         
  12  14   5         19.87          5.54        15.00 o                         
  13  14   5          3.00          6.47        15.32 o                         
  14  14   5          1.83        -14.63        14.63 o                         
  15  14   5          2.79          8.31        23.03 o                         
  16  14   5         33.08         35.59        20.76 o                         
  17  14   5         40.38         29.20        25.44 o                         
 -17  15   5         12.13         20.23        19.61 o                         
 -16  15   5          0.10         19.39        17.96 o                         
 -15  15   5         22.30         -8.51        42.24 o                         
 -14  15   5         62.92         66.81        19.93 o                         
 -13  15   5        197.00        159.40        10.56 o                         
 -12  15   5        273.03        249.63        14.42 o                         
 -11  15   5         47.19         27.75         8.09 o                         
 -10  15   5         97.19         66.79         9.68 o                         
  -9  15   5        218.25        211.65        13.44 o                         
  -8  15   5         69.49         60.57         9.33 o                         
  -7  15   5          2.33         18.61         8.96 o                         
  -6  15   5        290.49        319.57        17.51 o                         
  -5  15   5        378.70        362.72        18.71 o                         
  -4  15   5        365.09        362.37        17.69 o                         
  -3  15   5        172.56        181.31        13.06 o                         
  -2  15   5          6.39          6.97         6.71 o                         
  -1  15   5         12.96          8.32         7.22 o                         
   0  15   5          0.10          1.04         6.60 o                         
   1  15   5         57.93         55.06         8.95 o                         
   2  15   5        885.92        852.28        28.01 o                         
   3  15   5         32.71         32.82         7.20 o                         
   4  15   5         56.11         59.38         9.21 o                         
   5  15   5          0.08         13.46         6.60 o                         
   6  15   5          5.52          8.52         6.03 o                         
   7  15   5         61.24         66.28         7.56 o                         
   8  15   5          9.51          8.66        18.09 o                         
   9  15   5          0.02         -1.22        13.11 o                         
  10  15   5         24.21         17.56        14.74 o                         
  11  15   5         36.55         47.01        17.17 o                         
  12  15   5          5.39          0.86        15.13 o                         
  13  15   5         82.36         61.35        18.43 o                         
  14  15   5          3.62          8.61        17.73 o                         
  15  15   5          4.94         11.00        19.34 o                         
  16  15   5          3.32        -21.19        21.19 o                         
 -17  16   5          8.74        -20.05        20.05 o                         
 -16  16   5          0.58         12.69        18.60 o                         
 -15  16   5          1.92        -17.41        28.40 o                         
 -14  16   5          1.01        -11.48        17.52 o                         
 -13  16   5          6.93         14.25        17.16 o                         
 -12  16   5          4.73          6.72         6.70 o                         
 -11  16   5         20.69         16.57         7.90 o                         
 -10  16   5        177.66        209.23        19.54 o                         
  -9  16   5        231.75        222.18        15.58 o                         
  -8  16   5         43.48         28.16         8.30 o                         
  -7  16   5         96.84        101.82        12.14 o                         
  -6  16   5         45.54         38.32         9.69 o                         
  -5  16   5         72.56         58.19        12.38 o                         
  -4  16   5         31.59         36.70         8.47 o                         
  -3  16   5         43.20         46.13         8.44 o                         
  -2  16   5         79.57         92.93         9.33 o                         
  -1  16   5         77.54         74.62        10.50 o                         
   0  16   5          5.63          7.01         6.45 o                         
   1  16   5        106.37        106.85         9.47 o                         
   2  16   5        684.72        673.35        21.12 o                         
   3  16   5       1809.37       1726.67        41.49 o                         
   4  16   5       2553.39       2308.38        52.26 o                         
   5  16   5       1655.81       1548.78        67.19 o                         
   6  16   5        256.12        240.07        15.27 o                         
   7  16   5         22.89         16.83         5.81 o                         
   8  16   5         18.74         26.90        19.08 o                         
   9  16   5         61.38         77.05        19.67 o                         
  10  16   5          0.54         16.76        14.97 o                         
  11  16   5         14.72        -14.16        14.16 o                         
  12  16   5         25.62         37.01        18.65 o                         
  13  16   5          0.07          7.87        17.72 o                         
  14  16   5         52.93         75.76        21.20 o                         
  15  16   5         42.17         22.41        24.23 o                         
  16  16   5          3.17        -19.70        19.70 o                         
 -16  17   5          0.02        -10.01        20.15 o                         
 -15  17   5          7.29         44.87        31.66 o                         
 -14  17   5          2.06        -16.20        16.20 o                         
 -13  17   5         21.09          6.49        16.74 o                         
 -12  17   5          4.71         13.07        17.32 o                         
 -11  17   5          0.54         -3.04         8.07 o                         
 -10  17   5          0.93        -11.98        12.91 o                         
  -9  17   5          0.22          2.56         8.23 o                         
  -8  17   5         11.85          9.69         9.00 o                         
  -7  17   5        248.00        254.54        17.19 o                         
  -6  17   5        127.70         93.52        12.68 o                         
  -5  17   5         49.68         34.31         9.29 o                         
  -4  17   5         44.93         41.71         9.70 o                         
  -3  17   5         31.93         25.51         8.13 o                         
  -2  17   5          0.02         -7.42         7.42 o                         
  -1  17   5         43.77         56.89        10.07 o                         
   0  17   5        140.22        136.69        11.24 o                         
   1  17   5         59.72         40.34         8.59 o                         
   2  17   5          0.31         11.38         7.76 o                         
   3  17   5         13.38          9.88         8.19 o                         
   4  17   5          8.71          0.00         9.02 o                         
   5  17   5          1.58          4.15         8.69 o                         
   6  17   5          0.05          2.52         8.87 o                         
   7  17   5          0.28         -4.03         5.73 o                         
   8  17   5          1.98        -15.09        15.09 o                         
   9  17   5         17.58         17.25        19.97 o                         
  10  17   5         21.82         13.29        15.38 o                         
  11  17   5          5.81        -15.17        20.72 o                         
  12  17   5         89.43         92.19        21.52 o                         
  13  17   5         40.05         26.90        19.48 o                         
  14  17   5          3.02         25.49        28.73 o                         
  15  17   5          0.40         -2.31        19.31 o                         
 -15  18   5          0.71          4.10        20.20 o                         
 -14  18   5          0.02        -24.00        24.00 o                         
 -13  18   5          0.44         15.89        21.24 o                         
 -12  18   5          8.04          4.42        11.37 o                         
 -11  18   5          2.56         10.64        13.81 o                         
 -10  18   5         82.08         89.18        17.31 o                         
  -9  18   5        235.90        208.15        32.75 o                         
  -8  18   5        127.05        138.20        14.63 o                         
  -7  18   5        115.61        125.77        14.37 o                         
  -6  18   5         39.52         36.16        10.39 o                         
  -5  18   5         53.44         24.87        14.02 o                         
  -4  18   5         10.11          8.06         8.43 o                         
  -3  18   5         31.62         26.97         8.48 o                         
  -2  18   5         33.00         31.62        10.69 o                         
  -1  18   5        129.64        140.65        18.46 o                         
   0  18   5        309.49        282.02        15.56 o                         
   1  18   5        330.01        294.77        15.90 o                         
   2  18   5        170.33        176.53        13.53 o                         
   3  18   5         28.16         38.04         9.63 o                         
   4  18   5         57.15         45.54         9.22 o                         
   5  18   5        213.46        247.05        16.20 o                         
   6  18   5        158.67        158.05        12.70 o                         
   7  18   5          4.83          0.32         6.27 o                         
   8  18   5          6.85          3.31        17.96 o                         
   9  18   5          1.17         -3.37        16.04 o                         
  10  18   5         59.02         73.85        19.57 o                         
  11  18   5        226.40        230.26        26.94 o                         
  12  18   5        194.60        204.30        26.31 o                         
  13  18   5         65.23         61.94        33.57 o                         
  14  18   5         24.50         47.63        21.36 o                         
 -14  19   5         47.71         30.50        21.23 o                         
 -13  19   5         47.29         83.58        25.74 o                         
 -12  19   5         37.48         31.87        18.92 o                         
 -11  19   5         12.52         26.79        10.95 o                         
 -10  19   5         12.92          4.85        11.91 o                         
  -9  19   5         14.20         23.39        12.52 o                         
  -8  19   5          0.25         -0.23         9.78 o                         
  -7  19   5          5.41         11.97        12.43 o                         
  -6  19   5         51.54         40.25        11.87 o                         
  -5  19   5         16.89         37.06        11.42 o                         
  -4  19   5          0.01          7.29         9.66 o                         
  -3  19   5         18.34         17.77         9.48 o                         
  -2  19   5        108.20        107.33        11.54 o                         
  -1  19   5        162.46        181.54        13.87 o                         
   0  19   5        171.81        216.00        17.92 o                         
   1  19   5         87.80         54.42        13.45 o                         
   2  19   5         24.77         58.68         9.95 o                         
   3  19   5         21.21         22.93         9.46 o                         
   4  19   5         97.87         89.19        12.06 o                         
   5  19   5         71.37         63.35        10.87 o                         
   6  19   5          9.35         13.51         8.21 o                         
   7  19   5         41.50         48.85         7.33 o                         
   8  19   5         50.41        -19.64        19.64 o                         
   9  19   5          3.60          1.48        16.86 o                         
  10  19   5          0.14         38.77        21.44 o                         
  11  19   5         15.17         44.73        23.55 o                         
  12  19   5         16.61         29.95        23.60 o                         
  13  19   5          4.16         -1.39        19.53 o                         
 -13  20   5          6.35         12.42        20.37 o                         
 -12  20   5          3.64         28.27        24.69 o                         
 -11  20   5          3.84          8.44        10.66 o                         
 -10  20   5          1.13         18.08        22.46 o                         
  -9  20   5          8.01         -3.30        11.17 o                         
  -8  20   5          0.89         -0.62        12.57 o                         
  -7  20   5         29.07          4.42        16.31 o                         
  -6  20   5         55.69         79.24        15.67 o                         
  -5  20   5        115.98        130.67        18.49 o                         
  -4  20   5         56.03         79.82        12.75 o                         
  -3  20   5         22.40         20.11        11.35 o                         
  -2  20   5         89.22         93.83        13.55 o                         
  -1  20   5        156.09        160.62        15.39 o                         
   0  20   5         54.89         60.30        13.79 o                         
   1  20   5         21.85         12.05        11.23 o                         
   2  20   5          6.13         17.39        10.45 o                         
   3  20   5         21.04         20.79        10.74 o                         
   4  20   5         42.35         26.22        10.11 o                         
   5  20   5          0.94         -2.71         9.46 o                         
   6  20   5         18.27         28.65        11.77 o                         
   7  20   5          4.12         12.71         7.17 o                         
   8  20   5          2.83        -18.43        18.43 o                         
   9  20   5         22.67         44.93        24.06 o                         
  10  20   5          1.67         18.41        32.76 o                         
  11  20   5          5.46         24.41        24.45 o                         
  12  20   5         20.24        -21.73        21.73 o                         
 -12  21   5         81.42         75.67        30.37 o                         
 -11  21   5         18.17         19.58        10.48 o                         
 -10  21   5          2.95          7.74        28.71 o                         
  -9  21   5         19.46         25.88        14.27 o                         
  -8  21   5         65.74         34.64        15.03 o                         
  -7  21   5          1.37         33.24        14.36 o                         
  -6  21   5         12.32          9.68        14.14 o                         
  -5  21   5         17.77          8.01        11.89 o                         
  -4  21   5         58.99         75.84        25.13 o                         
  -3  21   5        141.26        144.81        17.32 o                         
  -2  21   5        135.84        130.82        17.43 o                         
  -1  21   5         47.89         82.65        17.48 o                         
   0  21   5          4.80         18.54        10.48 o                         
   1  21   5         20.79         17.07        14.20 o                         
   2  21   5         38.68         33.45        18.22 o                         
   3  21   5          2.85          5.06         9.66 o                         
   4  21   5          3.50         10.84        10.19 o                         
   5  21   5         11.15         15.06         9.94 o                         
   6  21   5         14.11         24.98        12.92 o                         
   7  21   5         21.91         24.87        12.11 o                         
   8  21   5         15.53         50.47        23.01 o                         
   9  21   5         15.11         51.68        27.24 o                         
  10  21   5          1.44          8.48        34.05 o                         
  11  21   5          0.28        -18.78        23.96 o                         
 -10  22   5         13.94         54.67        18.52 o                         
  -9  22   5         29.83         36.62        22.95 o                         
  -8  22   5         13.67         12.88        26.50 o                         
  -7  22   5         46.48         59.87        26.14 o                         
  -6  22   5        104.88         82.97        16.15 o                         
  -5  22   5         54.40         57.56        15.01 o                         
  -4  22   5         19.65         26.66        14.66 o                         
  -3  22   5         22.20         10.72        15.37 o                         
  -2  22   5         40.26         45.12        18.70 o                         
  -1  22   5         71.72         72.29        17.06 o                         
   0  22   5          2.56         -6.61        13.87 o                         
   1  22   5         10.63         -8.64        10.86 o                         
   2  22   5          2.01         -6.80         9.77 o                         
   3  22   5          8.29         22.30        13.65 o                         
   4  22   5         65.20        115.20        17.74 o                         
   5  22   5         42.94         37.21        11.17 o                         
   6  22   5          5.53         11.70        18.41 o                         
   7  22   5         10.27         -5.03        12.38 o                         
   8  22   5          0.03         21.72        33.50 o                         
   9  22   5         19.64         26.49        50.06 o                         
  -8  23   5          0.37          3.67        16.17 o                         
  -7  23   5          6.05         27.77        17.32 o                         
  -6  23   5          0.46          2.53        19.82 o                         
  -5  23   5         11.49        -19.34        19.34 o                         
  -4  23   5         18.75          3.84        13.48 o                         
  -3  23   5          1.99        -10.90        12.96 o                         
  -2  23   5         31.92         16.87        14.82 o                         
  -1  23   5          0.14         -9.97        13.13 o                         
   0  23   5         13.95         13.53        17.67 o                         
   1  23   5          0.61          3.04        16.36 o                         
   2  23   5          0.42          0.68        11.57 o                         
   3  23   5          0.04        -10.20        12.82 o                         
   4  23   5          6.23         31.29        14.92 o                         
   5  23   5          7.69         12.88        12.06 o                         
   6  23   5          0.56        -13.29        13.29 o                         
   7  23   5          0.13        -20.19        22.89 o                         
  -5  24   5         30.87         19.42        21.41 o                         
  -4  24   5         21.51         32.43        15.83 o                         
  -3  24   5         15.09        -11.34        14.03 o                         
  -2  24   5          3.94         12.11        14.49 o                         
  -1  24   5          2.43         -0.71        15.67 o                         
   0  24   5          4.44         -9.42        23.12 o                         
   1  24   5          9.21          2.50        17.11 o                         
   2  24   5         30.63         24.21        14.85 o                         
   3  24   5         40.95         45.64        15.25 o                         
   4  24   5         30.05         43.79        15.32 o                         
 -21   0   6        269.34        275.37        34.93 o                         
 -20   0   6         70.40         63.21        43.99 o                         
 -19   0   6          4.12        -25.03        25.03 o                         
 -18   0   6         48.36         87.24        35.71 o                         
 -17   0   6        140.38        101.99        22.51 o                         
 -16   0   6        503.63        557.49        39.94 o                         
 -15   0   6        174.27        204.79        27.30 o                         
 -14   0   6        227.00        312.68        22.49 o                         
 -13   0   6       2461.77       2419.86        66.49 o                         
 -12   0   6       4089.36       4082.24       101.94 o                         
 -11   0   6       1988.47       2097.11        57.68 o                         
 -10   0   6       1258.47       1242.60        48.87 o                         
  -9   0   6       9967.69      10241.65       233.82 o                         
  -8   0   6      10792.17      10576.37       239.24 o                         
  -7   0   6       1986.77       1745.95        46.40 o                         
  -6   0   6       8139.36       8202.97       214.47 o                         
  -5   0   6       6205.66       5759.56       134.69 o                         
  -4   0   6      18307.23      18451.38       408.22 o                         
  -3   0   6       4665.77       4469.59       102.79 o                         
  -2   0   6      10560.34      10289.03       265.44 o                         
  -1   0   6      21229.79      21926.61       481.81 o                         
   0   0   6       8762.85       9250.10       205.78 o                         
   1   0   6       7563.02       7206.07       187.58 o                         
   2   0   6       5569.82       5112.95       116.42 o                         
   3   0   6        916.50       1085.45        29.36 o                         
   4   0   6       4067.34       4784.64       110.53 o                         
   5   0   6         42.57         16.53         5.49 o                         
   6   0   6         13.94         33.84         7.39 o                         
   7   0   6        984.82        990.01        35.06 o                         
   8   0   6        331.23        346.63        17.44 o                         
   9   0   6       1581.94       1512.70        52.00 o                         
  10   0   6       1475.83       1592.29        45.76 o                         
  11   0   6        998.86       1015.73        33.85 o                         
  12   0   6       1649.17       1716.00        55.99 o                         
  13   0   6       1018.97       1093.72        42.42 o                         
  14   0   6       1392.12       1378.71        44.45 o                         
  15   0   6       1954.81       2180.89        89.35 o                         
  16   0   6       2438.55       2377.92        96.53 o                         
  17   0   6        961.43        895.43        50.67 o                         
  18   0   6        593.61        639.84        65.52 o                         
  19   0   6        388.91        395.94        29.28 o
[truncated: 469,072 more chars]
